# Supplementary material for: Identification and Functional Analysis of Long Intergenic Non-coding RNAs Underlying Intramuscular Fat Content in Pigs
Source: Front Genet. 2018 Mar 27;9:102. doi: 10.3389/fgene.2018.00102 (PMC5890112; doi:10.3389/fgene.2018.00102)
Supplement: Supplementary file 1 [file Table_1.XLSX]

## Sheet: Table S1
Table S1: Information of putative lincRNAs in this study
transcript_id	gene_id	chromosome	strand	exon_number	exon_start	exon_end	exon_length	transcript_length	known/novel
TCONS_00000007	XLOC_000004	1	+	1	230195	230633	439	1378	novel
TCONS_00000007	XLOC_000004	1	+	2	234722	235660	939	1378	novel
TCONS_00000459	XLOC_000115	1	+	1	30776384	30776606	223	7984	novel
TCONS_00000459	XLOC_000115	1	+	2	30780720	30788480	7761	7984	novel
TCONS_00000460	XLOC_000115	1	+	1	30776400	30776594	195	7956	novel
TCONS_00000460	XLOC_000115	1	+	2	30780720	30788480	7761	7956	novel
TCONS_00000567	XLOC_000146	1	+	1	36282968	36283185	218	266	novel
TCONS_00000567	XLOC_000146	1	+	2	36321517	36321564	48	266	novel
TCONS_00000743	XLOC_000187	1	+	1	52545797	52545861	65	1176	novel
TCONS_00000743	XLOC_000187	1	+	2	52556726	52556798	73	1176	novel
TCONS_00000743	XLOC_000187	1	+	3	52557861	52558898	1038	1176	novel
TCONS_00000744	XLOC_000187	1	+	1	52545801	52545861	61	1255	novel
TCONS_00000744	XLOC_000187	1	+	2	52550230	52550312	83	1255	novel
TCONS_00000744	XLOC_000187	1	+	3	52556726	52556798	73	1255	novel
TCONS_00000744	XLOC_000187	1	+	4	52557861	52558898	1038	1255	novel
TCONS_00001789	XLOC_000439	1	+	1	127937422	127937489	68	292	novel
TCONS_00001789	XLOC_000439	1	+	2	127937984	127938207	224	292	novel
TCONS_00001977	XLOC_000485	1	+	1	132196215	132196385	171	1293	novel
TCONS_00001977	XLOC_000485	1	+	2	132227943	132228028	86	1293	novel
TCONS_00001977	XLOC_000485	1	+	3	132287910	132288002	93	1293	novel
TCONS_00001977	XLOC_000485	1	+	4	132298426	132299368	943	1293	novel
TCONS_00001978	XLOC_000485	1	+	1	132196215	132196385	171	302	novel
TCONS_00001978	XLOC_000485	1	+	2	132227943	132228028	86	302	novel
TCONS_00001978	XLOC_000485	1	+	3	132401950	132401994	45	302	novel
TCONS_00002052	XLOC_000505	1	+	1	138258073	138258110	38	999	novel
TCONS_00002052	XLOC_000505	1	+	2	138260685	138260788	104	999	novel
TCONS_00002052	XLOC_000505	1	+	3	138262150	138263006	857	999	novel
TCONS_00002053	XLOC_000505	1	+	1	138258081	138258110	30	1163	novel
TCONS_00002053	XLOC_000505	1	+	2	138260685	138260788	104	1163	novel
TCONS_00002053	XLOC_000505	1	+	3	138261474	138261645	172	1163	novel
TCONS_00002053	XLOC_000505	1	+	4	138262150	138263006	857	1163	novel
TCONS_00002054	XLOC_000505	1	+	1	138260686	138260788	103	1097	novel
TCONS_00002054	XLOC_000505	1	+	2	138261509	138261645	137	1097	novel
TCONS_00002054	XLOC_000505	1	+	3	138262150	138263006	857	1097	novel
TCONS_00002204	XLOC_000545	1	+	1	151493598	151493673	76	388	novel
TCONS_00002204	XLOC_000545	1	+	2	151496026	151496337	312	388	novel
TCONS_00002222	XLOC_000553	1	+	1	156735446	156735645	200	1400	novel
TCONS_00002222	XLOC_000553	1	+	2	156744486	156744657	172	1400	novel
TCONS_00002222	XLOC_000553	1	+	3	156746015	156747042	1028	1400	novel
TCONS_00002223	XLOC_000553	1	+	1	156735520	156735645	126	1154	novel
TCONS_00002223	XLOC_000553	1	+	2	156746015	156747042	1028	1154	novel
TCONS_00002492	XLOC_000634	1	+	1	180153378	180153417	40	394	novel
TCONS_00002492	XLOC_000634	1	+	2	180156032	180156210	179	394	novel
TCONS_00002492	XLOC_000634	1	+	3	180162318	180162492	175	394	novel
TCONS_00002536	XLOC_000646	1	+	1	183863451	183863629	179	578	novel
TCONS_00002536	XLOC_000646	1	+	2	183867805	183868203	399	578	novel
TCONS_00002872	XLOC_000746	1	+	1	204383953	204384122	170	547	novel
TCONS_00002872	XLOC_000746	1	+	2	204412573	204412949	377	547	novel
TCONS_00003213	XLOC_000828	1	+	1	236334591	236334947	357	631	novel
TCONS_00003213	XLOC_000828	1	+	2	236339599	236339872	274	631	novel
TCONS_00003376	XLOC_000870	1	+	1	241086433	241086916	484	721	novel
TCONS_00003376	XLOC_000870	1	+	2	241087046	241087282	237	721	novel
TCONS_00003492	XLOC_000899	1	+	1	247073024	247073051	28	905	novel
TCONS_00003492	XLOC_000899	1	+	2	247073172	247074048	877	905	novel
TCONS_00003493	XLOC_000900	1	+	1	247684830	247684853	24	376	novel
TCONS_00003493	XLOC_000900	1	+	2	247686976	247687037	62	376	novel
TCONS_00003493	XLOC_000900	1	+	3	247689011	247689300	290	376	novel
TCONS_00003602	XLOC_000932	1	+	1	254219847	254219882	36	385	novel
TCONS_00003602	XLOC_000932	1	+	2	254227406	254227754	349	385	novel
TCONS_00004186	XLOC_001076	1	-	1	225221	226830	1610	2110	novel
TCONS_00004186	XLOC_001076	1	-	2	227383	227882	500	2110	novel
TCONS_00004328	XLOC_001108	1	-	1	8642370	8642687	318	474	novel
TCONS_00004328	XLOC_001108	1	-	2	8644711	8644866	156	474	novel
TCONS_00004396	XLOC_001122	1	-	1	14148283	14149171	889	1215	novel
TCONS_00004396	XLOC_001122	1	-	2	14149708	14149767	60	1215	novel
TCONS_00004396	XLOC_001122	1	-	3	14151033	14151298	266	1215	novel
TCONS_00004395	XLOC_001122	1	-	1	14148283	14149767	1485	1751	novel
TCONS_00004395	XLOC_001122	1	-	2	14151033	14151298	266	1751	novel
TCONS_00004397	XLOC_001122	1	-	1	14148283	14149215	933	1280	novel
TCONS_00004397	XLOC_001122	1	-	2	14149708	14149767	60	1280	novel
TCONS_00004397	XLOC_001122	1	-	3	14151033	14151319	287	1280	novel
TCONS_00004617	XLOC_001175	1	-	1	29377768	29378073	306	347	novel
TCONS_00004617	XLOC_001175	1	-	2	29378600	29378640	41	347	novel
TCONS_00004635	XLOC_001179	1	-	1	30640957	30641483	527	584	novel
TCONS_00004635	XLOC_001179	1	-	2	30644877	30644911	35	584	novel
TCONS_00004635	XLOC_001179	1	-	3	30645010	30645031	22	584	novel
TCONS_00004636	XLOC_001179	1	-	1	30640957	30641483	527	627	novel
TCONS_00004636	XLOC_001179	1	-	2	30644877	30644931	55	627	novel
TCONS_00004636	XLOC_001179	1	-	3	30645010	30645054	45	627	novel
TCONS_00004637	XLOC_001179	1	-	1	30640957	30641483	527	667	novel
TCONS_00004637	XLOC_001179	1	-	2	30645010	30645149	140	667	novel
TCONS_00004795	XLOC_001227	1	-	1	43978771	43980923	2153	2393	novel
TCONS_00004795	XLOC_001227	1	-	2	43981338	43981519	182	2393	novel
TCONS_00004795	XLOC_001227	1	-	3	43982596	43982653	58	2393	novel
TCONS_00004796	XLOC_001227	1	-	1	43978771	43980923	2153	2424	novel
TCONS_00004796	XLOC_001227	1	-	2	43981338	43981500	163	2424	novel
TCONS_00004796	XLOC_001227	1	-	3	43982596	43982703	108	2424	novel
TCONS_00004827	XLOC_001238	1	-	1	45106891	45107186	296	574	novel
TCONS_00004827	XLOC_001238	1	-	2	45112897	45113174	278	574	novel
TCONS_00004964	XLOC_001287	1	-	1	63987927	63988356	430	476	novel
TCONS_00004964	XLOC_001287	1	-	2	63989679	63989724	46	476	novel
TCONS_00005725	XLOC_001461	1	-	1	122065646	122066045	400	439	novel
TCONS_00005725	XLOC_001461	1	-	2	122086244	122086282	39	439	novel
TCONS_00005751	XLOC_001467	1	-	1	123412390	123412743	354	388	novel
TCONS_00005751	XLOC_001467	1	-	2	123413785	123413818	34	388	novel
TCONS_00006202	XLOC_001552	1	-	1	138250202	138250684	483	1433	novel
TCONS_00006202	XLOC_001552	1	-	2	138254853	138255008	156	1433	novel
TCONS_00006202	XLOC_001552	1	-	3	138255738	138255871	134	1433	novel
TCONS_00006202	XLOC_001552	1	-	4	138257190	138257849	660	1433	novel
TCONS_00006845	XLOC_001724	1	-	1	186476719	186478349	1631	2469	novel
TCONS_00006845	XLOC_001724	1	-	2	186524285	186524372	88	2469	novel
TCONS_00006845	XLOC_001724	1	-	3	186529198	186529947	750	2469	novel
TCONS_00006871	XLOC_001739	1	-	1	189616805	189616831	27	1416	novel
TCONS_00006871	XLOC_001739	1	-	2	189617358	189618746	1389	1416	novel
TCONS_00007266	XLOC_001874	1	-	1	229871414	229873193	1780	2150	novel
TCONS_00007266	XLOC_001874	1	-	2	229952108	229952245	138	2150	novel
TCONS_00007266	XLOC_001874	1	-	3	229952527	229952758	232	2150	novel
TCONS_00007268	XLOC_001874	1	-	1	229871414	229873193	1780	2263	novel
TCONS_00007268	XLOC_001874	1	-	2	229928721	229928855	135	2263	novel
TCONS_00007268	XLOC_001874	1	-	3	229952108	229952245	138	2263	novel
TCONS_00007268	XLOC_001874	1	-	4	229952570	229952779	210	2263	novel
TCONS_00007267	XLOC_001874	1	-	1	229871414	229873193	1780	2128	novel
TCONS_00007267	XLOC_001874	1	-	2	229952108	229952245	138	2128	novel
TCONS_00007267	XLOC_001874	1	-	3	229952570	229952779	210	2128	novel
TCONS_00007269	XLOC_001874	1	-	1	229871414	229873193	1780	1963	novel
TCONS_00007269	XLOC_001874	1	-	2	229952108	229952245	138	1963	novel
TCONS_00007269	XLOC_001874	1	-	3	229955621	229955665	45	1963	novel
TCONS_00007270	XLOC_001874	1	-	1	229871414	229873193	1780	2124	novel
TCONS_00007270	XLOC_001874	1	-	2	229928721	229928855	135	2124	novel
TCONS_00007270	XLOC_001874	1	-	3	229952108	229952245	138	2124	novel
TCONS_00007270	XLOC_001874	1	-	4	229955621	229955691	71	2124	novel
TCONS_00007503	XLOC_001941	1	-	1	243219811	243220010	200	618	novel
TCONS_00007503	XLOC_001941	1	-	2	243223201	243223344	144	618	novel
TCONS_00007503	XLOC_001941	1	-	3	243225342	243225615	274	618	novel
TCONS_00008298	XLOC_002134	1	-	1	273499003	273499380	378	463	novel
TCONS_00008298	XLOC_002134	1	-	2	273499701	273499785	85	463	novel
TCONS_00008306	XLOC_002136	1	-	1	273558803	273559118	316	764	novel
TCONS_00008306	XLOC_002136	1	-	2	273559661	273560108	448	764	novel
TCONS_00008311	XLOC_002139	1	-	1	274266623	274266886	264	400	novel
TCONS_00008311	XLOC_002139	1	-	2	274267525	274267660	136	400	novel
TCONS_00008312	XLOC_002140	1	-	1	274308518	274308621	104	246	novel
TCONS_00008312	XLOC_002140	1	-	2	274308813	274308954	142	246	novel
TCONS_00009355	XLOC_003177	10	+	1	1658591	1658628	38	324	novel
TCONS_00009355	XLOC_003177	10	+	2	1660376	1660661	286	324	novel
TCONS_00009469	XLOC_003203	10	+	1	12435217	12435648	432	1508	novel
TCONS_00009469	XLOC_003203	10	+	2	12435744	12436819	1076	1508	novel
TCONS_00009485	XLOC_003207	10	+	1	12708815	12708984	170	475	novel
TCONS_00009485	XLOC_003207	10	+	2	12709139	12709443	305	475	novel
TCONS_00009677	XLOC_003257	10	+	1	24102846	24102871	26	1619	novel
TCONS_00009677	XLOC_003257	10	+	2	24103162	24104754	1593	1619	novel
TCONS_00010245	XLOC_003397	10	+	1	52482702	52483693	992	1003	novel
TCONS_00010245	XLOC_003397	10	+	2	52484621	52484631	11	1003	novel
TCONS_00010281	XLOC_003410	10	+	1	57601203	57601804	602	643	novel
TCONS_00010281	XLOC_003410	10	+	2	57604610	57604650	41	643	novel
TCONS_00010393	XLOC_003432	10	+	1	65399937	65399968	32	716	novel
TCONS_00010393	XLOC_003432	10	+	2	65405263	65405946	684	716	novel
TCONS_00010409	XLOC_003437	10	+	1	65863919	65864073	155	697	novel
TCONS_00010409	XLOC_003437	10	+	2	65864635	65865176	542	697	novel
TCONS_00010458	XLOC_003449	10	+	1	69316704	69316821	118	583	novel
TCONS_00010458	XLOC_003449	10	+	2	69318511	69318975	465	583	novel
TCONS_00010495	XLOC_003464	10	-	1	7295722	7295866	145	454	novel
TCONS_00010495	XLOC_003464	10	-	2	7297135	7297443	309	454	novel
TCONS_00010497	XLOC_003464	10	-	1	7295722	7295863	142	619	novel
TCONS_00010497	XLOC_003464	10	-	2	7296725	7296874	150	619	novel
TCONS_00010497	XLOC_003464	10	-	3	7297135	7297461	327	619	novel
TCONS_00010496	XLOC_003464	10	-	1	7295722	7295863	142	469	novel
TCONS_00010496	XLOC_003464	10	-	2	7297135	7297461	327	469	novel
TCONS_00010503	XLOC_003466	10	-	1	8542666	8542959	294	462	novel
TCONS_00010503	XLOC_003466	10	-	2	8543970	8544065	96	462	novel
TCONS_00010503	XLOC_003466	10	-	3	8548775	8548846	72	462	novel
TCONS_00010543	XLOC_003476	10	-	1	10599137	10599907	771	1123	novel
TCONS_00010543	XLOC_003476	10	-	2	10609892	10610243	352	1123	novel
TCONS_00010750	XLOC_003517	10	-	1	17437773	17438804	1032	1108	novel
TCONS_00010750	XLOC_003517	10	-	2	17440024	17440099	76	1108	novel
TCONS_00010837	XLOC_003534	10	-	1	21739718	21739776	59	358	novel
TCONS_00010837	XLOC_003534	10	-	2	21740355	21740523	169	358	novel
TCONS_00010837	XLOC_003534	10	-	3	21777903	21778032	130	358	novel
TCONS_00010917	XLOC_003551	10	-	1	24102436	24102482	47	2241	novel
TCONS_00010917	XLOC_003551	10	-	2	24102561	24104754	2194	2241	novel
TCONS_00011022	XLOC_003576	10	-	1	29606159	29606418	260	463	novel
TCONS_00011022	XLOC_003576	10	-	2	29607144	29607346	203	463	novel
TCONS_00011087	XLOC_003591	10	-	1	32892915	32893139	225	260	novel
TCONS_00011087	XLOC_003591	10	-	2	32893539	32893573	35	260	novel
TCONS_00011194	XLOC_003623	10	-	1	41784553	41784999	447	557	novel
TCONS_00011194	XLOC_003623	10	-	2	41787418	41787527	110	557	novel
TCONS_00011195	XLOC_003624	10	-	1	41793985	41794153	169	904	novel
TCONS_00011195	XLOC_003624	10	-	2	41805796	41806530	735	904	novel
TCONS_00011197	XLOC_003624	10	-	1	41805147	41805166	20	755	novel
TCONS_00011197	XLOC_003624	10	-	2	41805796	41806530	735	755	novel
TCONS_00011199	XLOC_003625	10	-	1	41806605	41807154	550	674	novel
TCONS_00011199	XLOC_003625	10	-	2	41815917	41816040	124	674	novel
TCONS_00011208	XLOC_003627	10	-	1	42250183	42250286	104	746	novel
TCONS_00011208	XLOC_003627	10	-	2	42252109	42252463	355	746	novel
TCONS_00011208	XLOC_003627	10	-	3	42254356	42254642	287	746	novel
TCONS_00011547	XLOC_003700	10	-	1	61084339	61084506	168	429	novel
TCONS_00011547	XLOC_003700	10	-	2	61084709	61084969	261	429	novel
TCONS_00011615	XLOC_003714	10	-	1	65408076	65408224	149	452	novel
TCONS_00011615	XLOC_003714	10	-	2	65408350	65408411	62	452	novel
TCONS_00011615	XLOC_003714	10	-	3	65408710	65408894	185	452	novel
TCONS_00011615	XLOC_003714	10	-	4	65410650	65410705	56	452	novel
TCONS_00011633	XLOC_003719	10	-	1	66991344	66992152	809	875	novel
TCONS_00011633	XLOC_003719	10	-	2	66992235	66992300	66	875	novel
TCONS_00011634	XLOC_003720	10	-	1	66992478	66992531	54	301	novel
TCONS_00011634	XLOC_003720	10	-	2	66995847	66996073	227	301	novel
TCONS_00011634	XLOC_003720	10	-	3	66996634	66996653	20	301	novel
TCONS_00012146	XLOC_004096	11	+	1	7142590	7142897	308	861	novel
TCONS_00012146	XLOC_004096	11	+	2	7144334	7144886	553	861	novel
TCONS_00012579	XLOC_004206	11	+	1	52586752	52586817	66	397	novel
TCONS_00012579	XLOC_004206	11	+	2	52588021	52588351	331	397	novel
TCONS_00013004	XLOC_004325	11	-	1	6006586	6007417	832	972	novel
TCONS_00013004	XLOC_004325	11	-	2	6007786	6007876	91	972	novel
TCONS_00013004	XLOC_004325	11	-	3	6013047	6013095	49	972	novel
TCONS_00013006	XLOC_004325	11	-	1	6006586	6007295	710	865	novel
TCONS_00013006	XLOC_004325	11	-	2	6007786	6007876	91	865	novel
TCONS_00013006	XLOC_004325	11	-	3	6013047	6013110	64	865	novel
TCONS_00013005	XLOC_004325	11	-	1	6006586	6006951	366	521	novel
TCONS_00013005	XLOC_004325	11	-	2	6007786	6007876	91	521	novel
TCONS_00013005	XLOC_004325	11	-	3	6013047	6013110	64	521	novel
TCONS_00013032	XLOC_004335	11	-	1	7173070	7173190	121	746	novel
TCONS_00013032	XLOC_004335	11	-	2	7175416	7176040	625	746	novel
TCONS_00013084	XLOC_004348	11	-	1	10983652	10984707	1056	1451	novel
TCONS_00013084	XLOC_004348	11	-	2	10984951	10985064	114	1451	novel
TCONS_00013084	XLOC_004348	11	-	3	10995223	10995341	119	1451	novel
TCONS_00013084	XLOC_004348	11	-	4	11000012	11000173	162	1451	novel
TCONS_00013085	XLOC_004349	11	-	1	11064203	11064669	467	491	novel
TCONS_00013085	XLOC_004349	11	-	2	11068031	11068054	24	491	novel
TCONS_00013245	XLOC_004387	11	-	1	18424260	18426102	1843	2299	novel
TCONS_00013245	XLOC_004387	11	-	2	18459324	18459444	121	2299	novel
TCONS_00013245	XLOC_004387	11	-	3	18461318	18461652	335	2299	novel
TCONS_00013257	XLOC_004392	11	-	1	18954441	18954526	86	1401	novel
TCONS_00013257	XLOC_004392	11	-	2	18967337	18968640	1304	1401	novel
TCONS_00013257	XLOC_004392	11	-	3	18972248	18972258	11	1401	novel
TCONS_00013258	XLOC_004392	11	-	1	18954441	18954526	86	2374	novel
TCONS_00013258	XLOC_004392	11	-	2	18967337	18968644	1308	2374	novel
TCONS_00013258	XLOC_004392	11	-	3	18972252	18973231	980	2374	novel
TCONS_00013265	XLOC_004395	11	-	1	19051373	19051402	30	250	novel
TCONS_00013265	XLOC_004395	11	-	2	19053609	19053828	220	250	novel
TCONS_00013388	XLOC_004420	11	-	1	24987450	24987537	88	611	novel
TCONS_00013388	XLOC_004420	11	-	2	25063381	25063478	98	611	novel
TCONS_00013388	XLOC_004420	11	-	3	25063809	25064233	425	611	novel
TCONS_00013558	XLOC_004463	11	-	1	51862542	51863074	533	553	novel
TCONS_00013558	XLOC_004463	11	-	2	51866396	51866415	20	553	novel
TCONS_00013717	XLOC_004513	11	-	1	76347905	76348154	250	605	novel
TCONS_00013717	XLOC_004513	11	-	2	76349085	76349180	96	605	novel
TCONS_00013717	XLOC_004513	11	-	3	76349835	76350093	259	605	novel
TCONS_00013720	XLOC_004514	11	-	1	76352035	76353373	1339	2525	novel
TCONS_00013720	XLOC_004514	11	-	2	76354969	76356154	1186	2525	novel
TCONS_00013718	XLOC_004514	11	-	1	76352035	76353334	1300	2486	novel
TCONS_00013718	XLOC_004514	11	-	2	76354969	76356154	1186	2486	novel
TCONS_00013721	XLOC_004514	11	-	1	76352035	76353338	1304	2491	novel
TCONS_00013721	XLOC_004514	11	-	2	76354969	76356155	1187	2491	novel
TCONS_00013746	XLOC_004521	11	-	1	77396287	77396547	261	384	novel
TCONS_00013746	XLOC_004521	11	-	2	77397761	77397883	123	384	novel
TCONS_00014340	XLOC_004896	12	+	1	3230242	3230295	54	1051	novel
TCONS_00014340	XLOC_004896	12	+	2	3230954	3231950	997	1051	novel
TCONS_00014639	XLOC_004968	12	+	1	11371608	11371852	245	362	novel
TCONS_00014639	XLOC_004968	12	+	2	11372107	11372223	117	362	novel
TCONS_00014662	XLOC_004975	12	+	1	11972529	11972841	313	776	novel
TCONS_00014662	XLOC_004975	12	+	2	11979298	11979760	463	776	novel
TCONS_00015024	XLOC_005047	12	+	1	19582396	19582512	117	362	novel
TCONS_00015024	XLOC_005047	12	+	2	19585721	19585838	118	362	novel
TCONS_00015024	XLOC_005047	12	+	3	19592985	19593111	127	362	novel
TCONS_00015025	XLOC_005048	12	+	1	19613536	19613606	71	338	novel
TCONS_00015025	XLOC_005048	12	+	2	19620475	19620741	267	338	novel
TCONS_00015573	XLOC_005215	12	+	1	33212526	33212828	303	653	novel
TCONS_00015573	XLOC_005215	12	+	2	33214082	33214277	196	653	novel
TCONS_00015573	XLOC_005215	12	+	3	33214584	33214737	154	653	novel
TCONS_00015658	XLOC_005243	12	+	1	36308083	36308214	132	524	novel
TCONS_00015658	XLOC_005243	12	+	2	36316651	36317042	392	524	novel
TCONS_00016199	XLOC_005379	12	+	1	51986968	51986992	25	401	novel
TCONS_00016199	XLOC_005379	12	+	2	51995953	51996328	376	401	novel
TCONS_00016445	XLOC_005427	12	+	1	55288666	55288805	140	1216	novel
TCONS_00016445	XLOC_005427	12	+	2	55323198	55324273	1076	1216	novel
TCONS_00016446	XLOC_005427	12	+	1	55306529	55306662	134	1210	novel
TCONS_00016446	XLOC_005427	12	+	2	55323198	55324273	1076	1210	novel
TCONS_00016447	XLOC_005427	12	+	1	55321842	55322240	399	1475	novel
TCONS_00016447	XLOC_005427	12	+	2	55323198	55324273	1076	1475	novel
TCONS_00016448	XLOC_005428	12	+	1	55332444	55332459	16	287	novel
TCONS_00016448	XLOC_005428	12	+	2	55333951	55334044	94	287	novel
TCONS_00016448	XLOC_005428	12	+	3	55334876	55334968	93	287	novel
TCONS_00016448	XLOC_005428	12	+	4	55335460	55335543	84	287	novel
TCONS_00017157	XLOC_005600	12	-	1	13452467	13452700	234	863	novel
TCONS_00017157	XLOC_005600	12	-	2	13453507	13454135	629	863	novel
TCONS_00017158	XLOC_005600	12	-	1	13453112	13453552	441	555	novel
TCONS_00017158	XLOC_005600	12	-	2	13453924	13454037	114	555	novel
TCONS_00017160	XLOC_005601	12	-	1	13457983	13458697	715	1035	novel
TCONS_00017160	XLOC_005601	12	-	2	13462610	13462929	320	1035	novel
TCONS_00017307	XLOC_005647	12	-	1	18121707	18121917	211	778	novel
TCONS_00017307	XLOC_005647	12	-	2	18122230	18122372	143	778	novel
TCONS_00017307	XLOC_005647	12	-	3	18125470	18125678	209	778	novel
TCONS_00017307	XLOC_005647	12	-	4	18140122	18140336	215	778	novel
TCONS_00017448	XLOC_005686	12	-	1	20104306	20104553	248	368	novel
TCONS_00017448	XLOC_005686	12	-	2	20107896	20108015	120	368	novel
TCONS_00017697	XLOC_005742	12	-	1	24739018	24739435	418	644	novel
TCONS_00017697	XLOC_005742	12	-	2	24739560	24739785	226	644	novel
TCONS_00017778	XLOC_005777	12	-	1	26607689	26607807	119	474	novel
TCONS_00017778	XLOC_005777	12	-	2	26619942	26620170	229	474	novel
TCONS_00017778	XLOC_005777	12	-	3	26622810	26622935	126	474	novel
TCONS_00018380	XLOC_005929	12	-	1	47559740	47560057	318	1706	novel
TCONS_00018380	XLOC_005929	12	-	2	47560922	47562309	1388	1706	novel
TCONS_00018572	XLOC_005985	12	-	1	50366331	50366883	553	625	novel
TCONS_00018572	XLOC_005985	12	-	2	50368489	50368560	72	625	novel
TCONS_00018573	XLOC_005985	12	-	1	50366331	50366818	488	568	novel
TCONS_00018573	XLOC_005985	12	-	2	50368489	50368568	80	568	novel
TCONS_00018701	XLOC_006012	12	-	1	52434608	52435016	409	508	novel
TCONS_00018701	XLOC_006012	12	-	2	52435318	52435416	99	508	novel
TCONS_00018905	XLOC_006066	12	-	1	55330207	55330690	484	661	novel
TCONS_00018905	XLOC_006066	12	-	2	55330788	55330938	151	661	novel
TCONS_00018905	XLOC_006066	12	-	3	55331084	55331109	26	661	novel
TCONS_00019666	XLOC_006586	13	+	1	9844325	9844612	288	446	novel
TCONS_00019666	XLOC_006586	13	+	2	9851869	9851907	39	446	novel
TCONS_00019666	XLOC_006586	13	+	3	9905238	9905304	67	446	novel
TCONS_00019666	XLOC_006586	13	+	4	9906300	9906351	52	446	novel
TCONS_00020367	XLOC_006746	13	+	1	33886258	33887098	841	4138	novel
TCONS_00020367	XLOC_006746	13	+	2	33887269	33890565	3297	4138	novel
TCONS_00020388	XLOC_006749	13	+	1	34009300	34009375	76	373	novel
TCONS_00020388	XLOC_006749	13	+	2	34016004	34016300	297	373	novel
TCONS_00021074	XLOC_006900	13	+	1	75782907	75783070	164	470	novel
TCONS_00021074	XLOC_006900	13	+	2	75783700	75784005	306	470	novel
TCONS_00021075	XLOC_006901	13	+	1	75843224	75843540	317	642	novel
TCONS_00021075	XLOC_006901	13	+	2	75843672	75843760	89	642	novel
TCONS_00021075	XLOC_006901	13	+	3	75844773	75845008	236	642	novel
TCONS_00021094	XLOC_006904	13	+	1	77181072	77181131	60	953	novel
TCONS_00021094	XLOC_006904	13	+	2	77181704	77182596	893	953	novel
TCONS_00021274	XLOC_006950	13	+	1	89890704	89890991	288	456	novel
TCONS_00021274	XLOC_006950	13	+	2	89895301	89895468	168	456	novel
TCONS_00021341	XLOC_006964	13	+	1	92722438	92722773	336	390	novel
TCONS_00021341	XLOC_006964	13	+	2	92722874	92722927	54	390	novel
TCONS_00022368	XLOC_007202	13	+	1	147417941	147418008	68	672	novel
TCONS_00022368	XLOC_007202	13	+	2	147433939	147434234	296	672	novel
TCONS_00022368	XLOC_007202	13	+	3	147440735	147441042	308	672	novel
TCONS_00022518	XLOC_007251	13	+	1	168569683	168569708	26	432	novel
TCONS_00022518	XLOC_007251	13	+	2	168574995	168575065	71	432	novel
TCONS_00022518	XLOC_007251	13	+	3	168580611	168580730	120	432	novel
TCONS_00022518	XLOC_007251	13	+	4	168592440	168592481	42	432	novel
TCONS_00022518	XLOC_007251	13	+	5	168618153	168618325	173	432	novel
TCONS_00022610	XLOC_007281	13	+	1	189716207	189716351	145	247	novel
TCONS_00022610	XLOC_007281	13	+	2	189718581	189718641	61	247	novel
TCONS_00022610	XLOC_007281	13	+	3	189720826	189720866	41	247	novel
TCONS_00022611	XLOC_007281	13	+	1	189716262	189716351	90	266	novel
TCONS_00022611	XLOC_007281	13	+	2	189718581	189718641	61	266	novel
TCONS_00022611	XLOC_007281	13	+	3	189773550	189773664	115	266	novel
TCONS_00022724	XLOC_007311	13	+	1	197791238	197791325	88	2410	novel
TCONS_00022724	XLOC_007311	13	+	2	197793251	197795572	2322	2410	novel
TCONS_00023010	XLOC_007374	13	+	1	208020462	208020649	188	956	novel
TCONS_00023010	XLOC_007374	13	+	2	208020880	208021647	768	956	novel
TCONS_00023011	XLOC_007374	13	+	1	208020527	208020649	123	892	novel
TCONS_00023011	XLOC_007374	13	+	2	208020879	208021647	769	892	novel
TCONS_00023275	XLOC_007435	13	-	1	21659743	21659807	65	354	novel
TCONS_00023275	XLOC_007435	13	-	2	21670091	21670379	289	354	novel
TCONS_00023276	XLOC_007435	13	-	1	21669325	21669346	22	311	novel
TCONS_00023276	XLOC_007435	13	-	2	21670091	21670379	289	311	novel
TCONS_00023287	XLOC_007439	13	-	1	22294486	22294797	312	494	novel
TCONS_00023287	XLOC_007439	13	-	2	22298307	22298488	182	494	novel
TCONS_00023423	XLOC_007478	13	-	1	29594739	29595034	296	1189	novel
TCONS_00023423	XLOC_007478	13	-	2	29595700	29596592	893	1189	novel
TCONS_00024121	XLOC_007616	13	-	1	51041907	51042287	381	511	novel
TCONS_00024121	XLOC_007616	13	-	2	51049195	51049270	76	511	novel
TCONS_00024121	XLOC_007616	13	-	3	51053274	51053327	54	511	novel
TCONS_00024206	XLOC_007637	13	-	1	61442818	61443052	235	466	novel
TCONS_00024206	XLOC_007637	13	-	2	61453739	61453804	66	466	novel
TCONS_00024206	XLOC_007637	13	-	3	61462025	61462189	165	466	novel
TCONS_00024645	XLOC_007740	13	-	1	87393992	87394655	664	896	novel
TCONS_00024645	XLOC_007740	13	-	2	87398149	87398380	232	896	novel
TCONS_00024646	XLOC_007740	13	-	1	87393992	87394654	663	1044	novel
TCONS_00024646	XLOC_007740	13	-	2	87398149	87398443	295	1044	novel
TCONS_00024646	XLOC_007740	13	-	3	87407489	87407544	56	1044	novel
TCONS_00024646	XLOC_007740	13	-	4	87417187	87417216	30	1044	novel
TCONS_00024654	XLOC_007744	13	-	1	88642514	88642606	93	438	novel
TCONS_00024654	XLOC_007744	13	-	2	88712201	88712282	82	438	novel
TCONS_00024654	XLOC_007744	13	-	3	88746884	88746963	80	438	novel
TCONS_00024654	XLOC_007744	13	-	4	88850326	88850394	69	438	novel
TCONS_00024654	XLOC_007744	13	-	5	88877229	88877288	60	438	novel
TCONS_00024654	XLOC_007744	13	-	6	88878199	88878252	54	438	novel
TCONS_00025015	XLOC_007844	13	-	1	118601084	118601392	309	388	novel
TCONS_00025015	XLOC_007844	13	-	2	118611706	118611784	79	388	novel
TCONS_00025174	XLOC_007881	13	-	1	124915763	124915981	219	259	novel
TCONS_00025174	XLOC_007881	13	-	2	124932804	124932843	40	259	novel
TCONS_00025191	XLOC_007888	13	-	1	126885946	126886146	201	374	novel
TCONS_00025191	XLOC_007888	13	-	2	126904238	126904351	114	374	novel
TCONS_00025191	XLOC_007888	13	-	3	126904846	126904904	59	374	novel
TCONS_00025192	XLOC_007888	13	-	1	126885946	126886146	201	699	novel
TCONS_00025192	XLOC_007888	13	-	2	126897157	126897237	81	699	novel
TCONS_00025192	XLOC_007888	13	-	3	126904238	126904351	114	699	novel
TCONS_00025192	XLOC_007888	13	-	4	126904846	126904935	90	699	novel
TCONS_00025192	XLOC_007888	13	-	5	126914759	126914885	127	699	novel
TCONS_00025192	XLOC_007888	13	-	6	126943277	126943362	86	699	novel
TCONS_00025193	XLOC_007888	13	-	1	126895635	126896399	765	1223	novel
TCONS_00025193	XLOC_007888	13	-	2	126897157	126897237	81	1223	novel
TCONS_00025193	XLOC_007888	13	-	3	126903372	126903575	204	1223	novel
TCONS_00025193	XLOC_007888	13	-	4	126904238	126904351	114	1223	novel
TCONS_00025193	XLOC_007888	13	-	5	126904846	126904904	59	1223	novel
TCONS_00025194	XLOC_007888	13	-	1	126895635	126896399	765	1099	novel
TCONS_00025194	XLOC_007888	13	-	2	126897157	126897237	81	1099	novel
TCONS_00025194	XLOC_007888	13	-	3	126904238	126904351	114	1099	novel
TCONS_00025194	XLOC_007888	13	-	4	126904846	126904935	90	1099	novel
TCONS_00025194	XLOC_007888	13	-	5	126905787	126905835	49	1099	novel
TCONS_00025195	XLOC_007888	13	-	1	126895635	126896399	765	1309	novel
TCONS_00025195	XLOC_007888	13	-	2	126897157	126897237	81	1309	novel
TCONS_00025195	XLOC_007888	13	-	3	126904238	126904351	114	1309	novel
TCONS_00025195	XLOC_007888	13	-	4	126904846	126904935	90	1309	novel
TCONS_00025195	XLOC_007888	13	-	5	126914759	126914885	127	1309	novel
TCONS_00025195	XLOC_007888	13	-	6	126943277	126943408	132	1309	novel
TCONS_00025212	XLOC_007898	13	-	1	130969529	130969615	87	298	novel
TCONS_00025212	XLOC_007898	13	-	2	130969848	130970058	211	298	novel
TCONS_00025213	XLOC_007899	13	-	1	131010827	131011351	525	750	novel
TCONS_00025213	XLOC_007899	13	-	2	131011596	131011683	88	750	novel
TCONS_00025213	XLOC_007899	13	-	3	131017283	131017419	137	750	novel
TCONS_00025251	XLOC_007909	13	-	1	131892167	131892499	333	396	novel
TCONS_00025251	XLOC_007909	13	-	2	131910696	131910758	63	396	novel
TCONS_00025353	XLOC_007934	13	-	1	136345965	136346029	65	787	novel
TCONS_00025353	XLOC_007934	13	-	2	136346661	136347382	722	787	novel
TCONS_00025907	XLOC_008103	13	-	1	180177875	180179558	1684	2175	novel
TCONS_00025907	XLOC_008103	13	-	2	180186957	180187118	162	2175	novel
TCONS_00025907	XLOC_008103	13	-	3	180187912	180187942	31	2175	novel
TCONS_00025907	XLOC_008103	13	-	4	180200938	180201073	136	2175	novel
TCONS_00025907	XLOC_008103	13	-	5	180201684	180201845	162	2175	novel
TCONS_00025909	XLOC_008103	13	-	1	180177875	180179558	1684	3197	novel
TCONS_00025909	XLOC_008103	13	-	2	180186957	180187118	162	3197	novel
TCONS_00025909	XLOC_008103	13	-	3	180187912	180187942	31	3197	novel
TCONS_00025909	XLOC_008103	13	-	4	180200938	180201073	136	3197	novel
TCONS_00025909	XLOC_008103	13	-	5	180207524	180208616	1093	3197	novel
TCONS_00025909	XLOC_008103	13	-	6	180209737	180209827	91	3197	novel
TCONS_00025908	XLOC_008103	13	-	1	180177875	180179558	1684	3111	novel
TCONS_00025908	XLOC_008103	13	-	2	180186957	180187118	162	3111	novel
TCONS_00025908	XLOC_008103	13	-	3	180187912	180187942	31	3111	novel
TCONS_00025908	XLOC_008103	13	-	4	180200938	180201073	136	3111	novel
TCONS_00025908	XLOC_008103	13	-	5	180207610	180208616	1007	3111	novel
TCONS_00025908	XLOC_008103	13	-	6	180209737	180209827	91	3111	novel
TCONS_00025925	XLOC_008113	13	-	1	188911848	188912104	257	446	novel
TCONS_00025925	XLOC_008113	13	-	2	188920480	188920625	146	446	novel
TCONS_00025925	XLOC_008113	13	-	3	188922624	188922666	43	446	novel
TCONS_00025926	XLOC_008113	13	-	1	188922054	188922239	186	281	novel
TCONS_00025926	XLOC_008113	13	-	2	188922624	188922718	95	281	novel
TCONS_00026084	XLOC_008157	13	-	1	197005788	197006159	372	507	novel
TCONS_00026084	XLOC_008157	13	-	2	197006923	197007057	135	507	novel
TCONS_00026123	XLOC_008171	13	-	1	200346671	200347229	559	628	novel
TCONS_00026123	XLOC_008171	13	-	2	200354756	200354824	69	628	novel
TCONS_00026280	XLOC_008216	13	-	1	207667547	207667608	62	1359	novel
TCONS_00026280	XLOC_008216	13	-	2	207671886	207673014	1129	1359	novel
TCONS_00026280	XLOC_008216	13	-	3	207676555	207676722	168	1359	novel
TCONS_00027065	XLOC_008962	14	+	1	1374546	1374668	123	499	novel
TCONS_00027065	XLOC_008962	14	+	2	1374961	1375043	83	499	novel
TCONS_00027065	XLOC_008962	14	+	3	1400201	1400493	293	499	novel
TCONS_00027066	XLOC_008962	14	+	1	1374592	1374684	93	523	novel
TCONS_00027066	XLOC_008962	14	+	2	1374960	1375043	84	523	novel
TCONS_00027066	XLOC_008962	14	+	3	1379644	1379989	346	523	novel
TCONS_00027067	XLOC_008962	14	+	1	1374600	1374668	69	498	novel
TCONS_00027067	XLOC_008962	14	+	2	1374961	1375043	83	498	novel
TCONS_00027067	XLOC_008962	14	+	3	1379644	1379989	346	498	novel
TCONS_00027068	XLOC_008962	14	+	1	1374746	1375043	298	588	novel
TCONS_00027068	XLOC_008962	14	+	2	1400204	1400493	290	588	novel
TCONS_00027091	XLOC_008971	14	+	1	4427122	4427254	133	336	novel
TCONS_00027091	XLOC_008971	14	+	2	4433105	4433307	203	336	novel
TCONS_00027433	XLOC_009056	14	+	1	22542783	22543021	239	373	novel
TCONS_00027433	XLOC_009056	14	+	2	22543458	22543591	134	373	novel
TCONS_00028052	XLOC_009195	14	+	1	45250223	45250310	88	2500	novel
TCONS_00028052	XLOC_009195	14	+	2	45318222	45320633	2412	2500	novel
TCONS_00028510	XLOC_009308	14	+	1	56240875	56241042	168	1707	novel
TCONS_00028510	XLOC_009308	14	+	2	56246780	56247031	252	1707	novel
TCONS_00028510	XLOC_009308	14	+	3	56248891	56250177	1287	1707	novel
TCONS_00028515	XLOC_009310	14	+	1	56604933	56605142	210	728	novel
TCONS_00028515	XLOC_009310	14	+	2	56607677	56608194	518	728	novel
TCONS_00028634	XLOC_009329	14	+	1	60427554	60428973	1420	1734	novel
TCONS_00028634	XLOC_009329	14	+	2	60441911	60442224	314	1734	novel
TCONS_00028638	XLOC_009329	14	+	1	60439754	60439806	53	367	novel
TCONS_00028638	XLOC_009329	14	+	2	60441911	60442224	314	367	novel
TCONS_00028955	XLOC_009399	14	+	1	77792090	77792129	40	492	novel
TCONS_00028955	XLOC_009399	14	+	2	77795062	77795513	452	492	novel
TCONS_00028960	XLOC_009403	14	+	1	79232076	79232098	23	787	novel
TCONS_00028960	XLOC_009403	14	+	2	79236333	79236411	79	787	novel
TCONS_00028960	XLOC_009403	14	+	3	79292311	79292561	251	787	novel
TCONS_00028960	XLOC_009403	14	+	4	79295968	79296401	434	787	novel
TCONS_00029028	XLOC_009423	14	+	1	85498271	85498741	471	1017	novel
TCONS_00029028	XLOC_009423	14	+	2	85507427	85507500	74	1017	novel
TCONS_00029028	XLOC_009423	14	+	3	85533190	85533661	472	1017	novel
TCONS_00029246	XLOC_009484	14	+	1	102613564	102613725	162	1167	novel
TCONS_00029246	XLOC_009484	14	+	2	102635672	102635823	152	1167	novel
TCONS_00029246	XLOC_009484	14	+	3	102636626	102637000	375	1167	novel
TCONS_00029246	XLOC_009484	14	+	4	102643025	102643502	478	1167	novel
TCONS_00029518	XLOC_009548	14	+	1	112294155	112294231	77	1011	novel
TCONS_00029518	XLOC_009548	14	+	2	112294437	112295370	934	1011	novel
TCONS_00030051	XLOC_009690	14	-	1	1374604	1375054	451	480	novel
TCONS_00030051	XLOC_009690	14	-	2	1375939	1375967	29	480	novel
TCONS_00030071	XLOC_009697	14	-	1	4049471	4049615	145	265	novel
TCONS_00030071	XLOC_009697	14	-	2	4050014	4050133	120	265	novel
TCONS_00030087	XLOC_009705	14	-	1	6351365	6351978	614	819	novel
TCONS_00030087	XLOC_009705	14	-	2	6360119	6360323	205	819	novel
TCONS_00030962	XLOC_009917	14	-	1	44956324	44956911	588	624	novel
TCONS_00030962	XLOC_009917	14	-	2	44958026	44958061	36	624	novel
TCONS_00031393	XLOC_010016	14	-	1	54535921	54536443	523	969	novel
TCONS_00031393	XLOC_010016	14	-	2	54538637	54538923	287	969	novel
TCONS_00031393	XLOC_010016	14	-	3	54540215	54540350	136	969	novel
TCONS_00031393	XLOC_010016	14	-	4	54541323	54541345	23	969	novel
TCONS_00031735	XLOC_010086	14	-	1	72034514	72034579	66	384	novel
TCONS_00031735	XLOC_010086	14	-	2	72039525	72039727	203	384	novel
TCONS_00031735	XLOC_010086	14	-	3	72039824	72039938	115	384	novel
TCONS_00031808	XLOC_010106	14	-	1	75164503	75164646	144	290	novel
TCONS_00031808	XLOC_010106	14	-	2	75167127	75167272	146	290	novel
TCONS_00031956	XLOC_010131	14	-	1	79219696	79219791	96	285	novel
TCONS_00031956	XLOC_010131	14	-	2	79339511	79339699	189	285	novel
TCONS_00032039	XLOC_010158	14	-	1	87721051	87721624	574	1413	novel
TCONS_00032039	XLOC_010158	14	-	2	87722005	87722843	839	1413	novel
TCONS_00032101	XLOC_010178	14	-	1	89889637	89889837	201	551	novel
TCONS_00032101	XLOC_010178	14	-	2	89891911	89892260	350	551	novel
TCONS_00032253	XLOC_010220	14	-	1	103226197	103226283	87	316	novel
TCONS_00032253	XLOC_010220	14	-	2	103228558	103228786	229	316	novel
TCONS_00032350	XLOC_010242	14	-	1	107229579	107229620	42	425	novel
TCONS_00032350	XLOC_010242	14	-	2	107229932	107230314	383	425	novel
TCONS_00033043	XLOC_010416	14	-	1	141706828	141707405	578	712	novel
TCONS_00033043	XLOC_010416	14	-	2	141708159	141708292	134	712	novel
TCONS_00033813	XLOC_011024	15	+	1	26065837	26066048	212	434	novel
TCONS_00033813	XLOC_011024	15	+	2	26109598	26109819	222	434	novel
TCONS_00034117	XLOC_011101	15	+	1	52388064	52388245	182	273	novel
TCONS_00034117	XLOC_011101	15	+	2	52396629	52396719	91	273	novel
TCONS_00034524	XLOC_011200	15	+	1	81678683	81678726	44	642	novel
TCONS_00034524	XLOC_011200	15	+	2	81679047	81679644	598	642	novel
TCONS_00034525	XLOC_011200	15	+	1	81678693	81678726	34	386	novel
TCONS_00034525	XLOC_011200	15	+	2	81679047	81679188	142	386	novel
TCONS_00034525	XLOC_011200	15	+	3	81685012	81685221	210	386	novel
TCONS_00034688	XLOC_011237	15	+	1	93285844	93285882	39	750	novel
TCONS_00034688	XLOC_011237	15	+	2	93297570	93297659	90	750	novel
TCONS_00034688	XLOC_011237	15	+	3	93321648	93322023	376	750	novel
TCONS_00034688	XLOC_011237	15	+	4	93354959	93355203	245	750	novel
TCONS_00035527	XLOC_011436	15	+	1	136552837	136553152	316	481	novel
TCONS_00035527	XLOC_011436	15	+	2	136553657	136553812	156	481	novel
TCONS_00035527	XLOC_011436	15	+	3	136554121	136554129	9	481	novel
TCONS_00035705	XLOC_011487	15	-	1	2181757	2181968	212	514	novel
TCONS_00035705	XLOC_011487	15	-	2	2201659	2201857	199	514	novel
TCONS_00035705	XLOC_011487	15	-	3	2360577	2360679	103	514	novel
TCONS_00035839	XLOC_011533	15	-	1	20081005	20081184	180	425	novel
TCONS_00035839	XLOC_011533	15	-	2	20083934	20084178	245	425	novel
TCONS_00035865	XLOC_011544	15	-	1	25086168	25086245	78	298	novel
TCONS_00035865	XLOC_011544	15	-	2	25086706	25086925	220	298	novel
TCONS_00036167	XLOC_011615	15	-	1	48242396	48242750	355	1908	novel
TCONS_00036167	XLOC_011615	15	-	2	48244157	48245709	1553	1908	novel
TCONS_00036285	XLOC_011649	15	-	1	59478014	59478338	325	384	novel
TCONS_00036285	XLOC_011649	15	-	2	59479177	59479235	59	384	novel
TCONS_00036596	XLOC_011719	15	-	1	79899598	79900770	1173	1479	novel
TCONS_00036596	XLOC_011719	15	-	2	79900873	79901178	306	1479	novel
TCONS_00036662	XLOC_011737	15	-	1	81935805	81936330	526	1197	novel
TCONS_00036662	XLOC_011737	15	-	2	81938009	81938679	671	1197	novel
TCONS_00036669	XLOC_011740	15	-	1	82438153	82439347	1195	1745	novel
TCONS_00036669	XLOC_011740	15	-	2	82440832	82440957	126	1745	novel
TCONS_00036669	XLOC_011740	15	-	3	82442098	82442137	40	1745	novel
TCONS_00036669	XLOC_011740	15	-	4	82442252	82442635	384	1745	novel
TCONS_00036668	XLOC_011740	15	-	1	82438153	82439347	1195	1719	novel
TCONS_00036668	XLOC_011740	15	-	2	82440858	82440957	100	1719	novel
TCONS_00036668	XLOC_011740	15	-	3	82442098	82442137	40	1719	novel
TCONS_00036668	XLOC_011740	15	-	4	82442252	82442635	384	1719	novel
TCONS_00036959	XLOC_011798	15	-	1	103515413	103515511	99	400	novel
TCONS_00036959	XLOC_011798	15	-	2	103540925	103540993	69	400	novel
TCONS_00036959	XLOC_011798	15	-	3	103542565	103542796	232	400	novel
TCONS_00038267	XLOC_012553	16	+	1	6765585	6765801	217	4808	novel
TCONS_00038267	XLOC_012553	16	+	2	6768129	6772719	4591	4808	novel
TCONS_00038280	XLOC_012558	16	+	1	18126130	18126418	289	383	novel
TCONS_00038280	XLOC_012558	16	+	2	18130941	18131034	94	383	novel
TCONS_00038484	XLOC_012610	16	+	1	33653978	33654344	367	548	novel
TCONS_00038484	XLOC_012610	16	+	2	33696450	33696630	181	548	novel
TCONS_00039346	XLOC_012851	16	-	1	30183517	30183538	22	460	novel
TCONS_00039346	XLOC_012851	16	-	2	30200660	30200773	114	460	novel
TCONS_00039346	XLOC_012851	16	-	3	30219339	30219662	324	460	novel
TCONS_00039347	XLOC_012851	16	-	1	30198582	30198661	80	369	novel
TCONS_00039347	XLOC_012851	16	-	2	30200660	30200773	114	369	novel
TCONS_00039347	XLOC_012851	16	-	3	30219339	30219513	175	369	novel
TCONS_00039361	XLOC_012859	16	-	1	33647730	33648500	771	792	novel
TCONS_00039361	XLOC_012859	16	-	2	33648645	33648665	21	792	novel
TCONS_00039362	XLOC_012859	16	-	1	33647730	33648500	771	838	novel
TCONS_00039362	XLOC_012859	16	-	2	33653623	33653689	67	838	novel
TCONS_00039516	XLOC_012902	16	-	1	47134615	47134815	201	234	novel
TCONS_00039516	XLOC_012902	16	-	2	47152916	47152948	33	234	novel
TCONS_00039568	XLOC_012919	16	-	1	50655590	50655669	80	296	novel
TCONS_00039568	XLOC_012919	16	-	2	50733651	50733806	156	296	novel
TCONS_00039568	XLOC_012919	16	-	3	50734212	50734271	60	296	novel
TCONS_00039569	XLOC_012919	16	-	1	50655590	50655669	80	547	novel
TCONS_00039569	XLOC_012919	16	-	2	50700670	50700829	160	547	novel
TCONS_00039569	XLOC_012919	16	-	3	50733651	50733806	156	547	novel
TCONS_00039569	XLOC_012919	16	-	4	50734212	50734362	151	547	novel
TCONS_00039570	XLOC_012919	16	-	1	50687734	50687828	95	562	novel
TCONS_00039570	XLOC_012919	16	-	2	50700670	50700829	160	562	novel
TCONS_00039570	XLOC_012919	16	-	3	50733651	50733806	156	562	novel
TCONS_00039570	XLOC_012919	16	-	4	50734212	50734362	151	562	novel
TCONS_00039571	XLOC_012919	16	-	1	50687879	50687934	56	464	novel
TCONS_00039571	XLOC_012919	16	-	2	50700670	50700829	160	464	novel
TCONS_00039571	XLOC_012919	16	-	3	50733651	50733806	156	464	novel
TCONS_00039571	XLOC_012919	16	-	4	50734212	50734303	92	464	novel
TCONS_00039572	XLOC_012919	16	-	1	50710184	50710589	406	713	novel
TCONS_00039572	XLOC_012919	16	-	2	50733651	50733806	156	713	novel
TCONS_00039572	XLOC_012919	16	-	3	50734212	50734362	151	713	novel
TCONS_00039573	XLOC_012919	16	-	1	50721570	50721662	93	400	novel
TCONS_00039573	XLOC_012919	16	-	2	50733651	50733806	156	400	novel
TCONS_00039573	XLOC_012919	16	-	3	50734212	50734362	151	400	novel
TCONS_00039574	XLOC_012919	16	-	1	50733468	50733551	84	332	novel
TCONS_00039574	XLOC_012919	16	-	2	50733651	50733806	156	332	novel
TCONS_00039574	XLOC_012919	16	-	3	50734212	50734303	92	332	novel
TCONS_00039594	XLOC_012924	16	-	1	51491531	51491692	162	684	novel
TCONS_00039594	XLOC_012924	16	-	2	51493273	51493794	522	684	novel
TCONS_00039602	XLOC_012928	16	-	1	52548615	52548666	52	560	novel
TCONS_00039602	XLOC_012928	16	-	2	52550658	52551165	508	560	novel
TCONS_00039827	XLOC_013006	16	-	1	74840752	74841586	835	893	novel
TCONS_00039827	XLOC_013006	16	-	2	74844292	74844349	58	893	novel
TCONS_00039828	XLOC_013006	16	-	1	74840752	74841583	832	909	novel
TCONS_00039828	XLOC_013006	16	-	2	74844292	74844368	77	909	novel
TCONS_00040287	XLOC_013299	17	+	1	12145208	12145233	26	246	novel
TCONS_00040287	XLOC_013299	17	+	2	12335358	12335453	96	246	novel
TCONS_00040287	XLOC_013299	17	+	3	12428627	12428750	124	246	novel
TCONS_00040288	XLOC_013299	17	+	1	12334161	12334209	49	269	novel
TCONS_00040288	XLOC_013299	17	+	2	12335358	12335453	96	269	novel
TCONS_00040288	XLOC_013299	17	+	3	12428627	12428750	124	269	novel
TCONS_00040517	XLOC_013359	17	+	1	30474651	30474735	85	725	novel
TCONS_00040517	XLOC_013359	17	+	2	30477368	30477517	150	725	novel
TCONS_00040517	XLOC_013359	17	+	3	30478800	30478897	98	725	novel
TCONS_00040517	XLOC_013359	17	+	4	30478999	30479390	392	725	novel
TCONS_00040975	XLOC_013480	17	+	1	40282418	40282456	39	298	novel
TCONS_00040975	XLOC_013480	17	+	2	40282876	40283001	126	298	novel
TCONS_00040975	XLOC_013480	17	+	3	40283142	40283274	133	298	novel
TCONS_00041058	XLOC_013501	17	+	1	42541111	42541353	243	739	novel
TCONS_00041058	XLOC_013501	17	+	2	42559509	42559639	131	739	novel
TCONS_00041058	XLOC_013501	17	+	3	42560707	42560821	115	739	novel
TCONS_00041058	XLOC_013501	17	+	4	42563339	42563588	250	739	novel
TCONS_00041059	XLOC_013501	17	+	1	42541217	42541293	77	599	novel
TCONS_00041059	XLOC_013501	17	+	2	42559509	42559639	131	599	novel
TCONS_00041059	XLOC_013501	17	+	3	42560681	42560821	141	599	novel
TCONS_00041059	XLOC_013501	17	+	4	42563339	42563588	250	599	novel
TCONS_00041081	XLOC_013505	17	+	1	44333685	44333762	78	287	novel
TCONS_00041081	XLOC_013505	17	+	2	44352615	44352823	209	287	novel
TCONS_00041114	XLOC_013513	17	+	1	46686360	46686828	469	1345	novel
TCONS_00041114	XLOC_013513	17	+	2	46686942	46687817	876	1345	novel
TCONS_00041412	XLOC_013605	17	+	1	60039901	60039964	64	543	novel
TCONS_00041412	XLOC_013605	17	+	2	60041050	60041528	479	543	novel
TCONS_00041821	XLOC_013718	17	-	1	15057208	15057431	224	478	novel
TCONS_00041821	XLOC_013718	17	-	2	15068055	15068120	66	478	novel
TCONS_00041821	XLOC_013718	17	-	3	15070185	15070372	188	478	novel
TCONS_00042055	XLOC_013784	17	-	1	32952152	32952764	613	1037	novel
TCONS_00042055	XLOC_013784	17	-	2	32954219	32954282	64	1037	novel
TCONS_00042055	XLOC_013784	17	-	3	32954693	32955052	360	1037	novel
TCONS_00042080	XLOC_013798	17	-	1	33902948	33903265	318	385	novel
TCONS_00042080	XLOC_013798	17	-	2	33909760	33909826	67	385	novel
TCONS_00042378	XLOC_013885	17	-	1	45987187	45987211	25	265	novel
TCONS_00042378	XLOC_013885	17	-	2	46035020	46035090	71	265	novel
TCONS_00042378	XLOC_013885	17	-	3	46035319	46035424	106	265	novel
TCONS_00042378	XLOC_013885	17	-	4	46118736	46118798	63	265	novel
TCONS_00042379	XLOC_013885	17	-	1	46016645	46016811	167	320	novel
TCONS_00042379	XLOC_013885	17	-	2	46035020	46035090	71	320	novel
TCONS_00042379	XLOC_013885	17	-	3	46035319	46035400	82	320	novel
TCONS_00042739	XLOC_013971	17	-	1	60032631	60032850	220	514	novel
TCONS_00042739	XLOC_013971	17	-	2	60037344	60037401	58	514	novel
TCONS_00042739	XLOC_013971	17	-	3	60038668	60038728	61	514	novel
TCONS_00042739	XLOC_013971	17	-	4	60039056	60039230	175	514	novel
TCONS_00042740	XLOC_013971	17	-	1	60032631	60032850	220	941	novel
TCONS_00042740	XLOC_013971	17	-	2	60037344	60037401	58	941	novel
TCONS_00042740	XLOC_013971	17	-	3	60038668	60039330	663	941	novel
TCONS_00042741	XLOC_013972	17	-	1	60063767	60064342	576	585	novel
TCONS_00042741	XLOC_013972	17	-	2	60067899	60067907	9	585	novel
TCONS_00042773	XLOC_013981	17	-	1	61885546	61886525	980	1039	novel
TCONS_00042773	XLOC_013981	17	-	2	61888778	61888833	56	1039	novel
TCONS_00042773	XLOC_013981	17	-	3	61891484	61891486	3	1039	novel
TCONS_00043385	XLOC_014310	18	+	1	9487308	9487385	78	230	novel
TCONS_00043385	XLOC_014310	18	+	2	9489217	9489368	152	230	novel
TCONS_00043389	XLOC_014312	18	+	1	9671618	9671840	223	750	novel
TCONS_00043389	XLOC_014312	18	+	2	9672118	9672644	527	750	novel
TCONS_00043462	XLOC_014335	18	+	1	14482410	14482587	178	276	novel
TCONS_00043462	XLOC_014335	18	+	2	14484381	14484478	98	276	novel
TCONS_00043514	XLOC_014345	18	+	1	18016700	18016773	74	1068	novel
TCONS_00043514	XLOC_014345	18	+	2	18025577	18026570	994	1068	novel
TCONS_00043805	XLOC_014430	18	+	1	42227117	42227351	235	821	novel
TCONS_00043805	XLOC_014430	18	+	2	42234838	42235423	586	821	novel
TCONS_00043806	XLOC_014430	18	+	1	42227812	42227865	54	640	novel
TCONS_00043806	XLOC_014430	18	+	2	42234838	42235423	586	640	novel
TCONS_00043984	XLOC_014471	18	+	1	48867635	48867744	110	427	novel
TCONS_00043984	XLOC_014471	18	+	2	48870686	48870781	96	427	novel
TCONS_00043984	XLOC_014471	18	+	3	48871528	48871748	221	427	novel
TCONS_00044136	XLOC_014508	18	+	1	55606022	55606192	171	294	novel
TCONS_00044136	XLOC_014508	18	+	2	55606701	55606823	123	294	novel
TCONS_00044891	XLOC_014710	18	-	1	37821006	37821420	415	475	novel
TCONS_00044891	XLOC_014710	18	-	2	37821636	37821695	60	475	novel
TCONS_00044945	XLOC_014726	18	-	1	42096417	42096789	373	451	novel
TCONS_00044945	XLOC_014726	18	-	2	42105899	42105976	78	451	novel
TCONS_00045493	XLOC_015061	2	+	1	71411	71515	105	861	novel
TCONS_00045493	XLOC_015061	2	+	2	74872	75627	756	861	novel
TCONS_00045670	XLOC_015102	2	+	1	2163651	2164243	593	886	novel
TCONS_00045670	XLOC_015102	2	+	2	2186137	2186429	293	886	novel
TCONS_00045844	XLOC_015153	2	+	1	6332253	6332341	89	255	novel
TCONS_00045844	XLOC_015153	2	+	2	6332979	6333108	130	255	novel
TCONS_00045844	XLOC_015153	2	+	3	6333176	6333211	36	255	novel
TCONS_00046024	XLOC_015204	2	+	1	8450469	8450696	228	259	novel
TCONS_00046024	XLOC_015204	2	+	2	8451247	8451277	31	259	novel
TCONS_00046162	XLOC_015236	2	+	1	9323014	9323105	92	1013	novel
TCONS_00046162	XLOC_015236	2	+	2	9323621	9324541	921	1013	novel
TCONS_00046269	XLOC_015267	2	+	1	11923739	11924006	268	1067	novel
TCONS_00046269	XLOC_015267	2	+	2	11924115	11924913	799	1067	novel
TCONS_00046415	XLOC_015330	2	+	1	15010959	15011163	205	790	novel
TCONS_00046415	XLOC_015330	2	+	2	15012704	15013288	585	790	novel
TCONS_00046662	XLOC_015395	2	+	1	33331714	33331855	142	445	novel
TCONS_00046662	XLOC_015395	2	+	2	33333018	33333320	303	445	novel
TCONS_00046842	XLOC_015441	2	+	1	47362631	47362712	82	390	novel
TCONS_00046842	XLOC_015441	2	+	2	47366023	47366159	137	390	novel
TCONS_00046842	XLOC_015441	2	+	3	47370283	47370453	171	390	novel
TCONS_00046903	XLOC_015454	2	+	1	49899564	49899676	113	435	novel
TCONS_00046903	XLOC_015454	2	+	2	49900823	49900855	33	435	novel
TCONS_00046903	XLOC_015454	2	+	3	49914384	49914524	141	435	novel
TCONS_00046903	XLOC_015454	2	+	4	49917281	49917428	148	435	novel
TCONS_00048744	XLOC_015971	2	+	1	102600533	102600562	30	252	novel
TCONS_00048744	XLOC_015971	2	+	2	102607218	102607285	68	252	novel
TCONS_00048744	XLOC_015971	2	+	3	102677698	102677764	67	252	novel
TCONS_00048744	XLOC_015971	2	+	4	102783799	102783885	87	252	novel
TCONS_00048949	XLOC_016015	2	+	1	120766938	120767005	68	224	novel
TCONS_00048949	XLOC_016015	2	+	2	120801226	120801314	89	224	novel
TCONS_00048949	XLOC_016015	2	+	3	120836387	120836453	67	224	novel
TCONS_00049031	XLOC_016034	2	+	1	128866594	128866982	389	792	novel
TCONS_00049031	XLOC_016034	2	+	2	128868056	128868180	125	792	novel
TCONS_00049031	XLOC_016034	2	+	3	128869331	128869457	127	792	novel
TCONS_00049031	XLOC_016034	2	+	4	128870731	128870881	151	792	novel
TCONS_00049066	XLOC_016043	2	+	1	130521431	130521452	22	793	novel
TCONS_00049066	XLOC_016043	2	+	2	130528929	130529699	771	793	novel
TCONS_00049067	XLOC_016043	2	+	1	130523173	130523248	76	847	novel
TCONS_00049067	XLOC_016043	2	+	2	130528929	130529699	771	847	novel
TCONS_00049068	XLOC_016043	2	+	1	130527074	130527159	86	857	novel
TCONS_00049068	XLOC_016043	2	+	2	130528929	130529699	771	857	novel
TCONS_00049075	XLOC_016045	2	+	1	130625575	130625672	98	1377	novel
TCONS_00049075	XLOC_016045	2	+	2	130632311	130632514	204	1377	novel
TCONS_00049075	XLOC_016045	2	+	3	130635196	130635288	93	1377	novel
TCONS_00049075	XLOC_016045	2	+	4	130638548	130639529	982	1377	novel
TCONS_00049181	XLOC_016080	2	+	1	136766947	136766979	33	590	novel
TCONS_00049181	XLOC_016080	2	+	2	136768931	136769487	557	590	novel
TCONS_00049611	XLOC_016186	2	+	1	150743517	150743637	121	287	novel
TCONS_00049611	XLOC_016186	2	+	2	150743762	150743927	166	287	novel
TCONS_00049784	XLOC_016234	2	-	1	1424697	1424832	136	467	novel
TCONS_00049784	XLOC_016234	2	-	2	1426705	1426760	56	467	novel
TCONS_00049784	XLOC_016234	2	-	3	1427064	1427338	275	467	novel
TCONS_00049785	XLOC_016235	2	-	1	1427564	1427582	19	345	novel
TCONS_00049785	XLOC_016235	2	-	2	1427760	1428085	326	345	novel
TCONS_00049895	XLOC_016263	2	-	1	4121595	4121720	126	279	novel
TCONS_00049895	XLOC_016263	2	-	2	4123321	4123473	153	279	novel
TCONS_00049987	XLOC_016279	2	-	1	5177583	5177710	128	428	novel
TCONS_00049987	XLOC_016279	2	-	2	5181062	5181361	300	428	novel
TCONS_00050409	XLOC_016368	2	-	1	9173573	9174378	806	1136	novel
TCONS_00050409	XLOC_016368	2	-	2	9178269	9178598	330	1136	novel
TCONS_00050410	XLOC_016368	2	-	1	9173573	9174378	806	843	novel
TCONS_00050410	XLOC_016368	2	-	2	9179208	9179244	37	843	novel
TCONS_00050832	XLOC_016513	2	-	1	25265711	25267754	2044	2885	novel
TCONS_00050832	XLOC_016513	2	-	2	25268652	25269492	841	2885	novel
TCONS_00051189	XLOC_016616	2	-	1	51654412	51655001	590	654	novel
TCONS_00051189	XLOC_016616	2	-	2	51656974	51657037	64	654	novel
TCONS_00053063	XLOC_017134	2	-	1	108254063	108254220	158	255	novel
TCONS_00053063	XLOC_017134	2	-	2	108255774	108255870	97	255	novel
TCONS_00053149	XLOC_017152	2	-	1	119499620	119500269	650	746	novel
TCONS_00053149	XLOC_017152	2	-	2	119504235	119504330	96	746	novel
TCONS_00053153	XLOC_017154	2	-	1	119631436	119631794	359	505	novel
TCONS_00053153	XLOC_017154	2	-	2	119634673	119634782	110	505	novel
TCONS_00053153	XLOC_017154	2	-	3	119652461	119652496	36	505	novel
TCONS_00053228	XLOC_017174	2	-	1	130939126	130940371	1246	1387	novel
TCONS_00053228	XLOC_017174	2	-	2	130950817	130950894	78	1387	novel
TCONS_00053228	XLOC_017174	2	-	3	130973844	130973906	63	1387	novel
TCONS_00053488	XLOC_017241	2	-	1	141459265	141459315	51	283	novel
TCONS_00053488	XLOC_017241	2	-	2	141459392	141459623	232	283	novel
TCONS_00053489	XLOC_017242	2	-	1	141578156	141578271	116	394	novel
TCONS_00053489	XLOC_017242	2	-	2	141578376	141578482	107	394	novel
TCONS_00053489	XLOC_017242	2	-	3	141581527	141581697	171	394	novel
TCONS_00054528	XLOC_018044	3	+	1	1801274	1801323	50	2145	novel
TCONS_00054528	XLOC_018044	3	+	2	1806987	1809081	2095	2145	novel
TCONS_00054545	XLOC_018052	3	+	1	3547718	3547766	49	694	novel
TCONS_00054545	XLOC_018052	3	+	2	3551528	3552172	645	694	novel
TCONS_00054565	XLOC_018059	3	+	1	4090536	4090784	249	561	novel
TCONS_00054565	XLOC_018059	3	+	2	4096768	4096877	110	561	novel
TCONS_00054565	XLOC_018059	3	+	3	4097302	4097355	54	561	novel
TCONS_00054565	XLOC_018059	3	+	4	4097655	4097736	82	561	novel
TCONS_00054565	XLOC_018059	3	+	5	4098010	4098075	66	561	novel
TCONS_00054568	XLOC_018059	3	+	1	4090570	4090762	193	481	novel
TCONS_00054568	XLOC_018059	3	+	2	4096768	4096877	110	481	novel
TCONS_00054568	XLOC_018059	3	+	3	4097302	4097479	178	481	novel
TCONS_00054567	XLOC_018059	3	+	1	4090570	4090909	340	628	novel
TCONS_00054567	XLOC_018059	3	+	2	4096768	4096877	110	628	novel
TCONS_00054567	XLOC_018059	3	+	3	4097302	4097479	178	628	novel
TCONS_00054773	XLOC_018101	3	+	1	7652228	7652641	414	452	novel
TCONS_00054773	XLOC_018101	3	+	2	7655001	7655038	38	452	novel
TCONS_00054911	XLOC_018144	3	+	1	10029173	10029736	564	893	novel
TCONS_00054911	XLOC_018144	3	+	2	10030569	10030897	329	893	novel
TCONS_00055417	XLOC_018280	3	+	1	28813306	28813567	262	322	novel
TCONS_00055417	XLOC_018280	3	+	2	28813645	28813704	60	322	novel
TCONS_00055979	XLOC_018415	3	+	1	44022801	44023005	205	859	novel
TCONS_00055979	XLOC_018415	3	+	2	44023826	44024479	654	859	novel
TCONS_00056588	XLOC_018575	3	+	1	77422324	77422548	225	367	novel
TCONS_00056588	XLOC_018575	3	+	2	77423558	77423699	142	367	novel
TCONS_00056590	XLOC_018576	3	+	1	77532161	77532310	150	3165	novel
TCONS_00056590	XLOC_018576	3	+	2	77583694	77583755	62	3165	novel
TCONS_00056590	XLOC_018576	3	+	3	77641334	77641513	180	3165	novel
TCONS_00056590	XLOC_018576	3	+	4	77644885	77647657	2773	3165	novel
TCONS_00056592	XLOC_018576	3	+	1	77632903	77632906	4	3068	novel
TCONS_00056592	XLOC_018576	3	+	2	77638018	77638128	111	3068	novel
TCONS_00056592	XLOC_018576	3	+	3	77641334	77641513	180	3068	novel
TCONS_00056592	XLOC_018576	3	+	4	77644885	77647657	2773	3068	novel
TCONS_00056742	XLOC_018612	3	+	1	89799820	89799960	141	964	novel
TCONS_00056742	XLOC_018612	3	+	2	89802808	89803630	823	964	novel
TCONS_00057057	XLOC_018694	3	+	1	110525889	110525925	37	391	novel
TCONS_00057057	XLOC_018694	3	+	2	110541021	110541374	354	391	novel
TCONS_00057064	XLOC_018697	3	+	1	111484587	111484720	134	703	novel
TCONS_00057064	XLOC_018697	3	+	2	111485222	111485790	569	703	novel
TCONS_00057135	XLOC_018713	3	+	1	112309426	112309495	70	639	novel
TCONS_00057135	XLOC_018713	3	+	2	112313570	112314138	569	639	novel
TCONS_00057286	XLOC_018735	3	+	1	115456192	115456209	18	1792	novel
TCONS_00057286	XLOC_018735	3	+	2	115456988	115458761	1774	1792	novel
TCONS_00057352	XLOC_018750	3	+	1	120051266	120051360	95	385	novel
TCONS_00057352	XLOC_018750	3	+	2	120059894	120060183	290	385	novel
TCONS_00057391	XLOC_018759	3	+	1	125301762	125301967	206	313	novel
TCONS_00057391	XLOC_018759	3	+	2	125302054	125302160	107	313	novel
TCONS_00057458	XLOC_018773	3	+	1	127656362	127656805	444	687	novel
TCONS_00057458	XLOC_018773	3	+	2	127663707	127663949	243	687	novel
TCONS_00057579	XLOC_018801	3	-	1	1719011	1719445	435	671	novel
TCONS_00057579	XLOC_018801	3	-	2	1720577	1720812	236	671	novel
TCONS_00057610	XLOC_018809	3	-	1	2439398	2439795	398	583	novel
TCONS_00057610	XLOC_018809	3	-	2	2440309	2440493	185	583	novel
TCONS_00057638	XLOC_018815	3	-	1	4104646	4104781	136	356	novel
TCONS_00057638	XLOC_018815	3	-	2	4106743	4106893	151	356	novel
TCONS_00057638	XLOC_018815	3	-	3	4108418	4108486	69	356	novel
TCONS_00057918	XLOC_018889	3	-	1	10030157	10030355	199	907	novel
TCONS_00057918	XLOC_018889	3	-	2	10031088	10031795	708	907	novel
TCONS_00057951	XLOC_018899	3	-	1	10737243	10738068	826	1191	novel
TCONS_00057951	XLOC_018899	3	-	2	10738640	10738839	200	1191	novel
TCONS_00057951	XLOC_018899	3	-	3	10740556	10740720	165	1191	novel
TCONS_00058245	XLOC_018972	3	-	1	18530638	18531099	462	788	novel
TCONS_00058245	XLOC_018972	3	-	2	18532893	18533218	326	788	novel
TCONS_00058246	XLOC_018972	3	-	1	18530638	18531099	462	943	novel
TCONS_00058246	XLOC_018972	3	-	2	18532902	18533382	481	943	novel
TCONS_00058707	XLOC_019080	3	-	1	38923540	38924678	1139	1310	novel
TCONS_00058707	XLOC_019080	3	-	2	38927775	38927945	171	1310	novel
TCONS_00059181	XLOC_019210	3	-	1	46603917	46604267	351	561	novel
TCONS_00059181	XLOC_019210	3	-	2	46609802	46610011	210	561	novel
TCONS_00059940	XLOC_019401	3	-	1	86578139	86578314	176	542	novel
TCONS_00059940	XLOC_019401	3	-	2	86578887	86578928	42	542	novel
TCONS_00059940	XLOC_019401	3	-	3	86579591	86579914	324	542	novel
TCONS_00059941	XLOC_019401	3	-	1	86578139	86578314	176	603	novel
TCONS_00059941	XLOC_019401	3	-	2	86579544	86579970	427	603	novel
TCONS_00059943	XLOC_019401	3	-	1	86578139	86578314	176	765	novel
TCONS_00059943	XLOC_019401	3	-	2	86578887	86578928	42	765	novel
TCONS_00059943	XLOC_019401	3	-	3	86579544	86580090	547	765	novel
TCONS_00059942	XLOC_019401	3	-	1	86578139	86578314	176	576	novel
TCONS_00059942	XLOC_019401	3	-	2	86579591	86579709	119	576	novel
TCONS_00059942	XLOC_019401	3	-	3	86579810	86580090	281	576	novel
TCONS_00059944	XLOC_019401	3	-	1	86578139	86578314	176	332	novel
TCONS_00059944	XLOC_019401	3	-	2	86579591	86579709	119	332	novel
TCONS_00059944	XLOC_019401	3	-	3	86580087	86580123	37	332	novel
TCONS_00060096	XLOC_019451	3	-	1	97273726	97273935	210	299	novel
TCONS_00060096	XLOC_019451	3	-	2	97274916	97275004	89	299	novel
TCONS_00060144	XLOC_019471	3	-	1	101752570	101752908	339	460	novel
TCONS_00060144	XLOC_019471	3	-	2	101753021	101753141	121	460	novel
TCONS_00060576	XLOC_019577	3	-	1	125298267	125298886	620	644	novel
TCONS_00060576	XLOC_019577	3	-	2	125301044	125301067	24	644	novel
TCONS_00060673	XLOC_019604	3	-	1	132363591	132364279	689	869	novel
TCONS_00060673	XLOC_019604	3	-	2	132364574	132364753	180	869	novel
TCONS_00061486	XLOC_020265	4	+	1	947860	948103	244	456	novel
TCONS_00061486	XLOC_020265	4	+	2	949641	949852	212	456	novel
TCONS_00061613	XLOC_020298	4	+	1	6998748	6999312	565	783	novel
TCONS_00061613	XLOC_020298	4	+	2	7002762	7002979	218	783	novel
TCONS_00061614	XLOC_020299	4	+	1	7011263	7011303	41	343	novel
TCONS_00061614	XLOC_020299	4	+	2	7012760	7013061	302	343	novel
TCONS_00061718	XLOC_020322	4	+	1	15396198	15396389	192	545	novel
TCONS_00061718	XLOC_020322	4	+	2	15396593	15396703	111	545	novel
TCONS_00061718	XLOC_020322	4	+	3	15396916	15397157	242	545	novel
TCONS_00061840	XLOC_020353	4	+	1	23898310	23898353	44	848	novel
TCONS_00061840	XLOC_020353	4	+	2	23901161	23901964	804	848	novel
TCONS_00062085	XLOC_020412	4	+	1	42793818	42793862	45	952	novel
TCONS_00062085	XLOC_020412	4	+	2	42795569	42795707	139	952	novel
TCONS_00062085	XLOC_020412	4	+	3	42810895	42811074	180	952	novel
TCONS_00062085	XLOC_020412	4	+	4	42811808	42811980	173	952	novel
TCONS_00062085	XLOC_020412	4	+	5	42813034	42813094	61	952	novel
TCONS_00062085	XLOC_020412	4	+	6	42852122	42852475	354	952	novel
TCONS_00062413	XLOC_020496	4	+	1	72402024	72402146	123	237	novel
TCONS_00062413	XLOC_020496	4	+	2	72402770	72402883	114	237	novel
TCONS_00062464	XLOC_020511	4	+	1	76859921	76860079	159	446	novel
TCONS_00062464	XLOC_020511	4	+	2	76870820	76871106	287	446	novel
TCONS_00062599	XLOC_020544	4	+	1	82794817	82794952	136	753	novel
TCONS_00062599	XLOC_020544	4	+	2	82799779	82800395	617	753	novel
TCONS_00062600	XLOC_020544	4	+	1	82794817	82794952	136	573	novel
TCONS_00062600	XLOC_020544	4	+	2	82799779	82800075	297	573	novel
TCONS_00062600	XLOC_020544	4	+	3	82802143	82802282	140	573	novel
TCONS_00062660	XLOC_020560	4	+	1	87194274	87194512	239	677	novel
TCONS_00062660	XLOC_020560	4	+	2	87201197	87201281	85	677	novel
TCONS_00062660	XLOC_020560	4	+	3	87246424	87246776	353	677	novel
TCONS_00062659	XLOC_020560	4	+	1	87194274	87194512	239	592	novel
TCONS_00062659	XLOC_020560	4	+	2	87246424	87246776	353	592	novel
TCONS_00062808	XLOC_020603	4	+	1	90722081	90722686	606	661	novel
TCONS_00062808	XLOC_020603	4	+	2	90722828	90722882	55	661	novel
TCONS_00062995	XLOC_020667	4	+	1	94252864	94253111	248	445	novel
TCONS_00062995	XLOC_020667	4	+	2	94254286	94254407	122	445	novel
TCONS_00062995	XLOC_020667	4	+	3	94258601	94258675	75	445	novel
TCONS_00063523	XLOC_020810	4	+	1	106009006	106009174	169	759	novel
TCONS_00063523	XLOC_020810	4	+	2	106034834	106034956	123	759	novel
TCONS_00063523	XLOC_020810	4	+	3	106035267	106035733	467	759	novel
TCONS_00063648	XLOC_020835	4	+	1	109498533	109498738	206	483	novel
TCONS_00063648	XLOC_020835	4	+	2	109509011	109509287	277	483	novel
TCONS_00063730	XLOC_020859	4	+	1	115314291	115314317	27	399	novel
TCONS_00063730	XLOC_020859	4	+	2	115323997	115324112	116	399	novel
TCONS_00063730	XLOC_020859	4	+	3	115326574	115326676	103	399	novel
TCONS_00063730	XLOC_020859	4	+	4	115512366	115512408	43	399	novel
TCONS_00063730	XLOC_020859	4	+	5	115533099	115533208	110	399	novel
TCONS_00063883	XLOC_020895	4	+	1	125459507	125459544	38	657	novel
TCONS_00063883	XLOC_020895	4	+	2	125468157	125468291	135	657	novel
TCONS_00063883	XLOC_020895	4	+	3	125470441	125470829	389	657	novel
TCONS_00063883	XLOC_020895	4	+	4	125477242	125477336	95	657	novel
TCONS_00063998	XLOC_020910	4	+	1	130405456	130405938	483	1015	novel
TCONS_00063998	XLOC_020910	4	+	2	130409038	130409569	532	1015	novel
TCONS_00063997	XLOC_020910	4	+	1	130405456	130405938	483	1088	novel
TCONS_00063997	XLOC_020910	4	+	2	130408965	130409569	605	1088	novel
TCONS_00064000	XLOC_020911	4	+	1	130440994	130441335	342	402	novel
TCONS_00064000	XLOC_020911	4	+	2	130441878	130441937	60	402	novel
TCONS_00064001	XLOC_020912	4	+	1	130470110	130470138	29	553	novel
TCONS_00064001	XLOC_020912	4	+	2	130471367	130471890	524	553	novel
TCONS_00064047	XLOC_020922	4	-	1	153313	153976	664	1292	novel
TCONS_00064047	XLOC_020922	4	-	2	158307	158600	294	1292	novel
TCONS_00064047	XLOC_020922	4	-	3	158761	159094	334	1292	novel
TCONS_00064162	XLOC_020946	4	-	1	1189614	1190087	474	620	novel
TCONS_00064162	XLOC_020946	4	-	2	1194941	1195086	146	620	novel
TCONS_00064216	XLOC_020958	4	-	1	2655065	2655336	272	296	novel
TCONS_00064216	XLOC_020958	4	-	2	2655433	2655456	24	296	novel
TCONS_00064232	XLOC_020967	4	-	1	7558325	7558651	327	432	novel
TCONS_00064232	XLOC_020967	4	-	2	7571895	7571999	105	432	novel
TCONS_00064373	XLOC_021006	4	-	1	18194938	18195322	385	736	novel
TCONS_00064373	XLOC_021006	4	-	2	18198067	18198417	351	736	novel
TCONS_00064503	XLOC_021044	4	-	1	34328191	34329154	964	1253	novel
TCONS_00064503	XLOC_021044	4	-	2	34332246	34332534	289	1253	novel
TCONS_00064578	XLOC_021067	4	-	1	41449314	41451482	2169	2432	novel
TCONS_00064578	XLOC_021067	4	-	2	41452195	41452436	242	2432	novel
TCONS_00064578	XLOC_021067	4	-	3	41455720	41455740	21	2432	novel
TCONS_00064579	XLOC_021067	4	-	1	41449314	41451482	2169	2502	novel
TCONS_00064579	XLOC_021067	4	-	2	41452195	41452436	242	2502	novel
TCONS_00064579	XLOC_021067	4	-	3	41455651	41455741	91	2502	novel
TCONS_00064624	XLOC_021078	4	-	1	42788732	42789028	297	1663	novel
TCONS_00064624	XLOC_021078	4	-	2	42795043	42795962	920	1663	novel
TCONS_00064624	XLOC_021078	4	-	3	42813437	42813882	446	1663	novel
TCONS_00064625	XLOC_021078	4	-	1	42792919	42795962	3044	3490	novel
TCONS_00064625	XLOC_021078	4	-	2	42813437	42813882	446	3490	novel
TCONS_00064787	XLOC_021123	4	-	1	58867964	58868670	707	742	novel
TCONS_00064787	XLOC_021123	4	-	2	58871141	58871175	35	742	novel
TCONS_00064950	XLOC_021153	4	-	1	69328042	69328760	719	820	novel
TCONS_00064950	XLOC_021153	4	-	2	69353789	69353847	59	820	novel
TCONS_00064950	XLOC_021153	4	-	3	69382560	69382601	42	820	novel
TCONS_00064951	XLOC_021153	4	-	1	69328042	69328760	719	861	novel
TCONS_00064951	XLOC_021153	4	-	2	69353789	69353847	59	861	novel
TCONS_00064951	XLOC_021153	4	-	3	69482817	69482870	54	861	novel
TCONS_00064951	XLOC_021153	4	-	4	69518752	69518780	29	861	novel
TCONS_00065002	XLOC_021168	4	-	1	74621702	74621760	59	286	novel
TCONS_00065002	XLOC_021168	4	-	2	74670829	74670917	89	286	novel
TCONS_00065002	XLOC_021168	4	-	3	74675195	74675332	138	286	novel
TCONS_00065003	XLOC_021169	4	-	1	75294239	75294486	248	685	novel
TCONS_00065003	XLOC_021169	4	-	2	75295842	75296278	437	685	novel
TCONS_00065011	XLOC_021171	4	-	1	75756995	75757417	423	732	novel
TCONS_00065011	XLOC_021171	4	-	2	75761291	75761599	309	732	novel
TCONS_00065096	XLOC_021197	4	-	1	82030207	82030496	290	549	novel
TCONS_00065096	XLOC_021197	4	-	2	82033472	82033588	117	549	novel
TCONS_00065096	XLOC_021197	4	-	3	82037108	82037249	142	549	novel
TCONS_00065227	XLOC_021235	4	-	1	88504754	88505000	247	491	novel
TCONS_00065227	XLOC_021235	4	-	2	88505621	88505736	116	491	novel
TCONS_00065227	XLOC_021235	4	-	3	88508461	88508553	93	491	novel
TCONS_00065227	XLOC_021235	4	-	4	88509195	88509229	35	491	novel
TCONS_00065228	XLOC_021235	4	-	1	88505703	88505736	34	224	novel
TCONS_00065228	XLOC_021235	4	-	2	88508461	88508553	93	224	novel
TCONS_00065228	XLOC_021235	4	-	3	88509411	88509507	97	224	novel
TCONS_00066014	XLOC_021452	4	-	1	107463910	107464088	179	1159	novel
TCONS_00066014	XLOC_021452	4	-	2	107466172	107466340	169	1159	novel
TCONS_00066014	XLOC_021452	4	-	3	107486728	107487010	283	1159	novel
TCONS_00066014	XLOC_021452	4	-	4	107492355	107492516	162	1159	novel
TCONS_00066014	XLOC_021452	4	-	5	107493808	107494173	366	1159	novel
TCONS_00066237	XLOC_021503	4	-	1	114947815	114948177	363	652	novel
TCONS_00066237	XLOC_021503	4	-	2	114960609	114960897	289	652	novel
TCONS_00066263	XLOC_021507	4	-	1	115631533	115632275	743	765	novel
TCONS_00066263	XLOC_021507	4	-	2	115637285	115637306	22	765	novel
TCONS_00067242	XLOC_022135	5	+	1	4651368	4653379	2012	2332	novel
TCONS_00067242	XLOC_022135	5	+	2	4653486	4653536	51	2332	novel
TCONS_00067242	XLOC_022135	5	+	3	4653630	4653759	130	2332	novel
TCONS_00067242	XLOC_022135	5	+	4	4655678	4655777	100	2332	novel
TCONS_00067242	XLOC_022135	5	+	5	4656597	4656635	39	2332	novel
TCONS_00067357	XLOC_022169	5	+	1	7140163	7140407	245	650	novel
TCONS_00067357	XLOC_022169	5	+	2	7141318	7141428	111	650	novel
TCONS_00067357	XLOC_022169	5	+	3	7143045	7143261	217	650	novel
TCONS_00067357	XLOC_022169	5	+	4	7147613	7147689	77	650	novel
TCONS_00067848	XLOC_022303	5	+	1	19218233	19218734	502	2686	novel
TCONS_00067848	XLOC_022303	5	+	2	19219555	19221738	2184	2686	novel
TCONS_00068399	XLOC_022460	5	+	1	42299958	42300030	73	472	novel
TCONS_00068399	XLOC_022460	5	+	2	42308951	42309037	87	472	novel
TCONS_00068399	XLOC_022460	5	+	3	42313674	42313985	312	472	novel
TCONS_00068630	XLOC_022503	5	+	1	54959177	54959534	358	425	novel
TCONS_00068630	XLOC_022503	5	+	2	54962191	54962257	67	425	novel
TCONS_00068929	XLOC_022590	5	+	1	64378755	64378925	171	338	novel
TCONS_00068929	XLOC_022590	5	+	2	64394687	64394853	167	338	novel
TCONS_00068939	XLOC_022596	5	+	1	65160804	65161053	250	735	novel
TCONS_00068939	XLOC_022596	5	+	2	65171419	65171903	485	735	novel
TCONS_00068940	XLOC_022596	5	+	1	65161044	65161053	10	492	novel
TCONS_00068940	XLOC_022596	5	+	2	65171422	65171903	482	492	novel
TCONS_00068966	XLOC_022606	5	+	1	66489239	66489396	158	272	novel
TCONS_00068966	XLOC_022606	5	+	2	66493988	66494069	82	272	novel
TCONS_00068966	XLOC_022606	5	+	3	66496169	66496200	32	272	novel
TCONS_00069077	XLOC_022628	5	+	1	69989215	69989638	424	2219	novel
TCONS_00069077	XLOC_022628	5	+	2	69990427	69991366	940	2219	novel
TCONS_00069077	XLOC_022628	5	+	3	69995448	69996302	855	2219	novel
TCONS_00069078	XLOC_022628	5	+	1	69989224	69989638	415	2943	novel
TCONS_00069078	XLOC_022628	5	+	2	69990953	69993480	2528	2943	novel
TCONS_00069080	XLOC_022628	5	+	1	69989224	69989638	415	1951	novel
TCONS_00069080	XLOC_022628	5	+	2	69990953	69991633	681	1951	novel
TCONS_00069080	XLOC_022628	5	+	3	69995448	69996302	855	1951	novel
TCONS_00069079	XLOC_022628	5	+	1	69989224	69989638	415	1270	novel
TCONS_00069079	XLOC_022628	5	+	2	69995448	69996302	855	1270	novel
TCONS_00069171	XLOC_022648	5	+	1	77521220	77521296	77	493	novel
TCONS_00069171	XLOC_022648	5	+	2	77524776	77525191	416	493	novel
TCONS_00069172	XLOC_022649	5	+	1	77549031	77549354	324	411	novel
TCONS_00069172	XLOC_022649	5	+	2	77550052	77550138	87	411	novel
TCONS_00069651	XLOC_022791	5	-	1	3440545	3442787	2243	2341	novel
TCONS_00069651	XLOC_022791	5	-	2	3453951	3454048	98	2341	novel
TCONS_00069703	XLOC_022808	5	-	1	6173392	6173556	165	376	novel
TCONS_00069703	XLOC_022808	5	-	2	6173691	6173901	211	376	novel
TCONS_00069840	XLOC_022847	5	-	1	8969369	8969735	367	501	novel
TCONS_00069840	XLOC_022847	5	-	2	8970434	8970567	134	501	novel
TCONS_00069842	XLOC_022848	5	-	1	8972567	8972598	32	504	novel
TCONS_00069842	XLOC_022848	5	-	2	8975770	8976241	472	504	novel
TCONS_00069843	XLOC_022848	5	-	1	8972920	8972987	68	540	novel
TCONS_00069843	XLOC_022848	5	-	2	8975770	8976241	472	540	novel
TCONS_00070380	XLOC_023004	5	-	1	21473475	21473520	46	306	novel
TCONS_00070380	XLOC_023004	5	-	2	21474199	21474458	260	306	novel
TCONS_00070621	XLOC_023067	5	-	1	34223409	34223468	60	769	novel
TCONS_00070621	XLOC_023067	5	-	2	34236677	34236855	179	769	novel
TCONS_00070621	XLOC_023067	5	-	3	34238200	34238430	231	769	novel
TCONS_00070621	XLOC_023067	5	-	4	34255800	34255886	87	769	novel
TCONS_00070621	XLOC_023067	5	-	5	34261543	34261643	101	769	novel
TCONS_00070621	XLOC_023067	5	-	6	34278566	34278676	111	769	novel
TCONS_00071166	XLOC_023201	5	-	1	64105321	64105515	195	481	novel
TCONS_00071166	XLOC_023201	5	-	2	64105723	64106008	286	481	novel
TCONS_00071459	XLOC_023265	5	-	1	77508142	77508354	213	356	novel
TCONS_00071459	XLOC_023265	5	-	2	77515523	77515665	143	356	novel
TCONS_00071698	XLOC_023335	5	-	1	86687031	86687471	441	494	novel
TCONS_00071698	XLOC_023335	5	-	2	86688217	86688269	53	494	novel
TCONS_00071742	XLOC_023347	5	-	1	88418663	88419677	1015	1121	novel
TCONS_00071742	XLOC_023347	5	-	2	88424475	88424580	106	1121	novel
TCONS_00071770	XLOC_023358	5	-	1	90547624	90548049	426	494	novel
TCONS_00071770	XLOC_023358	5	-	2	90548642	90548709	68	494	novel
TCONS_00072462	XLOC_023843	6	+	1	9319419	9319638	220	372	novel
TCONS_00072462	XLOC_023843	6	+	2	9321093	9321244	152	372	novel
TCONS_00072463	XLOC_023843	6	+	1	9319630	9319638	9	1318	novel
TCONS_00072463	XLOC_023843	6	+	2	9326366	9326491	126	1318	novel
TCONS_00072463	XLOC_023843	6	+	3	9326793	9326898	106	1318	novel
TCONS_00072463	XLOC_023843	6	+	4	9327624	9328700	1077	1318	novel
TCONS_00072465	XLOC_023843	6	+	1	9324399	9325311	913	2222	novel
TCONS_00072465	XLOC_023843	6	+	2	9326366	9326491	126	2222	novel
TCONS_00072465	XLOC_023843	6	+	3	9326793	9326898	106	2222	novel
TCONS_00072465	XLOC_023843	6	+	4	9327624	9328700	1077	2222	novel
TCONS_00072466	XLOC_023843	6	+	1	9326089	9326165	77	517	novel
TCONS_00072466	XLOC_023843	6	+	2	9326366	9326491	126	517	novel
TCONS_00072466	XLOC_023843	6	+	3	9326793	9327106	314	517	novel
TCONS_00072969	XLOC_023973	6	+	1	30516809	30517025	217	550	novel
TCONS_00072969	XLOC_023973	6	+	2	30522046	30522111	66	550	novel
TCONS_00072969	XLOC_023973	6	+	3	30531892	30532031	140	550	novel
TCONS_00072969	XLOC_023973	6	+	4	30533886	30533990	105	550	novel
TCONS_00072969	XLOC_023973	6	+	5	30552738	30552759	22	550	novel
TCONS_00073103	XLOC_024024	6	+	1	43503915	43504102	188	711	novel
TCONS_00073103	XLOC_024024	6	+	2	43506763	43506820	58	711	novel
TCONS_00073103	XLOC_024024	6	+	3	43508832	43509296	465	711	novel
TCONS_00073104	XLOC_024025	6	+	1	43522918	43522959	42	269	novel
TCONS_00073104	XLOC_024025	6	+	2	43525110	43525336	227	269	novel
TCONS_00073316	XLOC_024073	6	+	1	45616575	45616964	390	470	novel
TCONS_00073316	XLOC_024073	6	+	2	45617088	45617167	80	470	novel
TCONS_00073508	XLOC_024116	6	+	1	48297360	48297463	104	1398	novel
TCONS_00073508	XLOC_024116	6	+	2	48298647	48299940	1294	1398	novel
TCONS_00074743	XLOC_024438	6	+	1	63629381	63629772	392	419	novel
TCONS_00074743	XLOC_024438	6	+	2	63630703	63630729	27	419	novel
TCONS_00074901	XLOC_024480	6	+	1	69886632	69886832	201	385	novel
TCONS_00074901	XLOC_024480	6	+	2	69889701	69889884	184	385	novel
TCONS_00075391	XLOC_024607	6	+	1	83518679	83518784	106	430	novel
TCONS_00075391	XLOC_024607	6	+	2	83524966	83525257	292	430	novel
TCONS_00075391	XLOC_024607	6	+	3	83527380	83527411	32	430	novel
TCONS_00075881	XLOC_024729	6	+	1	97319174	97319233	60	269	novel
TCONS_00075881	XLOC_024729	6	+	2	97324332	97324540	209	269	novel
TCONS_00075895	XLOC_024733	6	+	1	98254469	98254638	170	596	novel
TCONS_00075895	XLOC_024733	6	+	2	98254932	98255357	426	596	novel
TCONS_00075896	XLOC_024733	6	+	1	98254500	98254638	139	561	novel
TCONS_00075896	XLOC_024733	6	+	2	98254936	98255357	422	561	novel
TCONS_00075962	XLOC_024745	6	+	1	101795130	101795286	157	433	novel
TCONS_00075962	XLOC_024745	6	+	2	101795371	101795586	216	433	novel
TCONS_00075962	XLOC_024745	6	+	3	101798736	101798795	60	433	novel
TCONS_00076070	XLOC_024776	6	+	1	109461374	109461432	59	208	novel
TCONS_00076070	XLOC_024776	6	+	2	109663515	109663596	82	208	novel
TCONS_00076070	XLOC_024776	6	+	3	109664887	109664953	67	208	novel
TCONS_00076071	XLOC_024777	6	+	1	109670334	109670410	77	293	novel
TCONS_00076071	XLOC_024777	6	+	2	109670915	109671130	216	293	novel
TCONS_00076415	XLOC_024872	6	+	1	149156677	149156879	203	380	novel
TCONS_00076415	XLOC_024872	6	+	2	149157084	149157203	120	380	novel
TCONS_00076415	XLOC_024872	6	+	3	149157368	149157424	57	380	novel
TCONS_00076680	XLOC_024932	6	+	1	164114649	164114978	330	723	novel
TCONS_00076680	XLOC_024932	6	+	2	164121616	164122008	393	723	novel
TCONS_00077015	XLOC_025017	6	-	1	827215	828697	1483	1520	novel
TCONS_00077015	XLOC_025017	6	-	2	830743	830779	37	1520	novel
TCONS_00077050	XLOC_025025	6	-	1	1489361	1489665	305	521	novel
TCONS_00077050	XLOC_025025	6	-	2	1490054	1490212	159	521	novel
TCONS_00077050	XLOC_025025	6	-	3	1490390	1490446	57	521	novel
TCONS_00077051	XLOC_025025	6	-	1	1489361	1489665	305	687	novel
TCONS_00077051	XLOC_025025	6	-	2	1490054	1490212	159	687	novel
TCONS_00077051	XLOC_025025	6	-	3	1494637	1494859	223	687	novel
TCONS_00077166	XLOC_025062	6	-	1	9318818	9318939	122	942	novel
TCONS_00077166	XLOC_025062	6	-	2	9320440	9321259	820	942	novel
TCONS_00077652	XLOC_025186	6	-	1	30140999	30141132	134	943	novel
TCONS_00077652	XLOC_025186	6	-	2	30149601	30150289	689	943	novel
TCONS_00077652	XLOC_025186	6	-	3	30155851	30155970	120	943	novel
TCONS_00077653	XLOC_025186	6	-	1	30149330	30150289	960	1161	novel
TCONS_00077653	XLOC_025186	6	-	2	30155851	30156051	201	1161	novel
TCONS_00077805	XLOC_025223	6	-	1	43573820	43573868	49	294	novel
TCONS_00077805	XLOC_025223	6	-	2	43577641	43577885	245	294	novel
TCONS_00078267	XLOC_025341	6	-	1	50395107	50395146	40	461	novel
TCONS_00078267	XLOC_025341	6	-	2	50395633	50396053	421	461	novel
TCONS_00078473	XLOC_025400	6	-	1	53381632	53382067	436	486	novel
TCONS_00078473	XLOC_025400	6	-	2	53385086	53385135	50	486	novel
TCONS_00078475	XLOC_025400	6	-	1	53384152	53384389	238	489	novel
TCONS_00078475	XLOC_025400	6	-	2	53385086	53385336	251	489	novel
TCONS_00079390	XLOC_025630	6	-	1	65168708	65168765	58	231	novel
TCONS_00079390	XLOC_025630	6	-	2	65168912	65169084	173	231	novel
TCONS_00079822	XLOC_025732	6	-	1	81184635	81184886	252	354	novel
TCONS_00079822	XLOC_025732	6	-	2	81188225	81188326	102	354	novel
TCONS_00080179	XLOC_025817	6	-	1	89327785	89328132	348	515	novel
TCONS_00080179	XLOC_025817	6	-	2	89328394	89328560	167	515	novel
TCONS_00080238	XLOC_025832	6	-	1	91944214	91944893	680	750	novel
TCONS_00080238	XLOC_025832	6	-	2	91947383	91947452	70	750	novel
TCONS_00080282	XLOC_025844	6	-	1	93536960	93537075	116	515	novel
TCONS_00080282	XLOC_025844	6	-	2	93538386	93538784	399	515	novel
TCONS_00080698	XLOC_025949	6	-	1	112356520	112356625	106	317	novel
TCONS_00080698	XLOC_025949	6	-	2	112377985	112378195	211	317	novel
TCONS_00081528	XLOC_026170	6	-	1	169216281	169216681	401	1274	novel
TCONS_00081528	XLOC_026170	6	-	2	169220489	169221361	873	1274	novel
TCONS_00081529	XLOC_026170	6	-	1	169217869	169217894	26	899	novel
TCONS_00081529	XLOC_026170	6	-	2	169220489	169221361	873	899	novel
TCONS_00082475	XLOC_027036	7	+	1	490261	490420	160	1121	novel
TCONS_00082475	XLOC_027036	7	+	2	491753	492713	961	1121	novel
TCONS_00082480	XLOC_027040	7	+	1	1456026	1456327	302	960	novel
TCONS_00082480	XLOC_027040	7	+	2	1458271	1458329	59	960	novel
TCONS_00082480	XLOC_027040	7	+	3	1458766	1458834	69	960	novel
TCONS_00082480	XLOC_027040	7	+	4	1459382	1459911	530	960	novel
TCONS_00082530	XLOC_027049	7	+	1	2446408	2446597	190	551	novel
TCONS_00082530	XLOC_027049	7	+	2	2462750	2463110	361	551	novel
TCONS_00082730	XLOC_027096	7	+	1	16893559	16893751	193	1520	novel
TCONS_00082730	XLOC_027096	7	+	2	16894161	16895487	1327	1520	novel
TCONS_00083187	XLOC_027250	7	+	1	28765627	28765650	24	338	novel
TCONS_00083187	XLOC_027250	7	+	2	28765747	28766060	314	338	novel
TCONS_00084073	XLOC_027471	7	+	1	58998928	58999183	256	747	novel
TCONS_00084073	XLOC_027471	7	+	2	59004401	59004891	491	747	novel
TCONS_00084104	XLOC_027479	7	+	1	60499960	60500118	159	517	novel
TCONS_00084104	XLOC_027479	7	+	2	60520184	60520541	358	517	novel
TCONS_00084105	XLOC_027479	7	+	1	60500444	60500635	192	550	novel
TCONS_00084105	XLOC_027479	7	+	2	60520184	60520541	358	550	novel
TCONS_00084108	XLOC_027481	7	+	1	60578605	60578715	111	448	novel
TCONS_00084108	XLOC_027481	7	+	2	60581380	60581716	337	448	novel
TCONS_00084245	XLOC_027518	7	+	1	68618421	68618499	79	341	novel
TCONS_00084245	XLOC_027518	7	+	2	68618603	68618797	195	341	novel
TCONS_00084245	XLOC_027518	7	+	3	68625144	68625210	67	341	novel
TCONS_00084980	XLOC_027712	7	+	1	100076239	100076476	238	588	novel
TCONS_00084980	XLOC_027712	7	+	2	100077049	100077398	350	588	novel
TCONS_00085351	XLOC_027858	7	-	1	8895	8930	36	337	novel
TCONS_00085351	XLOC_027858	7	-	2	35216	35323	108	337	novel
TCONS_00085351	XLOC_027858	7	-	3	39549	39741	193	337	novel
TCONS_00085378	XLOC_027863	7	-	1	1653275	1654182	908	1177	novel
TCONS_00085378	XLOC_027863	7	-	2	1656016	1656284	269	1177	novel
TCONS_00085379	XLOC_027863	7	-	1	1653275	1654182	908	1289	novel
TCONS_00085379	XLOC_027863	7	-	2	1655958	1656338	381	1289	novel
TCONS_00085426	XLOC_027873	7	-	1	2484669	2484753	85	506	novel
TCONS_00085426	XLOC_027873	7	-	2	2494963	2495124	162	506	novel
TCONS_00085426	XLOC_027873	7	-	3	2495507	2495563	57	506	novel
TCONS_00085426	XLOC_027873	7	-	4	2496397	2496598	202	506	novel
TCONS_00085709	XLOC_027975	7	-	1	21971464	21973035	1572	1596	novel
TCONS_00085709	XLOC_027975	7	-	2	21981119	21981142	24	1596	novel
TCONS_00087189	XLOC_028360	7	-	1	76101784	76102201	418	577	novel
TCONS_00087189	XLOC_028360	7	-	2	76108124	76108255	132	577	novel
TCONS_00087189	XLOC_028360	7	-	3	76110604	76110630	27	577	novel
TCONS_00088013	XLOC_028643	7	-	1	114573444	114573484	41	426	novel
TCONS_00088013	XLOC_028643	7	-	2	114573600	114573984	385	426	novel
TCONS_00088694	XLOC_029216	8	+	1	365081	365472	392	842	novel
TCONS_00088694	XLOC_029216	8	+	2	366048	366148	101	842	novel
TCONS_00088694	XLOC_029216	8	+	3	368178	368526	349	842	novel
TCONS_00088724	XLOC_029222	8	+	1	959162	959330	169	339	novel
TCONS_00088724	XLOC_029222	8	+	2	961184	961353	170	339	novel
TCONS_00088957	XLOC_029282	8	+	1	18334663	18334730	68	437	novel
TCONS_00088957	XLOC_029282	8	+	2	18345971	18346339	369	437	novel
TCONS_00089013	XLOC_029294	8	+	1	21725284	21725341	58	232	novel
TCONS_00089013	XLOC_029294	8	+	2	21781067	21781128	62	232	novel
TCONS_00089013	XLOC_029294	8	+	3	21791212	21791323	112	232	novel
TCONS_00089083	XLOC_029310	8	+	1	30759477	30759645	169	945	novel
TCONS_00089083	XLOC_029310	8	+	2	30759824	30760599	776	945	novel
TCONS_00089248	XLOC_029354	8	+	1	40962455	40962654	200	305	novel
TCONS_00089248	XLOC_029354	8	+	2	40963324	40963428	105	305	novel
TCONS_00089614	XLOC_029449	8	+	1	70610099	70610362	264	498	novel
TCONS_00089614	XLOC_029449	8	+	2	70620620	70620853	234	498	novel
TCONS_00089866	XLOC_029502	8	+	1	87571485	87571641	157	991	novel
TCONS_00089866	XLOC_029502	8	+	2	87584914	87585747	834	991	novel
TCONS_00090366	XLOC_029632	8	+	1	135154045	135155283	1239	1690	novel
TCONS_00090366	XLOC_029632	8	+	2	135156938	135157388	451	1690	novel
TCONS_00090440	XLOC_029642	8	+	1	135929159	135929238	80	215	novel
TCONS_00090440	XLOC_029642	8	+	2	135992330	135992420	91	215	novel
TCONS_00090440	XLOC_029642	8	+	3	135992890	135992933	44	215	novel
TCONS_00090648	XLOC_029683	8	-	1	3760165	3760265	101	344	novel
TCONS_00090648	XLOC_029683	8	-	2	3768365	3768435	71	344	novel
TCONS_00090648	XLOC_029683	8	-	3	3768815	3768986	172	344	novel
TCONS_00090649	XLOC_029683	8	-	1	3764928	3765306	379	670	novel
TCONS_00090649	XLOC_029683	8	-	2	3765944	3766101	158	670	novel
TCONS_00090649	XLOC_029683	8	-	3	3768815	3768947	133	670	novel
TCONS_00090950	XLOC_029755	8	-	1	33049094	33049417	324	369	novel
TCONS_00090950	XLOC_029755	8	-	2	33058312	33058356	45	369	novel
TCONS_00091616	XLOC_029943	8	-	1	83129220	83129287	68	348	novel
TCONS_00091616	XLOC_029943	8	-	2	83130833	83131066	234	348	novel
TCONS_00091616	XLOC_029943	8	-	3	83131263	83131308	46	348	novel
TCONS_00091654	XLOC_029951	8	-	1	84778003	84778204	202	515	novel
TCONS_00091654	XLOC_029951	8	-	2	84797916	84798132	217	515	novel
TCONS_00091654	XLOC_029951	8	-	3	84811248	84811343	96	515	novel
TCONS_00091670	XLOC_029954	8	-	1	86071593	86071626	34	665	novel
TCONS_00091670	XLOC_029954	8	-	2	86072549	86072629	81	665	novel
TCONS_00091670	XLOC_029954	8	-	3	86085010	86085559	550	665	novel
TCONS_00091672	XLOC_029954	8	-	1	86082667	86082988	322	872	novel
TCONS_00091672	XLOC_029954	8	-	2	86085010	86085559	550	872	novel
TCONS_00091691	XLOC_029958	8	-	1	87459585	87460067	483	632	novel
TCONS_00091691	XLOC_029958	8	-	2	87461001	87461098	98	632	novel
TCONS_00091691	XLOC_029958	8	-	3	87461195	87461245	51	632	novel
TCONS_00091695	XLOC_029958	8	-	1	87459585	87460067	483	767	novel
TCONS_00091695	XLOC_029958	8	-	2	87461001	87461098	98	767	novel
TCONS_00091695	XLOC_029958	8	-	3	87461190	87461375	186	767	novel
TCONS_00091959	XLOC_030008	8	-	1	111259028	111259567	540	630	novel
TCONS_00091959	XLOC_030008	8	-	2	111262948	111262998	51	630	novel
TCONS_00091959	XLOC_030008	8	-	3	111263392	111263430	39	630	novel
TCONS_00091961	XLOC_030008	8	-	1	111259028	111259567	540	854	novel
TCONS_00091961	XLOC_030008	8	-	2	111263855	111264168	314	854	novel
TCONS_00092084	XLOC_030039	8	-	1	119426888	119427990	1103	1443	novel
TCONS_00092084	XLOC_030039	8	-	2	119428353	119428493	141	1443	novel
TCONS_00092084	XLOC_030039	8	-	3	119428780	119428978	199	1443	novel
TCONS_00092095	XLOC_030046	8	-	1	120806270	120810205	3936	4459	novel
TCONS_00092095	XLOC_030046	8	-	2	120810450	120810972	523	4459	novel
TCONS_00092280	XLOC_030094	8	-	1	134858075	134858320	246	624	novel
TCONS_00092280	XLOC_030094	8	-	2	134858962	134859078	117	624	novel
TCONS_00092280	XLOC_030094	8	-	3	134878376	134878450	75	624	novel
TCONS_00092280	XLOC_030094	8	-	4	134884613	134884750	138	624	novel
TCONS_00092280	XLOC_030094	8	-	5	134889839	134889886	48	624	novel
TCONS_00092771	XLOC_030504	9	+	1	713379	713798	420	494	novel
TCONS_00092771	XLOC_030504	9	+	2	737090	737163	74	494	novel
TCONS_00093618	XLOC_030789	9	+	1	42103469	42103515	47	377	novel
TCONS_00093618	XLOC_030789	9	+	2	42103970	42104299	330	377	novel
TCONS_00093999	XLOC_030890	9	+	1	54476718	54476783	66	218	novel
TCONS_00093999	XLOC_030890	9	+	2	54476889	54477040	152	218	novel
TCONS_00094442	XLOC_030987	9	+	1	76349320	76349412	93	417	novel
TCONS_00094442	XLOC_030987	9	+	2	76352636	76352714	79	417	novel
TCONS_00094442	XLOC_030987	9	+	3	76432768	76433012	245	417	novel
TCONS_00094502	XLOC_031009	9	+	1	85724551	85724615	65	267	novel
TCONS_00094502	XLOC_031009	9	+	2	85725342	85725394	53	267	novel
TCONS_00094502	XLOC_031009	9	+	3	85732985	85733133	149	267	novel
TCONS_00095094	XLOC_031156	9	+	1	123762848	123762900	53	424	novel
TCONS_00095094	XLOC_031156	9	+	2	123763242	123763465	224	424	novel
TCONS_00095094	XLOC_031156	9	+	3	123765887	123765979	93	424	novel
TCONS_00095094	XLOC_031156	9	+	4	123768357	123768410	54	424	novel
TCONS_00095102	XLOC_031161	9	+	1	124053872	124054074	203	481	novel
TCONS_00095102	XLOC_031161	9	+	2	124064564	124064841	278	481	novel
TCONS_00095103	XLOC_031161	9	+	1	124061477	124061821	345	623	novel
TCONS_00095103	XLOC_031161	9	+	2	124064564	124064841	278	623	novel
TCONS_00095161	XLOC_031171	9	+	1	125983338	125983677	340	406	novel
TCONS_00095161	XLOC_031171	9	+	2	125984100	125984165	66	406	novel
TCONS_00095162	XLOC_031171	9	+	1	125983338	125983677	340	512	novel
TCONS_00095162	XLOC_031171	9	+	2	125984103	125984183	81	512	novel
TCONS_00095162	XLOC_031171	9	+	3	125994696	125994786	91	512	novel
TCONS_00095219	XLOC_031183	9	+	1	129527731	129529477	1747	4363	novel
TCONS_00095219	XLOC_031183	9	+	2	129529541	129532156	2616	4363	novel
TCONS_00095269	XLOC_031199	9	+	1	131891110	131891407	298	620	novel
TCONS_00095269	XLOC_031199	9	+	2	131892075	131892248	174	620	novel
TCONS_00095269	XLOC_031199	9	+	3	131894097	131894244	148	620	novel
TCONS_00095268	XLOC_031199	9	+	1	131891110	131891509	400	722	novel
TCONS_00095268	XLOC_031199	9	+	2	131892075	131892248	174	722	novel
TCONS_00095268	XLOC_031199	9	+	3	131894097	131894244	148	722	novel
TCONS_00095273	XLOC_031199	9	+	1	131891110	131891746	637	1167	novel
TCONS_00095273	XLOC_031199	9	+	2	131892075	131892248	174	1167	novel
TCONS_00095273	XLOC_031199	9	+	3	131894097	131894252	156	1167	novel
TCONS_00095273	XLOC_031199	9	+	4	131903648	131903847	200	1167	novel
TCONS_00095326	XLOC_031216	9	+	1	134974172	134974347	176	361	novel
TCONS_00095326	XLOC_031216	9	+	2	134975117	134975301	185	361	novel
TCONS_00095366	XLOC_031225	9	+	1	136742853	136743408	556	596	novel
TCONS_00095366	XLOC_031225	9	+	2	136743935	136743974	40	596	novel
TCONS_00096139	XLOC_031509	9	-	1	26790281	26790921	641	697	novel
TCONS_00096139	XLOC_031509	9	-	2	26796270	26796325	56	697	novel
TCONS_00096251	XLOC_031539	9	-	1	35953420	35953468	49	346	novel
TCONS_00096251	XLOC_031539	9	-	2	35955131	35955222	92	346	novel
TCONS_00096251	XLOC_031539	9	-	3	35956879	35956970	92	346	novel
TCONS_00096251	XLOC_031539	9	-	4	35958635	35958726	92	346	novel
TCONS_00096251	XLOC_031539	9	-	5	35960393	35960413	21	346	novel
TCONS_00096379	XLOC_031569	9	-	1	41625361	41626120	760	799	novel
TCONS_00096379	XLOC_031569	9	-	2	41626330	41626368	39	799	novel
TCONS_00096454	XLOC_031587	9	-	1	45326853	45327455	603	931	novel
TCONS_00096454	XLOC_031587	9	-	2	45328115	45328442	328	931	novel
TCONS_00096458	XLOC_031589	9	-	1	45444812	45444955	144	236	novel
TCONS_00096458	XLOC_031589	9	-	2	45448427	45448473	47	236	novel
TCONS_00096458	XLOC_031589	9	-	3	45450483	45450527	45	236	novel
TCONS_00096576	XLOC_031613	9	-	1	48276113	48276182	70	332	novel
TCONS_00096576	XLOC_031613	9	-	2	48281442	48281513	72	332	novel
TCONS_00096576	XLOC_031613	9	-	3	48282059	48282214	156	332	novel
TCONS_00096576	XLOC_031613	9	-	4	48282363	48282396	34	332	novel
TCONS_00096580	XLOC_031615	9	-	1	49098682	49099636	955	2156	novel
TCONS_00096580	XLOC_031615	9	-	2	49101021	49102221	1201	2156	novel
TCONS_00096661	XLOC_031657	9	-	1	51976100	51976143	44	421	novel
TCONS_00096661	XLOC_031657	9	-	2	51976231	51976313	83	421	novel
TCONS_00096661	XLOC_031657	9	-	3	51976672	51976965	294	421	novel
TCONS_00096694	XLOC_031665	9	-	1	52758118	52758172	55	320	novel
TCONS_00096694	XLOC_031665	9	-	2	52758731	52758995	265	320	novel
TCONS_00096838	XLOC_031704	9	-	1	64863869	64867696	3828	3925	novel
TCONS_00096838	XLOC_031704	9	-	2	64868384	64868480	97	3925	novel
TCONS_00097082	XLOC_031775	9	-	1	77342341	77342403	63	1693	novel
TCONS_00097082	XLOC_031775	9	-	2	77342859	77343950	1092	1693	novel
TCONS_00097082	XLOC_031775	9	-	3	77364661	77364779	119	1693	novel
TCONS_00097082	XLOC_031775	9	-	4	77508141	77508214	74	1693	novel
TCONS_00097082	XLOC_031775	9	-	5	77508831	77509175	345	1693	novel
TCONS_00097083	XLOC_031775	9	-	1	77487800	77487869	70	489	novel
TCONS_00097083	XLOC_031775	9	-	2	77508141	77508214	74	489	novel
TCONS_00097083	XLOC_031775	9	-	3	77508831	77509175	345	489	novel
TCONS_00097084	XLOC_031775	9	-	1	77489124	77489476	353	881	novel
TCONS_00097084	XLOC_031775	9	-	2	77503835	77503943	109	881	novel
TCONS_00097084	XLOC_031775	9	-	3	77508141	77508214	74	881	novel
TCONS_00097084	XLOC_031775	9	-	4	77508831	77509175	345	881	novel
TCONS_00097593	XLOC_031914	9	-	1	118217512	118217732	221	510	novel
TCONS_00097593	XLOC_031914	9	-	2	118220089	118220249	161	510	novel
TCONS_00097593	XLOC_031914	9	-	3	118220509	118220636	128	510	novel
TCONS_00097678	XLOC_031927	9	-	1	123626749	123626829	81	1395	novel
TCONS_00097678	XLOC_031927	9	-	2	123627252	123628195	944	1395	novel
TCONS_00097678	XLOC_031927	9	-	3	123629999	123630368	370	1395	novel
TCONS_00097891	XLOC_031986	9	-	1	133578835	133579794	960	1157	novel
TCONS_00097891	XLOC_031986	9	-	2	133582296	133582492	197	1157	novel
TCONS_00097892	XLOC_031987	9	-	1	133586185	133586343	159	237	novel
TCONS_00097892	XLOC_031987	9	-	2	133586600	133586677	78	237	novel
TCONS_00097893	XLOC_031988	9	-	1	134279954	134280184	231	342	novel
TCONS_00097893	XLOC_031988	9	-	2	134280959	134281069	111	342	novel
TCONS_00097946	XLOC_032000	9	-	1	138208082	138208400	319	537	novel
TCONS_00097946	XLOC_032000	9	-	2	138208486	138208554	69	537	novel
TCONS_00097946	XLOC_032000	9	-	3	138209159	138209307	149	537	novel
TCONS_00099170	XLOC_033019	AEMK02000328.1	+	1	312212	313102	891	1507	novel
TCONS_00099170	XLOC_033019	AEMK02000328.1	+	2	322413	323028	616	1507	novel
TCONS_00099216	XLOC_033028	AEMK02000328.1	-	1	329988	330312	325	694	novel
TCONS_00099216	XLOC_033028	AEMK02000328.1	-	2	330510	330697	188	694	novel
TCONS_00099216	XLOC_033028	AEMK02000328.1	-	3	330999	331179	181	694	novel
TCONS_00099245	XLOC_033032	AEMK02000328.1	-	1	512887	513455	569	1944	novel
TCONS_00099245	XLOC_033032	AEMK02000328.1	-	2	514176	515550	1375	1944	novel
TCONS_00099810	XLOC_033452	AEMK02000452.1	+	1	1860258	1860623	366	445	novel
TCONS_00099810	XLOC_033452	AEMK02000452.1	+	2	1862977	1863055	79	445	novel
TCONS_00099995	XLOC_033492	AEMK02000452.1	-	1	1886155	1886410	256	319	novel
TCONS_00099995	XLOC_033492	AEMK02000452.1	-	2	1893263	1893325	63	319	novel
TCONS_00100023	XLOC_033501	AEMK02000452.1	-	1	3073173	3073677	505	726	novel
TCONS_00100023	XLOC_033501	AEMK02000452.1	-	2	3077021	3077241	221	726	novel
TCONS_00100024	XLOC_033501	AEMK02000452.1	-	1	3073173	3073677	505	1014	novel
TCONS_00100024	XLOC_033501	AEMK02000452.1	-	2	3077025	3077533	509	1014	novel
TCONS_00100033	XLOC_033504	AEMK02000452.1	-	1	3201832	3202128	297	1071	novel
TCONS_00100033	XLOC_033504	AEMK02000452.1	-	2	3202358	3202479	122	1071	novel
TCONS_00100033	XLOC_033504	AEMK02000452.1	-	3	3202573	3202664	92	1071	novel
TCONS_00100033	XLOC_033504	AEMK02000452.1	-	4	3209002	3209561	560	1071	novel
TCONS_00100770	XLOC_033929	AEMK02000569.1	-	1	1056158	1056214	57	214	novel
TCONS_00100770	XLOC_033929	AEMK02000569.1	-	2	1056501	1056657	157	214	novel
TCONS_00100773	XLOC_033930	AEMK02000569.1	-	1	1057163	1057599	437	638	novel
TCONS_00100773	XLOC_033930	AEMK02000569.1	-	2	1067095	1067257	163	638	novel
TCONS_00100773	XLOC_033930	AEMK02000569.1	-	3	1072921	1072958	38	638	novel
TCONS_00100966	XLOC_034090	AEMK02000602.1	-	1	88806	89826	1021	3491	novel
TCONS_00100966	XLOC_034090	AEMK02000602.1	-	2	91604	91751	148	3491	novel
TCONS_00100966	XLOC_034090	AEMK02000602.1	-	3	92895	95216	2322	3491	novel
TCONS_00100970	XLOC_034090	AEMK02000602.1	-	1	92690	93023	334	672	novel
TCONS_00100970	XLOC_034090	AEMK02000602.1	-	2	103990	104327	338	672	novel
TCONS_00101327	XLOC_034323	AEMK02000682.1	+	1	1086485	1086513	29	277	novel
TCONS_00101327	XLOC_034323	AEMK02000682.1	+	2	1087822	1088069	248	277	novel
TCONS_00101397	XLOC_034337	AEMK02000682.1	+	1	1542903	1546065	3163	4259	novel
TCONS_00101397	XLOC_034337	AEMK02000682.1	+	2	1547095	1547202	108	4259	novel
TCONS_00101397	XLOC_034337	AEMK02000682.1	+	3	1548254	1549129	876	4259	novel
TCONS_00101397	XLOC_034337	AEMK02000682.1	+	4	1549663	1549774	112	4259	novel
TCONS_00101399	XLOC_034337	AEMK02000682.1	+	1	1542903	1546065	3163	3587	novel
TCONS_00101399	XLOC_034337	AEMK02000682.1	+	2	1547095	1547202	108	3587	novel
TCONS_00101399	XLOC_034337	AEMK02000682.1	+	3	1550557	1550872	316	3587	novel
TCONS_00101398	XLOC_034337	AEMK02000682.1	+	1	1542903	1546065	3163	5328	novel
TCONS_00101398	XLOC_034337	AEMK02000682.1	+	2	1547095	1547202	108	5328	novel
TCONS_00101398	XLOC_034337	AEMK02000682.1	+	3	1548029	1549769	1741	5328	novel
TCONS_00101398	XLOC_034337	AEMK02000682.1	+	4	1550557	1550872	316	5328	novel
TCONS_00101400	XLOC_034337	AEMK02000682.1	+	1	1546408	1547202	795	907	novel
TCONS_00101400	XLOC_034337	AEMK02000682.1	+	2	1549663	1549774	112	907	novel
TCONS_00101401	XLOC_034337	AEMK02000682.1	+	1	1547254	1549129	1876	1988	novel
TCONS_00101401	XLOC_034337	AEMK02000682.1	+	2	1549663	1549774	112	1988	novel
TCONS_00101501	XLOC_034365	AEMK02000682.1	-	1	947033	948299	1267	1326	novel
TCONS_00101501	XLOC_034365	AEMK02000682.1	-	2	948760	948818	59	1326	novel
TCONS_00101547	XLOC_034375	AEMK02000682.1	-	1	1542944	1544884	1941	2194	novel
TCONS_00101547	XLOC_034375	AEMK02000682.1	-	2	1545414	1545666	253	2194	novel
TCONS_00101548	XLOC_034376	AEMK02000682.1	-	1	1555770	1555866	97	1516	novel
TCONS_00101548	XLOC_034376	AEMK02000682.1	-	2	1556015	1556230	216	1516	novel
TCONS_00101548	XLOC_034376	AEMK02000682.1	-	3	1556359	1557561	1203	1516	novel
TCONS_00101618	XLOC_034421	AEMK02000695.1	-	1	12367	12654	288	412	novel
TCONS_00101618	XLOC_034421	AEMK02000695.1	-	2	12776	12899	124	412	novel
TCONS_00102372	XLOC_034660	X	+	1	45858831	45858861	31	771	novel
TCONS_00102372	XLOC_034660	X	+	2	45879511	45880250	740	771	novel
TCONS_00102573	XLOC_034716	X	+	1	57335450	57335717	268	472	novel
TCONS_00102573	XLOC_034716	X	+	2	57343514	57343717	204	472	novel
TCONS_00102972	XLOC_034842	X	+	1	91537954	91538103	150	581	novel
TCONS_00102972	XLOC_034842	X	+	2	91538260	91538356	97	581	novel
TCONS_00102972	XLOC_034842	X	+	3	91544094	91544427	334	581	novel
TCONS_00103066	XLOC_034878	X	+	1	98653846	98653870	25	1026	novel
TCONS_00103066	XLOC_034878	X	+	2	98654014	98655014	1001	1026	novel
TCONS_00103595	XLOC_035029	X	-	1	8249594	8249793	200	288	novel
TCONS_00103595	XLOC_035029	X	-	2	8251346	8251433	88	288	novel
TCONS_00103598	XLOC_035032	X	-	1	9501492	9501611	120	370	novel
TCONS_00103598	XLOC_035032	X	-	2	9503402	9503651	250	370	novel
TCONS_00103978	XLOC_035138	X	-	1	42255865	42256172	308	354	novel
TCONS_00103978	XLOC_035138	X	-	2	42264340	42264385	46	354	novel
TCONS_00104078	XLOC_035164	X	-	1	45689017	45689245	229	417	novel
TCONS_00104078	XLOC_035164	X	-	2	45705934	45706099	166	417	novel
TCONS_00104078	XLOC_035164	X	-	3	45721575	45721596	22	417	novel
TCONS_00104334	XLOC_035250	X	-	1	59546283	59546864	582	640	novel
TCONS_00104334	XLOC_035250	X	-	2	59547430	59547487	58	640	novel
TCONS_00104335	XLOC_035250	X	-	1	59546283	59546864	582	658	novel
TCONS_00104335	XLOC_035250	X	-	2	59548427	59548502	76	658	novel
TCONS_00104569	XLOC_035345	X	-	1	88135438	88135671	234	276	novel
TCONS_00104569	XLOC_035345	X	-	2	88140264	88140305	42	276	novel
TCONS_00105010	XLOC_035471	X	-	1	121502842	121503464	623	742	novel
TCONS_00105010	XLOC_035471	X	-	2	121530639	121530757	119	742	novel
TCONS_00105154	XLOC_035516	X	-	1	124949422	124950075	654	965	novel
TCONS_00105154	XLOC_035516	X	-	2	124951979	124952289	311	965	novel
TCONS_00105504	XLOC_035779	Y	+	1	9985097	9985588	492	1156	novel
TCONS_00105504	XLOC_035779	Y	+	2	9986470	9987133	664	1156	novel
TCONS_00105634	XLOC_035822	Y	-	1	10380560	10380846	287	439	novel
TCONS_00105634	XLOC_035822	Y	-	2	10381060	10381211	152	439	novel
TCONS_00000009	XLOC_000006	1	+	1	395904	396117	214	1022	known
TCONS_00000009	XLOC_000006	1	+	2	398690	399497	808	1022	known
TCONS_00000098	XLOC_000031	1	+	1	4935081	4935121	41	249	known
TCONS_00000098	XLOC_000031	1	+	2	4951278	4951485	208	249	known
TCONS_00000099	XLOC_000031	1	+	1	4948661	4949609	949	1455	known
TCONS_00000099	XLOC_000031	1	+	2	4949690	4950195	506	1455	known
TCONS_00000100	XLOC_000031	1	+	1	4949373	4949609	237	445	known
TCONS_00000100	XLOC_000031	1	+	2	4951278	4951485	208	445	known
TCONS_00000101	XLOC_000031	1	+	1	4949384	4949609	226	704	known
TCONS_00000101	XLOC_000031	1	+	2	4949718	4950195	478	704	known
TCONS_00000178	XLOC_000056	1	+	1	11889187	11890298	1112	1402	known
TCONS_00000178	XLOC_000056	1	+	2	11893485	11893774	290	1402	known
TCONS_00000636	XLOC_000166	1	+	1	44557904	44558034	131	550	known
TCONS_00000636	XLOC_000166	1	+	2	44576914	44577014	101	550	known
TCONS_00000636	XLOC_000166	1	+	3	44618622	44618679	58	550	known
TCONS_00000636	XLOC_000166	1	+	4	44627366	44627579	214	550	known
TCONS_00000636	XLOC_000166	1	+	5	44628698	44628743	46	550	known
TCONS_00000637	XLOC_000166	1	+	1	44557918	44558034	117	409	known
TCONS_00000637	XLOC_000166	1	+	2	44576914	44577014	101	409	known
TCONS_00000637	XLOC_000166	1	+	3	44618622	44618679	58	409	known
TCONS_00000637	XLOC_000166	1	+	4	44629082	44629214	133	409	known
TCONS_00000638	XLOC_000166	1	+	1	44557918	44558034	117	1337	known
TCONS_00000638	XLOC_000166	1	+	2	44576914	44577014	101	1337	known
TCONS_00000638	XLOC_000166	1	+	3	44618622	44618679	58	1337	known
TCONS_00000638	XLOC_000166	1	+	4	44760638	44761698	1061	1337	known
TCONS_00000922	XLOC_000244	1	+	1	73175022	73175301	280	2013	known
TCONS_00000922	XLOC_000244	1	+	2	73175602	73177334	1733	2013	known
TCONS_00000923	XLOC_000245	1	+	1	73510712	73510810	99	717	known
TCONS_00000923	XLOC_000245	1	+	2	73512708	73512817	110	717	known
TCONS_00000923	XLOC_000245	1	+	3	73513347	73513539	193	717	known
TCONS_00000923	XLOC_000245	1	+	4	73537874	73538188	315	717	known
TCONS_00001014	XLOC_000266	1	+	1	77194313	77194333	21	425	known
TCONS_00001014	XLOC_000266	1	+	2	77194496	77194899	404	425	known
TCONS_00001016	XLOC_000268	1	+	1	77412143	77412285	143	2229	known
TCONS_00001016	XLOC_000268	1	+	2	77413971	77414169	199	2229	known
TCONS_00001016	XLOC_000268	1	+	3	77424234	77426120	1887	2229	known
TCONS_00001312	XLOC_000347	1	+	1	106898553	106898706	154	711	known
TCONS_00001312	XLOC_000347	1	+	2	106898808	106898954	147	711	known
TCONS_00001312	XLOC_000347	1	+	3	106907609	106908018	410	711	known
TCONS_00001313	XLOC_000347	1	+	1	106898615	106898706	92	646	known
TCONS_00001313	XLOC_000347	1	+	2	106898811	106898954	144	646	known
TCONS_00001313	XLOC_000347	1	+	3	106907609	106908018	410	646	known
TCONS_00001314	XLOC_000348	1	+	1	106933254	106933434	181	1043	known
TCONS_00001314	XLOC_000348	1	+	2	106963094	106963955	862	1043	known
TCONS_00001429	XLOC_000375	1	+	1	112942542	112942624	83	582	known
TCONS_00001429	XLOC_000375	1	+	2	112944066	112944564	499	582	known
TCONS_00002923	XLOC_000755	1	+	1	208915042	208915345	304	325	known
TCONS_00002923	XLOC_000755	1	+	2	208986997	208987017	21	325	known
TCONS_00002924	XLOC_000756	1	+	1	208987511	208987753	243	310	known
TCONS_00002924	XLOC_000756	1	+	2	209152758	209152824	67	310	known
TCONS_00003019	XLOC_000782	1	+	1	219210642	219210711	70	1346	known
TCONS_00003019	XLOC_000782	1	+	2	219288682	219288816	135	1346	known
TCONS_00003019	XLOC_000782	1	+	3	219291560	219291648	89	1346	known
TCONS_00003019	XLOC_000782	1	+	4	219295209	219295457	249	1346	known
TCONS_00003019	XLOC_000782	1	+	5	219300640	219300769	130	1346	known
TCONS_00003019	XLOC_000782	1	+	6	219318990	219319159	170	1346	known
TCONS_00003019	XLOC_000782	1	+	7	219334235	219334492	258	1346	known
TCONS_00003019	XLOC_000782	1	+	8	219335018	219335118	101	1346	known
TCONS_00003019	XLOC_000782	1	+	9	219346280	219346394	115	1346	known
TCONS_00003019	XLOC_000782	1	+	10	219346496	219346524	29	1346	known
TCONS_00003021	XLOC_000782	1	+	1	219210642	219210711	70	1813	known
TCONS_00003021	XLOC_000782	1	+	2	219288682	219288816	135	1813	known
TCONS_00003021	XLOC_000782	1	+	3	219291560	219291648	89	1813	known
TCONS_00003021	XLOC_000782	1	+	4	219295209	219295457	249	1813	known
TCONS_00003021	XLOC_000782	1	+	5	219300640	219300769	130	1813	known
TCONS_00003021	XLOC_000782	1	+	6	219318990	219319159	170	1813	known
TCONS_00003021	XLOC_000782	1	+	7	219334235	219334492	258	1813	known
TCONS_00003021	XLOC_000782	1	+	8	219335018	219335118	101	1813	known
TCONS_00003021	XLOC_000782	1	+	9	219346496	219346631	136	1813	known
TCONS_00003021	XLOC_000782	1	+	10	219349101	219349315	215	1813	known
TCONS_00003021	XLOC_000782	1	+	11	219372848	219373029	182	1813	known
TCONS_00003021	XLOC_000782	1	+	12	219374767	219374844	78	1813	known
TCONS_00003023	XLOC_000782	1	+	1	219210642	219210711	70	1958	known
TCONS_00003023	XLOC_000782	1	+	2	219288682	219288816	135	1958	known
TCONS_00003023	XLOC_000782	1	+	3	219291560	219291648	89	1958	known
TCONS_00003023	XLOC_000782	1	+	4	219295209	219295457	249	1958	known
TCONS_00003023	XLOC_000782	1	+	5	219300640	219300769	130	1958	known
TCONS_00003023	XLOC_000782	1	+	6	219318990	219319159	170	1958	known
TCONS_00003023	XLOC_000782	1	+	7	219334298	219334492	195	1958	known
TCONS_00003023	XLOC_000782	1	+	8	219335018	219335118	101	1958	known
TCONS_00003023	XLOC_000782	1	+	9	219346496	219346631	136	1958	known
TCONS_00003023	XLOC_000782	1	+	10	219349101	219349315	215	1958	known
TCONS_00003023	XLOC_000782	1	+	11	219381188	219381655	468	1958	known
TCONS_00003022	XLOC_000782	1	+	1	219210642	219210711	70	2021	known
TCONS_00003022	XLOC_000782	1	+	2	219288682	219288816	135	2021	known
TCONS_00003022	XLOC_000782	1	+	3	219291560	219291648	89	2021	known
TCONS_00003022	XLOC_000782	1	+	4	219295209	219295457	249	2021	known
TCONS_00003022	XLOC_000782	1	+	5	219300640	219300769	130	2021	known
TCONS_00003022	XLOC_000782	1	+	6	219318990	219319159	170	2021	known
TCONS_00003022	XLOC_000782	1	+	7	219334235	219334492	258	2021	known
TCONS_00003022	XLOC_000782	1	+	8	219335018	219335118	101	2021	known
TCONS_00003022	XLOC_000782	1	+	9	219346496	219346631	136	2021	known
TCONS_00003022	XLOC_000782	1	+	10	219349101	219349315	215	2021	known
TCONS_00003022	XLOC_000782	1	+	11	219381188	219381655	468	2021	known
TCONS_00003024	XLOC_000782	1	+	1	219210642	219210711	70	1974	known
TCONS_00003024	XLOC_000782	1	+	2	219288682	219288816	135	1974	known
TCONS_00003024	XLOC_000782	1	+	3	219291560	219291648	89	1974	known
TCONS_00003024	XLOC_000782	1	+	4	219295209	219295457	249	1974	known
TCONS_00003024	XLOC_000782	1	+	5	219300640	219300769	130	1974	known
TCONS_00003024	XLOC_000782	1	+	6	219318990	219319159	170	1974	known
TCONS_00003024	XLOC_000782	1	+	7	219334235	219334492	258	1974	known
TCONS_00003024	XLOC_000782	1	+	8	219335018	219335118	101	1974	known
TCONS_00003024	XLOC_000782	1	+	9	219346496	219346631	136	1974	known
TCONS_00003024	XLOC_000782	1	+	10	219349101	219349315	215	1974	known
TCONS_00003024	XLOC_000782	1	+	11	219400005	219400425	421	1974	known
TCONS_00003375	XLOC_000869	1	+	1	241077165	241077335	171	1142	known
TCONS_00003375	XLOC_000869	1	+	2	241083707	241084677	971	1142	known
TCONS_00003730	XLOC_000972	1	+	1	264223359	264223643	285	1310	known
TCONS_00003730	XLOC_000972	1	+	2	264228418	264228767	350	1310	known
TCONS_00003730	XLOC_000972	1	+	3	264230952	264231139	188	1310	known
TCONS_00003730	XLOC_000972	1	+	4	264237266	264237752	487	1310	known
TCONS_00003953	XLOC_001028	1	+	1	269575596	269575624	29	531	known
TCONS_00003953	XLOC_001028	1	+	2	269583521	269583665	145	531	known
TCONS_00003953	XLOC_001028	1	+	3	269586036	269586392	357	531	known
TCONS_00003954	XLOC_001028	1	+	1	269578564	269578611	48	550	known
TCONS_00003954	XLOC_001028	1	+	2	269583521	269583665	145	550	known
TCONS_00003954	XLOC_001028	1	+	3	269586036	269586392	357	550	known
TCONS_00003955	XLOC_001028	1	+	1	269582609	269582676	68	571	known
TCONS_00003955	XLOC_001028	1	+	2	269583520	269583665	146	571	known
TCONS_00003955	XLOC_001028	1	+	3	269586036	269586392	357	571	known
TCONS_00004461	XLOC_001137	1	-	1	16653379	16653743	365	550	known
TCONS_00004461	XLOC_001137	1	-	2	16659471	16659611	141	550	known
TCONS_00004461	XLOC_001137	1	-	3	16669814	16669857	44	550	known
TCONS_00004464	XLOC_001137	1	-	1	16653379	16653744	366	644	known
TCONS_00004464	XLOC_001137	1	-	2	16681212	16681489	278	644	known
TCONS_00004463	XLOC_001137	1	-	1	16653379	16653743	365	784	known
TCONS_00004463	XLOC_001137	1	-	2	16659471	16659611	141	784	known
TCONS_00004463	XLOC_001137	1	-	3	16681212	16681489	278	784	known
TCONS_00004462	XLOC_001137	1	-	1	16653379	16653743	365	786	known
TCONS_00004462	XLOC_001137	1	-	2	16659471	16659613	143	786	known
TCONS_00004462	XLOC_001137	1	-	3	16681212	16681489	278	786	known
TCONS_00004465	XLOC_001137	1	-	1	16653379	16653743	365	658	known
TCONS_00004465	XLOC_001137	1	-	2	16681212	16681504	293	658	known
TCONS_00004600	XLOC_001167	1	-	1	27934708	27935309	602	1321	known
TCONS_00004600	XLOC_001167	1	-	2	27940830	27941548	719	1321	known
TCONS_00004632	XLOC_001179	1	-	1	30624135	30624798	664	885	known
TCONS_00004632	XLOC_001179	1	-	2	30633321	30633498	178	885	known
TCONS_00004632	XLOC_001179	1	-	3	30633822	30633864	43	885	known
TCONS_00004634	XLOC_001179	1	-	1	30624135	30624794	660	1159	known
TCONS_00004634	XLOC_001179	1	-	2	30633321	30633498	178	1159	known
TCONS_00004634	XLOC_001179	1	-	3	30636396	30636454	59	1159	known
TCONS_00004634	XLOC_001179	1	-	4	30641308	30641483	176	1159	known
TCONS_00004634	XLOC_001179	1	-	5	30645010	30645095	86	1159	known
TCONS_00004633	XLOC_001179	1	-	1	30624135	30624794	660	1144	known
TCONS_00004633	XLOC_001179	1	-	2	30633321	30633498	178	1144	known
TCONS_00004633	XLOC_001179	1	-	3	30636396	30636454	59	1144	known
TCONS_00004633	XLOC_001179	1	-	4	30641323	30641483	161	1144	known
TCONS_00004633	XLOC_001179	1	-	5	30645010	30645095	86	1144	known
TCONS_00005100	XLOC_001315	1	-	1	73807654	73807802	149	369	known
TCONS_00005100	XLOC_001315	1	-	2	73811483	73811672	190	369	known
TCONS_00005100	XLOC_001315	1	-	3	73812518	73812547	30	369	known
TCONS_00005230	XLOC_001343	1	-	1	81902924	81905016	2093	2944	known
TCONS_00005230	XLOC_001343	1	-	2	81905079	81905929	851	2944	known
TCONS_00006147	XLOC_001538	1	-	1	132190408	132190551	144	451	known
TCONS_00006147	XLOC_001538	1	-	2	132263316	132263463	148	451	known
TCONS_00006147	XLOC_001538	1	-	3	132268478	132268636	159	451	known
TCONS_00006161	XLOC_001545	1	-	1	136496414	136497171	758	797	known
TCONS_00006161	XLOC_001545	1	-	2	136497305	136497343	39	797	known
TCONS_00006854	XLOC_001729	1	-	1	187372247	187372338	92	278	known
TCONS_00006854	XLOC_001729	1	-	2	187382058	187382145	88	278	known
TCONS_00006854	XLOC_001729	1	-	3	187383718	187383772	55	278	known
TCONS_00006854	XLOC_001729	1	-	4	187384788	187384830	43	278	known
TCONS_00006950	XLOC_001764	1	-	1	200770840	200771136	297	406	known
TCONS_00006950	XLOC_001764	1	-	2	200772149	200772257	109	406	known
TCONS_00007526	XLOC_001954	1	-	1	248403960	248409552	5593	5804	known
TCONS_00007526	XLOC_001954	1	-	2	248421466	248421538	73	5804	known
TCONS_00007526	XLOC_001954	1	-	3	248424632	248424745	114	5804	known
TCONS_00007526	XLOC_001954	1	-	4	248447884	248447907	24	5804	known
TCONS_00009357	XLOC_003178	10	+	1	1675215	1675268	54	939	known
TCONS_00009357	XLOC_003178	10	+	2	1679829	1679872	44	939	known
TCONS_00009357	XLOC_003178	10	+	3	1680752	1681592	841	939	known
TCONS_00009356	XLOC_003178	10	+	1	1675215	1675268	54	942	known
TCONS_00009356	XLOC_003178	10	+	2	1679829	1679872	44	942	known
TCONS_00009356	XLOC_003178	10	+	3	1680749	1681592	844	942	known
TCONS_00009468	XLOC_003203	10	+	1	12433135	12433205	71	1455	known
TCONS_00009468	XLOC_003203	10	+	2	12434598	12434636	39	1455	known
TCONS_00009468	XLOC_003203	10	+	3	12434769	12434986	218	1455	known
TCONS_00009468	XLOC_003203	10	+	4	12435598	12435648	51	1455	known
TCONS_00009468	XLOC_003203	10	+	5	12435744	12436819	1076	1455	known
TCONS_00009486	XLOC_003208	10	+	1	12756932	12757194	263	696	known
TCONS_00009486	XLOC_003208	10	+	2	12774747	12774865	119	696	known
TCONS_00009486	XLOC_003208	10	+	3	12819580	12819707	128	696	known
TCONS_00009486	XLOC_003208	10	+	4	12821080	12821213	134	696	known
TCONS_00009486	XLOC_003208	10	+	5	12838168	12838219	52	696	known
TCONS_00009487	XLOC_003208	10	+	1	12756970	12757194	225	481	known
TCONS_00009487	XLOC_003208	10	+	2	12774671	12774865	195	481	known
TCONS_00009487	XLOC_003208	10	+	3	12790204	12790264	61	481	known
TCONS_00009488	XLOC_003208	10	+	1	12756970	12757194	225	734	known
TCONS_00009488	XLOC_003208	10	+	2	12774671	12774865	195	734	known
TCONS_00009488	XLOC_003208	10	+	3	12819580	12819707	128	734	known
TCONS_00009488	XLOC_003208	10	+	4	12821080	12821213	134	734	known
TCONS_00009488	XLOC_003208	10	+	5	12838168	12838219	52	734	known
TCONS_00009508	XLOC_003216	10	+	1	13956696	13956720	25	294	known
TCONS_00009508	XLOC_003216	10	+	2	13970101	13970369	269	294	known
TCONS_00010270	XLOC_003408	10	+	1	56437659	56437672	14	1954	known
TCONS_00010270	XLOC_003408	10	+	2	56459933	56460675	743	1954	known
TCONS_00010270	XLOC_003408	10	+	3	56466524	56466633	110	1954	known
TCONS_00010270	XLOC_003408	10	+	4	56467008	56467139	132	1954	known
TCONS_00010270	XLOC_003408	10	+	5	56475584	56475673	90	1954	known
TCONS_00010270	XLOC_003408	10	+	6	56476543	56476618	76	1954	known
TCONS_00010270	XLOC_003408	10	+	7	56477531	56477609	79	1954	known
TCONS_00010270	XLOC_003408	10	+	8	56478528	56478719	192	1954	known
TCONS_00010270	XLOC_003408	10	+	9	56561004	56561108	105	1954	known
TCONS_00010270	XLOC_003408	10	+	10	56566647	56567059	413	1954	known
TCONS_00010273	XLOC_003408	10	+	1	56440797	56440959	163	384	known
TCONS_00010273	XLOC_003408	10	+	2	56466524	56466633	110	384	known
TCONS_00010273	XLOC_003408	10	+	3	56467008	56467118	111	384	known
TCONS_00010278	XLOC_003409	10	+	1	56766030	56766438	409	3569	known
TCONS_00010278	XLOC_003409	10	+	2	56767059	56767151	93	3569	known
TCONS_00010278	XLOC_003409	10	+	3	56768750	56771816	3067	3569	known
TCONS_00010277	XLOC_003409	10	+	1	56766030	56766438	409	5167	known
TCONS_00010277	XLOC_003409	10	+	2	56767059	56771816	4758	5167	known
TCONS_00010276	XLOC_003409	10	+	1	56766030	56766438	409	3476	known
TCONS_00010276	XLOC_003409	10	+	2	56768750	56771816	3067	3476	known
TCONS_00010298	XLOC_003414	10	+	1	58106882	58107134	253	300	known
TCONS_00010298	XLOC_003414	10	+	2	58108370	58108416	47	300	known
TCONS_00010457	XLOC_003449	10	+	1	69305008	69305146	139	604	known
TCONS_00010457	XLOC_003449	10	+	2	69318511	69318975	465	604	known
TCONS_00010504	XLOC_003466	10	-	1	8543973	8544065	93	340	known
TCONS_00010504	XLOC_003466	10	-	2	8552076	8552322	247	340	known
TCONS_00010752	XLOC_003517	10	-	1	17437773	17440349	2577	2918	known
TCONS_00010752	XLOC_003517	10	-	2	17441696	17441814	119	2918	known
TCONS_00010752	XLOC_003517	10	-	3	17449035	17449256	222	2918	known
TCONS_00010878	XLOC_003544	10	-	1	23605029	23605228	200	462	known
TCONS_00010878	XLOC_003544	10	-	2	23606946	23607085	140	462	known
TCONS_00010878	XLOC_003544	10	-	3	23607387	23607508	122	462	known
TCONS_00010879	XLOC_003544	10	-	1	23605647	23606023	377	637	known
TCONS_00010879	XLOC_003544	10	-	2	23606946	23607085	140	637	known
TCONS_00010879	XLOC_003544	10	-	3	23607387	23607506	120	637	known
TCONS_00010880	XLOC_003544	10	-	1	23605647	23606023	377	645	known
TCONS_00010880	XLOC_003544	10	-	2	23606946	23607087	142	645	known
TCONS_00010880	XLOC_003544	10	-	3	23607387	23607512	126	645	known
TCONS_00011161	XLOC_003615	10	-	1	39887303	39887927	625	836	known
TCONS_00011161	XLOC_003615	10	-	2	39888152	39888362	211	836	known
TCONS_00011162	XLOC_003616	10	-	1	39889162	39890933	1772	1910	known
TCONS_00011162	XLOC_003616	10	-	2	39920737	39920832	96	1910	known
TCONS_00011162	XLOC_003616	10	-	3	39932388	39932429	42	1910	known
TCONS_00011202	XLOC_003626	10	-	1	41935533	41935892	360	1034	known
TCONS_00011202	XLOC_003626	10	-	2	41943202	41943309	108	1034	known
TCONS_00011202	XLOC_003626	10	-	3	42013394	42013959	566	1034	known
TCONS_00011210	XLOC_003627	10	-	1	42258711	42258951	241	579	known
TCONS_00011210	XLOC_003627	10	-	2	42261218	42261555	338	579	known
TCONS_00011259	XLOC_003639	10	-	1	44885822	44886642	821	883	known
TCONS_00011259	XLOC_003639	10	-	2	44888385	44888446	62	883	known
TCONS_00011447	XLOC_003687	10	-	1	56766111	56770078	3968	4521	known
TCONS_00011447	XLOC_003687	10	-	2	56770784	56771336	553	4521	known
TCONS_00011676	XLOC_003728	10	-	1	69315902	69316017	116	583	known
TCONS_00011676	XLOC_003728	10	-	2	69318509	69318975	467	583	known
TCONS_00012062	XLOC_004071	11	+	1	2212155	2212179	25	1878	known
TCONS_00012062	XLOC_004071	11	+	2	2212533	2212831	299	1878	known
TCONS_00012062	XLOC_004071	11	+	3	2213008	2214561	1554	1878	known
TCONS_00012097	XLOC_004079	11	+	1	4229613	4229704	92	461	known
TCONS_00012097	XLOC_004079	11	+	2	4229838	4229951	114	461	known
TCONS_00012097	XLOC_004079	11	+	3	4238646	4238900	255	461	known
TCONS_00012147	XLOC_004097	11	+	1	7175187	7176110	924	1251	known
TCONS_00012147	XLOC_004097	11	+	2	7176515	7176841	327	1251	known
TCONS_00012244	XLOC_004118	11	+	1	12876635	12876726	92	319	known
TCONS_00012244	XLOC_004118	11	+	2	12877161	12877231	71	319	known
TCONS_00012244	XLOC_004118	11	+	3	12939634	12939739	106	319	known
TCONS_00012244	XLOC_004118	11	+	4	13039509	13039558	50	319	known
TCONS_00012270	XLOC_004124	11	+	1	14728183	14728254	72	359	known
TCONS_00012270	XLOC_004124	11	+	2	14737168	14737454	287	359	known
TCONS_00012691	XLOC_004253	11	+	1	70940021	70940419	399	877	known
TCONS_00012691	XLOC_004253	11	+	2	70941476	70941953	478	877	known
TCONS_00012722	XLOC_004259	11	+	1	71700138	71700225	88	261	known
TCONS_00012722	XLOC_004259	11	+	2	71774282	71774348	67	261	known
TCONS_00012722	XLOC_004259	11	+	3	71863421	71863526	106	261	known
TCONS_00012728	XLOC_004264	11	+	1	74267501	74267543	43	1184	known
TCONS_00012728	XLOC_004264	11	+	2	74290444	74290536	93	1184	known
TCONS_00012728	XLOC_004264	11	+	3	74292807	74293854	1048	1184	known
TCONS_00012985	XLOC_004323	11	-	1	5904087	5904272	186	536	known
TCONS_00012985	XLOC_004323	11	-	2	5932315	5932434	120	536	known
TCONS_00012985	XLOC_004323	11	-	3	5933475	5933681	207	536	known
TCONS_00012985	XLOC_004323	11	-	4	5953649	5953671	23	536	known
TCONS_00012987	XLOC_004323	11	-	1	5913686	5914078	393	770	known
TCONS_00012987	XLOC_004323	11	-	2	5932305	5932434	130	770	known
TCONS_00012987	XLOC_004323	11	-	3	5933475	5933681	207	770	known
TCONS_00012987	XLOC_004323	11	-	4	5953649	5953688	40	770	known
TCONS_00012986	XLOC_004323	11	-	1	5913686	5914078	393	763	known
TCONS_00012986	XLOC_004323	11	-	2	5932315	5932437	123	763	known
TCONS_00012986	XLOC_004323	11	-	3	5933475	5933681	207	763	known
TCONS_00012986	XLOC_004323	11	-	4	5953649	5953688	40	763	known
TCONS_00012989	XLOC_004323	11	-	1	5929332	5929359	28	381	known
TCONS_00012989	XLOC_004323	11	-	2	5932315	5932437	123	381	known
TCONS_00012989	XLOC_004323	11	-	3	5933475	5933681	207	381	known
TCONS_00012989	XLOC_004323	11	-	4	5953649	5953671	23	381	known
TCONS_00013028	XLOC_004331	11	-	1	7074441	7074672	232	902	known
TCONS_00013028	XLOC_004331	11	-	2	7085131	7085800	670	902	known
TCONS_00013031	XLOC_004334	11	-	1	7158701	7159829	1129	1658	known
TCONS_00013031	XLOC_004334	11	-	2	7162177	7162244	68	1658	known
TCONS_00013031	XLOC_004334	11	-	3	7165268	7165379	112	1658	known
TCONS_00013031	XLOC_004334	11	-	4	7167216	7167459	244	1658	known
TCONS_00013031	XLOC_004334	11	-	5	7168248	7168352	105	1658	known
TCONS_00013315	XLOC_004408	11	-	1	22435938	22436161	224	530	known
TCONS_00013315	XLOC_004408	11	-	2	22449504	22449654	151	530	known
TCONS_00013315	XLOC_004408	11	-	3	22472614	22472768	155	530	known
TCONS_00013316	XLOC_004409	11	-	1	22477131	22478223	1093	1178	known
TCONS_00013316	XLOC_004409	11	-	2	22489857	22489941	85	1178	known
TCONS_00013317	XLOC_004409	11	-	1	22477131	22478226	1096	1319	known
TCONS_00013317	XLOC_004409	11	-	2	22489857	22489969	113	1319	known
TCONS_00013317	XLOC_004409	11	-	3	22503511	22503620	110	1319	known
TCONS_00013563	XLOC_004465	11	-	1	52159366	52159999	634	853	known
TCONS_00013563	XLOC_004465	11	-	2	52160296	52160514	219	853	known
TCONS_00013715	XLOC_004512	11	-	1	76345213	76345802	590	698	known
TCONS_00013715	XLOC_004512	11	-	2	76346679	76346786	108	698	known
TCONS_00013716	XLOC_004513	11	-	1	76347905	76348154	250	1126	known
TCONS_00013716	XLOC_004513	11	-	2	76349085	76349960	876	1126	known
TCONS_00013745	XLOC_004521	11	-	1	77396287	77396547	261	368	known
TCONS_00013745	XLOC_004521	11	-	2	77396639	77396745	107	368	known
TCONS_00013784	XLOC_004528	11	-	1	78751746	78752567	822	1167	known
TCONS_00013784	XLOC_004528	11	-	2	78754238	78754435	198	1167	known
TCONS_00013784	XLOC_004528	11	-	3	78755192	78755338	147	1167	known
TCONS_00013783	XLOC_004528	11	-	1	78751746	78752567	822	1314	known
TCONS_00013783	XLOC_004528	11	-	2	78754238	78754435	198	1314	known
TCONS_00013783	XLOC_004528	11	-	3	78755045	78755338	294	1314	known
TCONS_00014767	XLOC_004991	12	+	1	14868324	14868854	531	1791	known
TCONS_00014767	XLOC_004991	12	+	2	14870797	14870989	193	1791	known
TCONS_00014767	XLOC_004991	12	+	3	14874075	14875141	1067	1791	known
TCONS_00014768	XLOC_004991	12	+	1	14868328	14868535	208	764	known
TCONS_00014768	XLOC_004991	12	+	2	14870797	14870989	193	764	known
TCONS_00014768	XLOC_004991	12	+	3	14874779	14875141	363	764	known
TCONS_00015575	XLOC_005215	12	+	1	33213488	33214277	790	944	known
TCONS_00015575	XLOC_005215	12	+	2	33214584	33214737	154	944	known
TCONS_00016504	XLOC_005446	12	+	1	59159231	59159592	362	910	known
TCONS_00016504	XLOC_005446	12	+	2	59167163	59167710	548	910	known
TCONS_00016558	XLOC_005455	12	+	1	59918016	59918474	459	1162	known
TCONS_00016558	XLOC_005455	12	+	2	59919225	59919415	191	1162	known
TCONS_00016558	XLOC_005455	12	+	3	59919705	59920216	512	1162	known
TCONS_00016625	XLOC_005476	12	+	1	61316079	61316531	453	943	known
TCONS_00016625	XLOC_005476	12	+	2	61317831	61318087	257	943	known
TCONS_00016625	XLOC_005476	12	+	3	61318454	61318646	193	943	known
TCONS_00016625	XLOC_005476	12	+	4	61320056	61320095	40	943	known
TCONS_00016652	XLOC_005481	12	-	1	75266	75689	424	717	known
TCONS_00016652	XLOC_005481	12	-	2	75806	75858	53	717	known
TCONS_00016652	XLOC_005481	12	-	3	76628	76720	93	717	known
TCONS_00016652	XLOC_005481	12	-	4	77443	77526	84	717	known
TCONS_00016652	XLOC_005481	12	-	5	78311	78373	63	717	known
TCONS_00016653	XLOC_005481	12	-	1	75266	75689	424	829	known
TCONS_00016653	XLOC_005481	12	-	2	75806	75858	53	829	known
TCONS_00016653	XLOC_005481	12	-	3	76628	76720	93	829	known
TCONS_00016653	XLOC_005481	12	-	4	77443	77523	81	829	known
TCONS_00016653	XLOC_005481	12	-	5	78311	78488	178	829	known
TCONS_00016656	XLOC_005483	12	-	1	189796	189933	138	264	known
TCONS_00016656	XLOC_005483	12	-	2	190131	190256	126	264	known
TCONS_00017120	XLOC_005593	12	-	1	11707802	11707964	163	596	known
TCONS_00017120	XLOC_005593	12	-	2	11708116	11708281	166	596	known
TCONS_00017120	XLOC_005593	12	-	3	11714729	11714995	267	596	known
TCONS_00017191	XLOC_005609	12	-	1	14762198	14762429	232	264	known
TCONS_00017191	XLOC_005609	12	-	2	14764235	14764266	32	264	known
TCONS_00017777	XLOC_005777	12	-	1	26607064	26607221	158	513	known
TCONS_00017777	XLOC_005777	12	-	2	26619942	26620170	229	513	known
TCONS_00017777	XLOC_005777	12	-	3	26622810	26622935	126	513	known
TCONS_00018190	XLOC_005878	12	-	1	43319587	43319931	345	2141	known
TCONS_00018190	XLOC_005878	12	-	2	43320425	43322220	1796	2141	known
TCONS_00018935	XLOC_006077	12	-	1	57973905	57973924	20	1112	known
TCONS_00018935	XLOC_006077	12	-	2	57987133	57987977	845	1112	known
TCONS_00018935	XLOC_006077	12	-	3	58011516	58011762	247	1112	known
TCONS_00018938	XLOC_006077	12	-	1	57985311	57987978	2668	2995	known
TCONS_00018938	XLOC_006077	12	-	2	57999125	57999212	88	2995	known
TCONS_00018938	XLOC_006077	12	-	3	58011516	58011754	239	2995	known
TCONS_00018937	XLOC_006077	12	-	1	57985311	57987977	2667	2994	known
TCONS_00018937	XLOC_006077	12	-	2	57999125	57999212	88	2994	known
TCONS_00018937	XLOC_006077	12	-	3	58011516	58011754	239	2994	known
TCONS_00018940	XLOC_006077	12	-	1	57985311	57987977	2667	3137	known
TCONS_00018940	XLOC_006077	12	-	2	57994440	57994581	142	3137	known
TCONS_00018940	XLOC_006077	12	-	3	57999125	57999212	88	3137	known
TCONS_00018940	XLOC_006077	12	-	4	58011516	58011755	240	3137	known
TCONS_00018939	XLOC_006077	12	-	1	57985311	57987977	2667	3356	known
TCONS_00018939	XLOC_006077	12	-	2	57994440	57994581	142	3356	known
TCONS_00018939	XLOC_006077	12	-	3	57994878	57995096	219	3356	known
TCONS_00018939	XLOC_006077	12	-	4	57999125	57999212	88	3356	known
TCONS_00018939	XLOC_006077	12	-	5	58011516	58011755	240	3356	known
TCONS_00018942	XLOC_006077	12	-	1	57985311	57987977	2667	2914	known
TCONS_00018942	XLOC_006077	12	-	2	58011516	58011762	247	2914	known
TCONS_00018941	XLOC_006077	12	-	1	57985311	57986376	1066	2680	known
TCONS_00018941	XLOC_006077	12	-	2	57986699	57987977	1279	2680	known
TCONS_00018941	XLOC_006077	12	-	3	57999125	57999212	88	2680	known
TCONS_00018941	XLOC_006077	12	-	4	58011516	58011762	247	2680	known
TCONS_00018969	XLOC_006083	12	-	1	59091608	59091662	55	272	known
TCONS_00018969	XLOC_006083	12	-	2	59091768	59091861	94	272	known
TCONS_00018969	XLOC_006083	12	-	3	59092377	59092480	104	272	known
TCONS_00018969	XLOC_006083	12	-	4	59094382	59094400	19	272	known
TCONS_00019665	XLOC_006586	13	+	1	9844325	9844612	288	352	known
TCONS_00019665	XLOC_006586	13	+	2	9851869	9851907	39	352	known
TCONS_00019665	XLOC_006586	13	+	3	9871854	9871878	25	352	known
TCONS_00020163	XLOC_006699	13	+	1	29996398	29996758	361	3275	known
TCONS_00020163	XLOC_006699	13	+	2	29997777	30000690	2914	3275	known
TCONS_00021346	XLOC_006966	13	+	1	93051969	93052078	110	1064	known
TCONS_00021346	XLOC_006966	13	+	2	93052418	93052668	251	1064	known
TCONS_00021346	XLOC_006966	13	+	3	93053068	93053770	703	1064	known
TCONS_00021347	XLOC_006966	13	+	1	93051980	93052078	99	861	known
TCONS_00021347	XLOC_006966	13	+	2	93052418	93052476	59	861	known
TCONS_00021347	XLOC_006966	13	+	3	93053068	93053770	703	861	known
TCONS_00021422	XLOC_006991	13	+	1	99821187	99821363	177	1172	known
TCONS_00021422	XLOC_006991	13	+	2	99837613	99837662	50	1172	known
TCONS_00021422	XLOC_006991	13	+	3	99837820	99837902	83	1172	known
TCONS_00021422	XLOC_006991	13	+	4	99838780	99838869	90	1172	known
TCONS_00021422	XLOC_006991	13	+	5	99839067	99839838	772	1172	known
TCONS_00021479	XLOC_007009	13	+	1	107711438	107711666	229	993	known
TCONS_00021479	XLOC_007009	13	+	2	107731582	107731909	328	993	known
TCONS_00021479	XLOC_007009	13	+	3	107732053	107732488	436	993	known
TCONS_00021480	XLOC_007009	13	+	1	107722373	107722428	56	820	known
TCONS_00021480	XLOC_007009	13	+	2	107731582	107731909	328	820	known
TCONS_00021480	XLOC_007009	13	+	3	107732053	107732488	436	820	known
TCONS_00021512	XLOC_007020	13	+	1	110053199	110053293	95	518	known
TCONS_00021512	XLOC_007020	13	+	2	110054195	110054293	99	518	known
TCONS_00021512	XLOC_007020	13	+	3	110054885	110054977	93	518	known
TCONS_00021512	XLOC_007020	13	+	4	110057174	110057404	231	518	known
TCONS_00021868	XLOC_007099	13	+	1	125432231	125432317	87	351	known
TCONS_00021868	XLOC_007099	13	+	2	125441194	125441278	85	351	known
TCONS_00021868	XLOC_007099	13	+	3	125447844	125448022	179	351	known
TCONS_00022302	XLOC_007188	13	+	1	144855949	144856016	68	364	known
TCONS_00022302	XLOC_007188	13	+	2	144857993	144858087	95	364	known
TCONS_00022302	XLOC_007188	13	+	3	145041194	145041245	52	364	known
TCONS_00022302	XLOC_007188	13	+	4	145191075	145191148	74	364	known
TCONS_00022302	XLOC_007188	13	+	5	145299953	145300000	48	364	known
TCONS_00022302	XLOC_007188	13	+	6	145303776	145303802	27	364	known
TCONS_00022304	XLOC_007188	13	+	1	144903678	144903764	87	280	known
TCONS_00022304	XLOC_007188	13	+	2	145041194	145041245	52	280	known
TCONS_00022304	XLOC_007188	13	+	3	145191075	145191148	74	280	known
TCONS_00022304	XLOC_007188	13	+	4	145232881	145232947	67	280	known
TCONS_00022305	XLOC_007188	13	+	1	144903686	144903764	79	265	known
TCONS_00022305	XLOC_007188	13	+	2	145041194	145041245	52	265	known
TCONS_00022305	XLOC_007188	13	+	3	145191075	145191148	74	265	known
TCONS_00022305	XLOC_007188	13	+	4	145241705	145241764	60	265	known
TCONS_00022519	XLOC_007251	13	+	1	168569720	168569777	58	344	known
TCONS_00022519	XLOC_007251	13	+	2	168574995	168575065	71	344	known
TCONS_00022519	XLOC_007251	13	+	3	168592440	168592481	42	344	known
TCONS_00022519	XLOC_007251	13	+	4	168618153	168618325	173	344	known
TCONS_00022520	XLOC_007251	13	+	1	168575002	168575065	64	363	known
TCONS_00022520	XLOC_007251	13	+	2	168592440	168592481	42	363	known
TCONS_00022520	XLOC_007251	13	+	3	168644731	168644987	257	363	known
TCONS_00022575	XLOC_007266	13	+	1	181299068	181299127	60	447	known
TCONS_00022575	XLOC_007266	13	+	2	181300804	181301190	387	447	known
TCONS_00023087	XLOC_007390	13	-	1	3254449	3254788	340	435	known
TCONS_00023087	XLOC_007390	13	-	2	3258365	3258459	95	435	known
TCONS_00023088	XLOC_007390	13	-	1	3254449	3254788	340	712	known
TCONS_00023088	XLOC_007390	13	-	2	3257306	3257508	203	712	known
TCONS_00023088	XLOC_007390	13	-	3	3258365	3258533	169	712	known
TCONS_00023455	XLOC_007483	13	-	1	29707994	29708083	90	436	known
TCONS_00023455	XLOC_007483	13	-	2	29714957	29715131	175	436	known
TCONS_00023455	XLOC_007483	13	-	3	29720021	29720191	171	436	known
TCONS_00024618	XLOC_007730	13	-	1	84627071	84627117	47	1527	known
TCONS_00024618	XLOC_007730	13	-	2	84629143	84629354	212	1527	known
TCONS_00024618	XLOC_007730	13	-	3	84632733	84634000	1268	1527	known
TCONS_00024695	XLOC_007754	13	-	1	90244606	90244841	236	453	known
TCONS_00024695	XLOC_007754	13	-	2	90248167	90248267	101	453	known
TCONS_00024695	XLOC_007754	13	-	3	90249310	90249386	77	453	known
TCONS_00024695	XLOC_007754	13	-	4	90251207	90251245	39	453	known
TCONS_00024696	XLOC_007754	13	-	1	90244606	90244841	236	504	known
TCONS_00024696	XLOC_007754	13	-	2	90248167	90248267	101	504	known
TCONS_00024696	XLOC_007754	13	-	3	90249310	90249386	77	504	known
TCONS_00024696	XLOC_007754	13	-	4	90273284	90273373	90	504	known
TCONS_00024983	XLOC_007831	13	-	1	115917031	115917079	49	373	known
TCONS_00024983	XLOC_007831	13	-	2	115919989	115920146	158	373	known
TCONS_00024983	XLOC_007831	13	-	3	115922120	115922234	115	373	known
TCONS_00024983	XLOC_007831	13	-	4	115939874	115939924	51	373	known
TCONS_00025062	XLOC_007857	13	-	1	121548800	121549715	916	1030	known
TCONS_00025062	XLOC_007857	13	-	2	121558929	121559011	83	1030	known
TCONS_00025062	XLOC_007857	13	-	3	121559168	121559198	31	1030	known
TCONS_00025063	XLOC_007857	13	-	1	121548800	121549714	915	1171	known
TCONS_00025063	XLOC_007857	13	-	2	121558929	121559011	83	1171	known
TCONS_00025063	XLOC_007857	13	-	3	121559168	121559340	173	1171	known
TCONS_00025064	XLOC_007857	13	-	1	121548800	121549714	915	1400	known
TCONS_00025064	XLOC_007857	13	-	2	121558613	121558759	147	1400	known
TCONS_00025064	XLOC_007857	13	-	3	121558929	121559011	83	1400	known
TCONS_00025064	XLOC_007857	13	-	4	121559168	121559422	255	1400	known
TCONS_00025065	XLOC_007857	13	-	1	121548800	121549714	915	1232	known
TCONS_00025065	XLOC_007857	13	-	2	121558613	121558759	147	1232	known
TCONS_00025065	XLOC_007857	13	-	3	121558929	121559011	83	1232	known
TCONS_00025065	XLOC_007857	13	-	4	121559716	121559802	87	1232	known
TCONS_00025066	XLOC_007857	13	-	1	121548800	121549714	915	1087	known
TCONS_00025066	XLOC_007857	13	-	2	121558929	121559011	83	1087	known
TCONS_00025066	XLOC_007857	13	-	3	121559716	121559804	89	1087	known
TCONS_00025067	XLOC_007857	13	-	1	121558118	121558234	117	602	known
TCONS_00025067	XLOC_007857	13	-	2	121558613	121558759	147	602	known
TCONS_00025067	XLOC_007857	13	-	3	121558929	121559011	83	602	known
TCONS_00025067	XLOC_007857	13	-	4	121559168	121559422	255	602	known
TCONS_00025068	XLOC_007857	13	-	1	121558118	121558234	117	440	known
TCONS_00025068	XLOC_007857	13	-	2	121558613	121558759	147	440	known
TCONS_00025068	XLOC_007857	13	-	3	121558929	121559011	83	440	known
TCONS_00025068	XLOC_007857	13	-	4	121559716	121559808	93	440	known
TCONS_00025069	XLOC_007857	13	-	1	121558638	121558763	126	298	known
TCONS_00025069	XLOC_007857	13	-	2	121558929	121559011	83	298	known
TCONS_00025069	XLOC_007857	13	-	3	121559716	121559804	89	298	known
TCONS_00025495	XLOC_007970	13	-	1	144681536	144681782	247	816	known
TCONS_00025495	XLOC_007970	13	-	2	144717469	144717606	138	816	known
TCONS_00025495	XLOC_007970	13	-	3	144850865	144850992	128	816	known
TCONS_00025495	XLOC_007970	13	-	4	144851087	144851195	109	816	known
TCONS_00025495	XLOC_007970	13	-	5	144855257	144855450	194	816	known
TCONS_00025496	XLOC_007970	13	-	1	144758974	144761386	2413	2869	known
TCONS_00025496	XLOC_007970	13	-	2	144768563	144768715	153	2869	known
TCONS_00025496	XLOC_007970	13	-	3	144851087	144851195	109	2869	known
TCONS_00025496	XLOC_007970	13	-	4	144855257	144855450	194	2869	known
TCONS_00025910	XLOC_008103	13	-	1	180185609	180187118	1510	1671	known
TCONS_00025910	XLOC_008103	13	-	2	180187912	180187942	31	1671	known
TCONS_00025910	XLOC_008103	13	-	3	180200933	180201062	130	1671	known
TCONS_00025911	XLOC_008103	13	-	1	180185609	180187118	1510	2775	known
TCONS_00025911	XLOC_008103	13	-	2	180187912	180187942	31	2775	known
TCONS_00025911	XLOC_008103	13	-	3	180200938	180201073	136	2775	known
TCONS_00025911	XLOC_008103	13	-	4	180207610	180208616	1007	2775	known
TCONS_00025911	XLOC_008103	13	-	5	180209737	180209827	91	2775	known
TCONS_00025912	XLOC_008103	13	-	1	180204848	180208616	3769	3860	known
TCONS_00025912	XLOC_008103	13	-	2	180209737	180209827	91	3860	known
TCONS_00026173	XLOC_008185	13	-	1	204596982	204597227	246	425	known
TCONS_00026173	XLOC_008185	13	-	2	204597657	204597819	163	425	known
TCONS_00026173	XLOC_008185	13	-	3	204598943	204598958	16	425	known
TCONS_00026281	XLOC_008216	13	-	1	207670772	207673014	2243	2407	known
TCONS_00026281	XLOC_008216	13	-	2	207676555	207676718	164	2407	known
TCONS_00028632	XLOC_009329	14	+	1	60427554	60428973	1420	2215	known
TCONS_00028632	XLOC_009329	14	+	2	60429583	60430377	795	2215	known
TCONS_00028967	XLOC_009405	14	+	1	81309830	81310197	368	3574	known
TCONS_00028967	XLOC_009405	14	+	2	81311093	81314298	3206	3574	known
TCONS_00029245	XLOC_009484	14	+	1	102613561	102613725	165	1080	known
TCONS_00029245	XLOC_009484	14	+	2	102635667	102635823	157	1080	known
TCONS_00029245	XLOC_009484	14	+	3	102636721	102637000	280	1080	known
TCONS_00029245	XLOC_009484	14	+	4	102643025	102643502	478	1080	known
TCONS_00029763	XLOC_009603	14	+	1	124521369	124521609	241	447	known
TCONS_00029763	XLOC_009603	14	+	2	124522515	124522720	206	447	known
TCONS_00030069	XLOC_009696	14	-	1	4015704	4020541	4838	4858	known
TCONS_00030069	XLOC_009696	14	-	2	4020846	4020865	20	4858	known
TCONS_00030070	XLOC_009696	14	-	1	4015704	4020541	4838	4887	known
TCONS_00030070	XLOC_009696	14	-	2	4046145	4046193	49	4887	known
TCONS_00030870	XLOC_009894	14	-	1	40927550	40928010	461	802	known
TCONS_00030870	XLOC_009894	14	-	2	40928864	40928935	72	802	known
TCONS_00030870	XLOC_009894	14	-	3	40931040	40931064	25	802	known
TCONS_00030870	XLOC_009894	14	-	4	40932319	40932389	71	802	known
TCONS_00030870	XLOC_009894	14	-	5	40933436	40933608	173	802	known
TCONS_00031040	XLOC_009930	14	-	1	46651283	46651453	171	349	known
TCONS_00031040	XLOC_009930	14	-	2	46652576	46652657	82	349	known
TCONS_00031040	XLOC_009930	14	-	3	46653520	46653615	96	349	known
TCONS_00031583	XLOC_010055	14	-	1	61687579	61687993	415	897	known
TCONS_00031583	XLOC_010055	14	-	2	61688116	61688597	482	897	known
TCONS_00032694	XLOC_010327	14	-	1	121136003	121136900	898	1220	known
TCONS_00032694	XLOC_010327	14	-	2	121139882	121140203	322	1220	known
TCONS_00032695	XLOC_010327	14	-	1	121137677	121139012	1336	1439	known
TCONS_00032695	XLOC_010327	14	-	2	121140021	121140123	103	1439	known
TCONS_00032696	XLOC_010327	14	-	1	121137677	121139012	1336	1734	known
TCONS_00032696	XLOC_010327	14	-	2	121139882	121140279	398	1734	known
TCONS_00032774	XLOC_010339	14	-	1	125122089	125122353	265	698	known
TCONS_00032774	XLOC_010339	14	-	2	125123880	125124014	135	698	known
TCONS_00032774	XLOC_010339	14	-	3	125147518	125147815	298	698	known
TCONS_00032801	XLOC_010351	14	-	1	127629495	127630286	792	843	known
TCONS_00032801	XLOC_010351	14	-	2	127649670	127649720	51	843	known
TCONS_00032802	XLOC_010351	14	-	1	127629495	127630286	792	1753	known
TCONS_00032802	XLOC_010351	14	-	2	127632766	127633496	731	1753	known
TCONS_00032802	XLOC_010351	14	-	3	127649670	127649899	230	1753	known
TCONS_00032803	XLOC_010351	14	-	1	127632270	127632585	316	1277	known
TCONS_00032803	XLOC_010351	14	-	2	127632766	127633496	731	1277	known
TCONS_00032803	XLOC_010351	14	-	3	127649670	127649899	230	1277	known
TCONS_00034112	XLOC_011098	15	+	1	48938894	48939037	144	561	known
TCONS_00034112	XLOC_011098	15	+	2	48939199	48939317	119	561	known
TCONS_00034112	XLOC_011098	15	+	3	48941652	48941949	298	561	known
TCONS_00034687	XLOC_011237	15	+	1	93285844	93285882	39	1066	known
TCONS_00034687	XLOC_011237	15	+	2	93297570	93297659	90	1066	known
TCONS_00034687	XLOC_011237	15	+	3	93321648	93322584	937	1066	known
TCONS_00035076	XLOC_011325	15	+	1	112972551	112972587	37	368	known
TCONS_00035076	XLOC_011325	15	+	2	112976529	112976859	331	368	known
TCONS_00035838	XLOC_011532	15	-	1	20043419	20043495	77	391	known
TCONS_00035838	XLOC_011532	15	-	2	20043603	20043794	192	391	known
TCONS_00035838	XLOC_011532	15	-	3	20046697	20046756	60	391	known
TCONS_00035838	XLOC_011532	15	-	4	20060255	20060316	62	391	known
TCONS_00035866	XLOC_011545	15	-	1	25318189	25318559	371	561	known
TCONS_00035866	XLOC_011545	15	-	2	25319571	25319696	126	561	known
TCONS_00035866	XLOC_011545	15	-	3	25328547	25328610	64	561	known
TCONS_00036032	XLOC_011599	15	-	1	45661083	45661152	70	283	known
TCONS_00036032	XLOC_011599	15	-	2	45667003	45667053	51	283	known
TCONS_00036032	XLOC_011599	15	-	3	45670174	45670294	121	283	known
TCONS_00036032	XLOC_011599	15	-	4	45693148	45693188	41	283	known
TCONS_00036308	XLOC_011656	15	-	1	61124883	61125111	229	332	known
TCONS_00036308	XLOC_011656	15	-	2	61133467	61133569	103	332	known
TCONS_00036394	XLOC_011679	15	-	1	67176671	67177018	348	1965	known
TCONS_00036394	XLOC_011679	15	-	2	67177120	67178736	1617	1965	known
TCONS_00036642	XLOC_011732	15	-	1	81115623	81115721	99	1026	known
TCONS_00036642	XLOC_011732	15	-	2	81355508	81355626	119	1026	known
TCONS_00036642	XLOC_011732	15	-	3	81483234	81483338	105	1026	known
TCONS_00036642	XLOC_011732	15	-	4	81483795	81483873	79	1026	known
TCONS_00036642	XLOC_011732	15	-	5	81558321	81558458	138	1026	known
TCONS_00036642	XLOC_011732	15	-	6	81693122	81693607	486	1026	known
TCONS_00036681	XLOC_011743	15	-	1	83038072	83038147	76	244	known
TCONS_00036681	XLOC_011743	15	-	2	83077273	83077398	126	244	known
TCONS_00036681	XLOC_011743	15	-	3	83138125	83138166	42	244	known
TCONS_00037043	XLOC_011815	15	-	1	105885932	105887257	1326	1362	known
TCONS_00037043	XLOC_011815	15	-	2	105892495	105892530	36	1362	known
TCONS_00037104	XLOC_011833	15	-	1	110849049	110849264	216	499	known
TCONS_00037104	XLOC_011833	15	-	2	110858751	110859033	283	499	known
TCONS_00037514	XLOC_011934	15	-	1	132320281	132320440	160	297	known
TCONS_00037514	XLOC_011934	15	-	2	132321521	132321657	137	297	known
TCONS_00038235	XLOC_012542	16	+	1	322228	322379	152	426	known
TCONS_00038235	XLOC_012542	16	+	2	339225	339498	274	426	known
TCONS_00038236	XLOC_012542	16	+	1	322238	322445	208	494	known
TCONS_00038236	XLOC_012542	16	+	2	339225	339483	259	494	known
TCONS_00038236	XLOC_012542	16	+	3	341510	341536	27	494	known
TCONS_00038560	XLOC_012633	16	+	1	39980804	39980848	45	1309	known
[truncated: 862 more rows]

## Sheet: Table S2
Table S2: DETs between three adjacent comparsions
transcript_id	gene_id	position	group_1	group_2	normalized_FPKM_group_1	normalized_FPKM_group_2	q_value	significant
TCONS_00000341	XLOC_000092	1:25155148-25162193	60d	120d	29.1894	9.0069	0.0174392	yes
TCONS_00003384	XLOC_000873	1:241569715-241613629	60d	120d	5.95788	25.0863	0.0174392	yes
TCONS_00008587	XLOC_002415	1:92663810-92664314	60d	120d	0	0.901415	0.0409717	yes
TCONS_00010289	XLOC_003411	10:57829542-57897462	60d	120d	5.98394	27.494	0.0409717	yes
TCONS_00011272	XLOC_003644	10:45359659-45440447	60d	120d	2.61375	7.83215	0.0174392	yes
TCONS_00012191	XLOC_004106	11:8343278-8764031	60d	120d	4.80801	1.14527	0.0174392	yes
TCONS_00012470	XLOC_004170	11:25706138-25710994	60d	120d	1.11636	5.63732	0.0174392	yes
TCONS_00012531	XLOC_004193	11:45369574-45388315	60d	120d	15.4741	3.02369	0.0174392	yes
TCONS_00013903	XLOC_004628	11:7759730-7760068	60d	120d	3.26192	0	0.0314875	yes
TCONS_00014362	XLOC_004901	12:3643836-3647009	60d	120d	16.0338	79.826	0.0174392	yes
TCONS_00017275	XLOC_005637	12:16774549-16792213	60d	120d	0.670846	5.10605	0.0409717	yes
TCONS_00017842	XLOC_005794	12:32008011-32014009	60d	120d	4.82893	17.4372	0.0174392	yes
TCONS_00019358	XLOC_006347	12:26356220-26356632	60d	120d	42.0778	2.82461	0.0174392	yes
TCONS_00019413	XLOC_006402	12:34930868-34931694	60d	120d	1.3589	0	0.0174392	yes
TCONS_00020133	XLOC_006690	13:29382603-29387881	60d	120d	0.529912	1.84183	0.0314875	yes
TCONS_00020730	XLOC_006824	13:64933367-64996454	60d	120d	136.31	50.9912	0.0174392	yes
TCONS_00021390	XLOC_006982	13:97078508-97366075	60d	120d	16.7067	2.47491	0.0174392	yes
TCONS_00026111	XLOC_008168	13:198371836-198635596	60d	120d	6.24671	1.61899	0.0174392	yes
TCONS_00026220	XLOC_008202	13:206451885-206465803	60d	120d	2.1826	18.2163	0.0174392	yes
TCONS_00028914	XLOC_009393	14:76629260-76635894	60d	120d	17.7265	65.241	0.0174392	yes
TCONS_00029100	XLOC_009443	14:89465713-89477275	60d	120d	0	1.15601	0.0174392	yes
TCONS_00030786	XLOC_009869	14:39549850-39684587	60d	120d	39.4059	5.98513	0.0174392	yes
TCONS_00031859	XLOC_010116	14:76239495-76248128	60d	120d	21.5414	53.1468	0.0174392	yes
TCONS_00033462	XLOC_010835	14:102643553-102644114	60d	120d	0.988627	0	0.0409717	yes
TCONS_00036322	XLOC_011662	15:63485313-63505728	60d	120d	6.33595	27.1524	0.0314875	yes
TCONS_00036820	XLOC_011774	15:94620268-94628630	60d	120d	1.24923	4.06607	0.0174392	yes
TCONS_00038113	XLOC_012427	15:118277646-118277874	60d	120d	14.5891	0	0.0174392	yes
TCONS_00040655	XLOC_013402	17:34582194-34589308	60d	120d	17.4774	4.00296	0.0174392	yes
TCONS_00043704	XLOC_014406	18:32798060-32900764	60d	120d	3.40799	7.58589	0.0314875	yes
TCONS_00045816	XLOC_015145	2:6027062-6037478	60d	120d	5.94437	2.09795	0.0174392	yes
TCONS_00046279	XLOC_015277	2:12194339-12198354	60d	120d	1.21644	3.51102	0.0174392	yes
TCONS_00049951	XLOC_016271	2:4953623-4964429	60d	120d	69.2937	34.5189	0.0174392	yes
TCONS_00050779	XLOC_016499	2:18271074-18448293	60d	120d	195.668	73.1691	0.0174392	yes
TCONS_00051134	XLOC_016596	2:47131826-47302094	60d	120d	28.5727	9.50757	0.0409717	yes
TCONS_00052299	XLOC_016955	2:74780773-74838679	60d	120d	16.3648	6.26963	0.0174392	yes
TCONS_00059562	XLOC_019310	3:68153823-68231615	60d	120d	3.35624	7.42344	0.0174392	yes
TCONS_00061040	XLOC_019964	3:58803924-58804191	60d	120d	8.29875	0	0.0174392	yes
TCONS_00061537	XLOC_020280	4:1517980-1521403	60d	120d	14.6516	1.68308	0.0174392	yes
TCONS_00061915	XLOC_020376	4:34429922-34436011	60d	120d	11.4072	70.2836	0.0174392	yes
TCONS_00061916	XLOC_020376	4:34429922-34436011	60d	120d	7.12765	40.5834	0.0174392	yes
TCONS_00065165	XLOC_021220	4:84838799-84919236	60d	120d	5.94792	1.70633	0.0174392	yes
TCONS_00065800	XLOC_021394	4:98797117-98814558	60d	120d	1.07848	3.78119	0.0174392	yes
TCONS_00065915	XLOC_021427	4:101445976-101478147	60d	120d	4.0134	1.32742	0.0314875	yes
TCONS_00071764	XLOC_023354	5:89714006-89728266	60d	120d	98.039	35.7712	0.0174392	yes
TCONS_00073885	XLOC_024217	6:53097141-53111565	60d	120d	2.48602	5.84508	0.0314875	yes
TCONS_00075616	XLOC_024657	6:88095634-88106088	60d	120d	33.5554	15.3216	0.0409717	yes
TCONS_00077113	XLOC_025043	6:4333729-4365650	60d	120d	13.1577	3.5811	0.0174392	yes
TCONS_00077118	XLOC_025046	6:4598766-4641423	60d	120d	19.2418	3.27147	0.0174392	yes
TCONS_00079897	XLOC_025749	6:82528974-82560557	60d	120d	0.193607	0.819687	0.0409717	yes
TCONS_00081696	XLOC_026272	6:12669267-12669495	60d	120d	15.3904	0	0.0174392	yes
TCONS_00082728	XLOC_027096	7:16890517-16895487	60d	120d	4.49528	1.66529	0.0409717	yes
TCONS_00083372	XLOC_027294	7:32788004-32793881	60d	120d	5.69762	13.8227	0.0174392	yes
TCONS_00083711	XLOC_027377	7:46656763-46657094	60d	120d	189.609	10.8947	0.0174392	yes
TCONS_00084108	XLOC_027481	7:60578604-60581716	60d	120d	0	1.97525	0.0174392	yes
TCONS_00084561	XLOC_027591	7:78551526-78551853	60d	120d	40.0766	5.71252	0.0174392	yes
TCONS_00086602	XLOC_028203	7:47641146-47675288	60d	120d	76.2499	17.3807	0.0174392	yes
TCONS_00087488	XLOC_028515	7:81656760-81669590	60d	120d	3.86852	19.6311	0.0174392	yes
TCONS_00087582	XLOC_028538	7:89007369-89011742	60d	120d	30.5115	8.30067	0.0174392	yes
TCONS_00088650	XLOC_029186	7:116646075-116646278	60d	120d	64.628	0	0.0174392	yes
TCONS_00090272	XLOC_029614	8:130192401-130326029	60d	120d	4.82753	1.43927	0.0314875	yes
TCONS_00090280	XLOC_029618	8:130748241-130772935	60d	120d	1.81551	6.16672	0.0174392	yes
TCONS_00090483	XLOC_029652	8:112024-113574	60d	120d	455.187	225.97	0.0409717	yes
TCONS_00091425	XLOC_029889	8:71663500-71670271	60d	120d	1.19493	6.84891	0.0174392	yes
TCONS_00092203	XLOC_030080	8:131077025-131085759	60d	120d	1.03962	7.4374	0.0174392	yes
TCONS_00093085	XLOC_030640	9:9504754-9505923	60d	120d	0	0.733525	0.0174392	yes
TCONS_00093099	XLOC_030647	9:10032119-10066932	60d	120d	13.4242	4.08375	0.0409717	yes
TCONS_00094412	XLOC_030979	9:74474090-74486980	60d	120d	13.8505	2.6607	0.0174392	yes
TCONS_00094587	XLOC_031028	9:92037508-92071499	60d	120d	0.740224	3.1801	0.0174392	yes
TCONS_00095590	XLOC_031352	9:4790897-4806714	60d	120d	301.259	68.0579	0.0174392	yes
TCONS_00095832	XLOC_031431	9:8686971-8761709	60d	120d	3.08703	8.87657	0.0174392	yes
TCONS_00097065	XLOC_031769	9:75246951-75260148	60d	120d	84.3527	17.1449	0.0174392	yes
TCONS_00097404	XLOC_031847	9:106540918-106545376	60d	120d	4.62089	1.32708	0.0174392	yes
TCONS_00097504	XLOC_031878	9:113779111-113785462	60d	120d	22.1598	9.82334	0.0174392	yes
TCONS_00098481	XLOC_032534	9:130836893-130837541	60d	120d	1.8135	0	0.0174392	yes
TCONS_00098568	XLOC_032614	AEMK02000152.1:7685-7979	60d	120d	3.89365	0	0.0174392	yes
TCONS_00098724	XLOC_032720	AEMK02000203.1:38426-60476	60d	120d	8.12088	2.1291	0.0174392	yes
TCONS_00100511	XLOC_033808	AEMK02000525.1:8538-8835	60d	120d	0	4.28159	0.0174392	yes
TCONS_00100770	XLOC_033929	AEMK02000569.1:1056157-1056657	60d	120d	23.3137	0	0.0174392	yes
TCONS_00100778	XLOC_033934	AEMK02000569.1:1055466-1055713	60d	120d	8.37449	0	0.0174392	yes
TCONS_00101643	XLOC_034432	AEMK02000697.1:157869-180212	60d	120d	2.6824	6.34307	0.0174392	yes
TCONS_00103041	XLOC_034867	X:97493659-97548349	60d	120d	7.54028	1.87791	0.0174392	yes
TCONS_00105247	XLOC_035567	X:22067634-22067863	60d	120d	504.648	151.763	0.0174392	yes
TCONS_00000043	XLOC_000014	1:1919993-1958328	120d	240d	0.303092	1.30613	0.0431776	yes
TCONS_00000055	XLOC_000018	1:2145175-2166287	120d	240d	11.581	4.46342	0.00353248	yes
TCONS_00000141	XLOC_000044	1:8208083-8218717	120d	240d	0.903487	0.108348	0.00353248	yes
TCONS_00000187	XLOC_000058	1:12297376-12396896	120d	240d	4.84134	1.86454	0.0350406	yes
TCONS_00000229	XLOC_000071	1:16022359-16030098	120d	240d	1.59809	0.34301	0.00353248	yes
TCONS_00000289	XLOC_000080	1:19755719-20024398	120d	240d	17.0269	34.5666	0.0320085	yes
TCONS_00000341	XLOC_000092	1:25155148-25162193	120d	240d	9.69005	27.6449	0.00353248	yes
TCONS_00000346	XLOC_000093	1:25228332-25285307	120d	240d	39.9917	80.9146	0.00353248	yes
TCONS_00000459	XLOC_000115	1:30776383-30788480	120d	240d	3.66272	1.4345	0.00353248	yes
TCONS_00000668	XLOC_000172	1:45219388-45296398	120d	240d	2.13346	4.94701	0.00353248	yes
TCONS_00000942	XLOC_000249	1:74626671-74760379	120d	240d	4.06897	8.51305	0.02928	yes
TCONS_00000988	XLOC_000259	1:76107529-76367756	120d	240d	2.07761	4.75553	0.0350406	yes
TCONS_00001011	XLOC_000265	1:76998251-77176923	120d	240d	2.85357	7.9446	0.00353248	yes
TCONS_00001024	XLOC_000272	1:79789751-79796128	120d	240d	13.0476	5.33399	0.00353248	yes
TCONS_00001077	XLOC_000286	1:82794963-82989908	120d	240d	5.23787	11.775	0.00353248	yes
TCONS_00001132	XLOC_000303	1:90388399-90688161	120d	240d	1.40043	5.66818	0.00353248	yes
TCONS_00001135	XLOC_000303	1:90388399-90688161	120d	240d	0.995936	9.16506	0.0276046	yes
TCONS_00001354	XLOC_000359	1:107997284-108132782	120d	240d	1.06748	6.90133	0.00353248	yes
TCONS_00001386	XLOC_000364	1:109825437-109827175	120d	240d	2.71924	0.463912	0.0106295	yes
TCONS_00001494	XLOC_000386	1:115941863-116070787	120d	240d	1.46573	5.63332	0.0419462	yes
TCONS_00001500	XLOC_000388	1:116291357-116326751	120d	240d	2.39261	5.27899	0.0205934	yes
TCONS_00001547	XLOC_000396	1:118993419-119124528	120d	240d	2.67632	8.83874	0.00353248	yes
TCONS_00002019	XLOC_000496	1:136281118-136286631	120d	240d	68.0858	30.1308	0.00845241	yes
TCONS_00002244	XLOC_000557	1:158288052-158519615	120d	240d	1.69769	8.29913	0.00353248	yes
TCONS_00002763	XLOC_000699	1:196176006-196219612	120d	240d	5.17148	13.6971	0.00353248	yes
TCONS_00002861	XLOC_000742	1:203683874-203713121	120d	240d	9.39609	27.6322	0.00353248	yes
TCONS_00003563	XLOC_000919	1:253124402-253191760	120d	240d	12.0977	25.4289	0.00353248	yes
TCONS_00003774	XLOC_000987	1:266382570-266612865	120d	240d	3.16342	0.669622	0.00353248	yes
TCONS_00003792	XLOC_000993	1:267391585-267413599	120d	240d	1.73422	3.86827	0.0063374	yes
TCONS_00003899	XLOC_001018	1:268936025-269030719	120d	240d	4.28788	1.30253	0.0361997	yes
TCONS_00004059	XLOC_001045	1:271242311-271284585	120d	240d	87.1371	40.9773	0.0474905	yes
TCONS_00004419	XLOC_001125	1:14904151-15016977	120d	240d	4.60891	2.12869	0.0320085	yes
TCONS_00004526	XLOC_001147	1:21127559-21169936	120d	240d	3.82945	0.329007	0.00353248	yes
TCONS_00004779	XLOC_001222	1:40988527-41002189	120d	240d	14.2897	5.01655	0.00353248	yes
TCONS_00005067	XLOC_001305	1:71360444-71435953	120d	240d	20.9334	44.4412	0.0376022	yes
TCONS_00005488	XLOC_001405	1:107154524-107232841	120d	240d	3.92082	1.47061	0.00353248	yes
TCONS_00005667	XLOC_001442	1:115471921-115607894	120d	240d	1.34971	4.23002	0.00353248	yes
TCONS_00005715	XLOC_001457	1:120807327-120946698	120d	240d	2.40096	6.04913	0.0106295	yes
TCONS_00006146	XLOC_001537	1:131728783-131746115	120d	240d	30.7019	8.04964	0.00353248	yes
TCONS_00006211	XLOC_001555	1:138619705-139016125	120d	240d	0.963061	0.189826	0.026298	yes
TCONS_00006358	XLOC_001600	1:149565084-149584325	120d	240d	13.0285	6.35075	0.0276046	yes
TCONS_00006441	XLOC_001628	1:161169591-161207533	120d	240d	3.2811	0.930885	0.00353248	yes
TCONS_00006644	XLOC_001675	1:168503611-168530284	120d	240d	6.95673	2.43088	0.00353248	yes
TCONS_00006829	XLOC_001720	1:184599094-184743846	120d	240d	1.29419	3.5257	0.0465704	yes
TCONS_00007017	XLOC_001804	1:203935289-204383707	120d	240d	1.17616	0.455176	0.00353248	yes
TCONS_00007202	XLOC_001854	1:223720412-223748621	120d	240d	10.2658	28.9035	0.00353248	yes
TCONS_00007257	XLOC_001872	1:229578376-229849140	120d	240d	1.7948	4.02453	0.026298	yes
TCONS_00007501	XLOC_001940	1:243170398-243190367	120d	240d	3.31596	1.61532	0.0361997	yes
TCONS_00007528	XLOC_001955	1:248604821-248609718	120d	240d	15.5765	5.99218	0.00353248	yes
TCONS_00007716	XLOC_002002	1:254939148-255004430	120d	240d	0.97009	0.350334	0.0276046	yes
TCONS_00007814	XLOC_002024	1:261895954-262204608	120d	240d	0.801131	2.09882	0.0106295	yes
TCONS_00007930	XLOC_002063	1:265655020-265705874	120d	240d	1.3347	3.36036	0.0488545	yes
TCONS_00008076	XLOC_002101	1:269313786-269332368	120d	240d	13.0971	6.27636	0.00353248	yes
TCONS_00008095	XLOC_002103	1:269452807-269455511	120d	240d	3.39207	1.00366	0.0063374	yes
TCONS_00008317	XLOC_002145	1:235860-239526	120d	240d	0.758486	0.219623	0.0350406	yes
TCONS_00008422	XLOC_002250	1:21826709-21827123	120d	240d	0	0.77722	0.0474905	yes
TCONS_00009703	XLOC_003266	10:24463696-24637365	120d	240d	5.4943	20.1003	0.0148633	yes
TCONS_00009879	XLOC_003303	10:32093458-32096831	120d	240d	2.90947	1.24028	0.0205934	yes
TCONS_00009884	XLOC_003308	10:32172089-32251503	120d	240d	60.8308	18.5163	0.00353248	yes
TCONS_00009892	XLOC_003311	10:32273085-32282193	120d	240d	51.3383	6.7448	0.00353248	yes
TCONS_00010289	XLOC_003411	10:57829542-57897462	120d	240d	29.5214	3.15093	0.00353248	yes
TCONS_00010474	XLOC_003454	10:1144391-1152122	120d	240d	1.12379	0.233286	0.00353248	yes
TCONS_00010545	XLOC_003477	10:10866447-10921056	120d	240d	14.7177	5.03853	0.00353248	yes
TCONS_00010629	XLOC_003495	10:13439740-13610122	120d	240d	1.62427	12.387	0.033567	yes
TCONS_00010882	XLOC_003545	10:23749325-23756647	120d	240d	22.661	2.94474	0.00353248	yes
TCONS_00010982	XLOC_003567	10:26110172-26264030	120d	240d	1.78341	3.85094	0.0454241	yes
TCONS_00011076	XLOC_003587	10:32273085-32282193	120d	240d	129.504	15.2905	0.00353248	yes
TCONS_00011112	XLOC_003596	10:33399330-33495583	120d	240d	27.5787	11.8514	0.0188209	yes
TCONS_00011226	XLOC_003629	10:42595284-42693526	120d	240d	6.37501	16.9571	0.0361997	yes
TCONS_00011256	XLOC_003638	10:43897161-43929444	120d	240d	23.0825	9.58997	0.0063374	yes
TCONS_00011582	XLOC_003707	10:64776302-64859050	120d	240d	24.0648	2.41945	0.00353248	yes
TCONS_00011980	XLOC_004032	10:66061459-66063326	120d	240d	0.375023	2.55224	0.00353248	yes
TCONS_00012250	XLOC_004121	11:13959864-14183851	120d	240d	1.5653	0.392515	0.0128207	yes
TCONS_00012401	XLOC_004149	11:21126568-21224047	120d	240d	5.2202	1.23965	0.00845241	yes
TCONS_00012470	XLOC_004170	11:25706138-25710994	120d	240d	6.07282	0.484221	0.00353248	yes
TCONS_00012531	XLOC_004193	11:45369574-45388315	120d	240d	3.25689	10.1165	0.00353248	yes
TCONS_00012944	XLOC_004310	11:3806302-3812502	120d	240d	65.9631	14.1218	0.00353248	yes
TCONS_00013099	XLOC_004351	11:11815247-12159112	120d	240d	2.71631	0.835004	0.00353248	yes
TCONS_00013142	XLOC_004357	11:13224958-13262586	120d	240d	4.83714	1.13973	0.0106295	yes
TCONS_00013144	XLOC_004357	11:13224958-13262586	120d	240d	5.58058	1.37735	0.033567	yes
TCONS_00013211	XLOC_004372	11:16829103-16970802	120d	240d	10.2181	4.54696	0.0063374	yes
TCONS_00013500	XLOC_004453	11:48946451-49031093	120d	240d	6.73484	3.12664	0.0474905	yes
TCONS_00014196	XLOC_004864	12:977540-984189	120d	240d	54.0281	19.6711	0.00353248	yes
TCONS_00014205	XLOC_004868	12:1060564-1068657	120d	240d	11.944	4.3811	0.00353248	yes
TCONS_00014337	XLOC_004895	12:3211928-3222850	120d	240d	15.7499	4.51547	0.00353248	yes
TCONS_00014362	XLOC_004901	12:3643836-3647009	120d	240d	86.4982	2.34819	0.00353248	yes
TCONS_00014451	XLOC_004923	12:5307130-5312250	120d	240d	0.95282	0.20024	0.0218961	yes
TCONS_00014499	XLOC_004931	12:5535273-5539748	120d	240d	7.6906	3.78902	0.0361997	yes
TCONS_00014596	XLOC_004958	12:7638084-7660172	120d	240d	13.2031	4.6464	0.0218961	yes
TCONS_00014772	XLOC_004992	12:14881892-14963295	120d	240d	0.39437	1.43897	0.0188209	yes
TCONS_00015009	XLOC_005044	12:19431028-19452810	120d	240d	3.30415	0.843366	0.00845241	yes
TCONS_00015405	XLOC_005161	12:24302947-24316764	120d	240d	23.0625	75.6612	0.0128207	yes
TCONS_00015597	XLOC_005220	12:33525247-33975556	120d	240d	2.22202	6.35497	0.00353248	yes
TCONS_00015751	XLOC_005270	12:39648597-39659121	120d	240d	8.1186	0.685043	0.00353248	yes
TCONS_00016237	XLOC_005388	12:52426940-52433230	120d	240d	6.50073	2.15812	0.00353248	yes
TCONS_00016603	XLOC_005469	12:60732154-60855145	120d	240d	13.3959	4.67766	0.0205934	yes
TCONS_00016634	XLOC_005478	12:61367234-61421579	120d	240d	12.7256	30.3758	0.00845241	yes
TCONS_00016814	XLOC_005512	12:2079913-2212102	120d	240d	1.23767	0.306417	0.0169106	yes
TCONS_00016817	XLOC_005512	12:2079913-2212102	120d	240d	2.22357	0.50476	0.0474905	yes
TCONS_00017103	XLOC_005587	12:10351697-10362997	120d	240d	1.4172	3.76496	0.0188209	yes
TCONS_00017174	XLOC_005603	12:13704112-14019695	120d	240d	9.40983	18.982	0.0205934	yes
TCONS_00017242	XLOC_005628	12:16058676-16119709	120d	240d	16.8671	7.85131	0.00353248	yes
TCONS_00017314	XLOC_005648	12:18195305-18225608	120d	240d	3.44102	0.868181	0.00353248	yes
TCONS_00017771	XLOC_005775	12:26376746-26408346	120d	240d	414.603	154.184	0.00353248	yes
TCONS_00017799	XLOC_005783	12:27115823-27119928	120d	240d	156.395	72.3254	0.00353248	yes
TCONS_00017842	XLOC_005794	12:32008011-32014009	120d	240d	18.7971	4.49208	0.00353248	yes
TCONS_00018117	XLOC_005865	12:40798115-40800026	120d	240d	78.6009	4.70046	0.00353248	yes
TCONS_00018259	XLOC_005892	12:44823013-44848527	120d	240d	7.48298	16.8219	0.0063374	yes
TCONS_00018361	XLOC_005921	12:46621116-46634332	120d	240d	2.36634	5.58703	0.00353248	yes
TCONS_00018418	XLOC_005936	12:47791898-47839656	120d	240d	12.2139	39.7696	0.00353248	yes
TCONS_00018889	XLOC_006063	12:55135772-55166854	120d	240d	55.6861	21.7142	0.00353248	yes
TCONS_00018893	XLOC_006064	12:55190430-55216246	120d	240d	0	51.8661	0.038975	yes
TCONS_00019017	XLOC_006093	12:59466780-59706556	120d	240d	1.84732	5.63268	0.0234703	yes
TCONS_00019626	XLOC_006576	13:3330008-3373481	120d	240d	0.224388	4.27115	0.00353248	yes
TCONS_00019630	XLOC_006576	13:3330008-3373481	120d	240d	0.0687909	0.708597	0.0474905	yes
TCONS_00019815	XLOC_006621	13:21877999-21886204	120d	240d	0.472928	1.36368	0.0063374	yes
TCONS_00019837	XLOC_006625	13:22124848-22250471	120d	240d	2.86379	12.7793	0.0248336	yes
TCONS_00020131	XLOC_006689	13:29368746-29376350	120d	240d	0.995084	0.293853	0.00845241	yes
TCONS_00020133	XLOC_006690	13:29382603-29387881	120d	240d	1.99101	0.403828	0.00353248	yes
TCONS_00020137	XLOC_006693	13:29471559-29524179	120d	240d	3.6146	12.086	0.0148633	yes
TCONS_00020620	XLOC_006797	13:48486954-48499987	120d	240d	6.7845	2.52198	0.00353248	yes
TCONS_00020625	XLOC_006799	13:51178184-51422096	120d	240d	2.97797	6.90123	0.00353248	yes
TCONS_00020701	XLOC_006817	13:61525925-61535671	120d	240d	50.8392	14.4155	0.00845241	yes
TCONS_00021075	XLOC_006901	13:75843223-75845008	120d	240d	28.3846	6.2434	0.00353248	yes
TCONS_00021250	XLOC_006941	13:87745032-87752919	120d	240d	3.82453	1.23441	0.00353248	yes
TCONS_00021448	XLOC_006999	13:100924632-100991988	120d	240d	4.93015	11.5581	0.0276046	yes
TCONS_00021655	XLOC_007062	13:121564832-121608144	120d	240d	2.85926	11.8363	0.00845241	yes
TCONS_00022536	XLOC_007257	13:173634660-173910739	120d	240d	2.94138	6.30871	0.0454241	yes
TCONS_00022808	XLOC_007328	13:201008328-201160148	120d	240d	2.84939	9.31179	0.00353248	yes
TCONS_00022816	XLOC_007331	13:202523623-202530721	120d	240d	0.314379	2.89154	0.00353248	yes
TCONS_00022847	XLOC_007340	13:204798301-204832015	120d	240d	3.99107	1.20554	0.00353248	yes
TCONS_00023068	XLOC_007385	13:2452182-2586184	120d	240d	7.32614	19.0392	0.0063374	yes
TCONS_00023233	XLOC_007427	13:18506259-18558062	120d	240d	2.20137	5.55551	0.00845241	yes
TCONS_00023234	XLOC_007427	13:18506259-18558062	120d	240d	2.33151	8.74348	0.00353248	yes
TCONS_00023279	XLOC_007436	13:21659742-21877879	120d	240d	2.48611	8.4794	0.0276046	yes
TCONS_00023310	XLOC_007447	13:23833131-23845204	120d	240d	20.6471	8.59232	0.00353248	yes
TCONS_00023345	XLOC_007455	13:26202624-26219937	120d	240d	19.4337	65.1587	0.0419462	yes
TCONS_00023414	XLOC_007473	13:29150395-29159602	120d	240d	0.741879	0.213056	0.0234703	yes
TCONS_00023416	XLOC_007474	13:29227221-29233960	120d	240d	1.27324	0.336344	0.00845241	yes
TCONS_00023420	XLOC_007476	13:29471559-29524179	120d	240d	6.69607	26.7856	0.00353248	yes
TCONS_00023421	XLOC_007476	13:29471559-29524179	120d	240d	13.3597	39.5254	0.00353248	yes
TCONS_00023580	XLOC_007503	13:31317815-31330600	120d	240d	4.71002	9.54341	0.026298	yes
TCONS_00024145	XLOC_007621	13:53080216-53154537	120d	240d	4.16398	11.1767	0.0128207	yes
TCONS_00024239	XLOC_007646	13:66141205-66149851	120d	240d	2.14528	5.41692	0.0443156	yes
TCONS_00024311	XLOC_007666	13:68946452-68996700	120d	240d	8.29079	3.10288	0.00353248	yes
TCONS_00024416	XLOC_007689	13:72579279-72622950	120d	240d	5.79992	2.08844	0.0063374	yes
TCONS_00024493	XLOC_007704	13:75725166-75775235	120d	240d	36.7041	6.54408	0.00353248	yes
TCONS_00024497	XLOC_007704	13:75725166-75775235	120d	240d	14.8921	2.39525	0.00353248	yes
TCONS_00025038	XLOC_007851	13:120907876-120965748	120d	240d	15.7754	38.7726	0.00353248	yes
TCONS_00025274	XLOC_007914	13:132513726-132557866	120d	240d	3.88197	15.1213	0.00353248	yes
TCONS_00025276	XLOC_007914	13:132513726-132557866	120d	240d	16.4206	50.085	0.00353248	yes
TCONS_00025419	XLOC_007951	13:138852432-138905406	120d	240d	15.7164	50.7745	0.00353248	yes
TCONS_00026106	XLOC_008166	13:198106250-198205629	120d	240d	38.7962	17.3078	0.0320085	yes
TCONS_00026111	XLOC_008168	13:198371836-198635596	120d	240d	1.74705	5.26284	0.00353248	yes
TCONS_00026173	XLOC_008185	13:204596981-204598958	120d	240d	0	0.811857	0.0465704	yes
TCONS_00026220	XLOC_008202	13:206451885-206465803	120d	240d	19.5763	7.90852	0.0169106	yes
TCONS_00026278	XLOC_008215	13:207510959-207544146	120d	240d	4.77015	1.32695	0.00353248	yes
TCONS_00026494	XLOC_008413	13:65368344-65368780	120d	240d	1.01169	0	0.00845241	yes
TCONS_00027033	XLOC_008952	13:208022002-208022416	120d	240d	1.1603	0	0.0063374	yes
TCONS_00027509	XLOC_009072	14:28255674-28261421	120d	240d	48.0077	12.5165	0.0361997	yes
TCONS_00027512	XLOC_009072	14:28255674-28261421	120d	240d	51.7993	7.35994	0.033567	yes
TCONS_00027639	XLOC_009094	14:30320343-30496742	120d	240d	16.8881	41.3716	0.0063374	yes
TCONS_00027790	XLOC_009125	14:35112897-35299297	120d	240d	1.29462	4.49604	0.00353248	yes
TCONS_00027910	XLOC_009156	14:40434149-40459104	120d	240d	49.6804	12.3684	0.00353248	yes
TCONS_00027989	XLOC_009177	14:42158688-42178207	120d	240d	0.769408	0.211359	0.0307697	yes
TCONS_00028013	XLOC_009182	14:43049088-43191016	120d	240d	3.47228	8.49842	0.00845241	yes
TCONS_00028065	XLOC_009201	14:46091937-46241323	120d	240d	1.89555	0.835968	0.0205934	yes
TCONS_00028418	XLOC_009283	14:51289314-51297209	120d	240d	2.15127	5.50579	0.00353248	yes
TCONS_00028513	XLOC_009309	14:56545188-56552700	120d	240d	52.8978	22.1745	0.0169106	yes
TCONS_00028590	XLOC_009323	14:59643151-59657843	120d	240d	3.73852	9.05196	0.00845241	yes
TCONS_00028666	XLOC_009332	14:61087529-61128294	120d	240d	3.91102	9.30816	0.00353248	yes
TCONS_00028673	XLOC_009333	14:61305833-61361417	120d	240d	2.34083	0.754736	0.00845241	yes
TCONS_00028785	XLOC_009360	14:72034513-72063814	120d	240d	5.50558	11.1952	0.0218961	yes
TCONS_00028790	XLOC_009362	14:72183362-72199259	120d	240d	13.5518	6.12399	0.0063374	yes
TCONS_00028799	XLOC_009366	14:72382911-72460924	120d	240d	7.60951	3.56742	0.00845241	yes
TCONS_00028855	XLOC_009377	14:74120013-74208050	120d	240d	2.02112	0.596517	0.00353248	yes
TCONS_00028914	XLOC_009393	14:76629260-76635894	120d	240d	70.6482	4.8147	0.00353248	yes
TCONS_00029429	XLOC_009523	14:108853024-108986707	120d	240d	24.8816	184.058	0.0106295	yes
TCONS_00029534	XLOC_009551	14:113081980-113084534	120d	240d	1.30187	3.63715	0.0063374	yes
TCONS_00029668	XLOC_009585	14:120906038-120921985	120d	240d	2.15422	0.240389	0.00353248	yes
TCONS_00029956	XLOC_009658	14:138481387-138771540	120d	240d	27.5795	8.9293	0.0148633	yes
TCONS_00030003	XLOC_009674	14:141294966-141299804	120d	240d	0.859701	0.191521	0.0128207	yes
TCONS_00030063	XLOC_009693	14:2588895-2603612	120d	240d	14.62	5.32684	0.00353248	yes
TCONS_00030139	XLOC_009719	14:7565510-7604471	120d	240d	5.11832	1.77235	0.00353248	yes
TCONS_00030654	XLOC_009837	14:31905378-31948124	120d	240d	8.57443	21.7457	0.00353248	yes
TCONS_00030655	XLOC_009837	14:31905378-31948124	120d	240d	7.60074	25.7347	0.00353248	yes
TCONS_00030964	XLOC_009918	14:45093660-45143076	120d	240d	4.59807	14.4184	0.00353248	yes
TCONS_00031105	XLOC_009948	14:47902863-47905575	120d	240d	45.861	20.2383	0.00353248	yes
TCONS_00031601	XLOC_010060	14:63175652-63299917	120d	240d	5.38427	11.259	0.0234703	yes
TCONS_00031684	XLOC_010074	14:69195246-70895143	120d	240d	0.772556	1.65308	0.00845241	yes
TCONS_00031983	XLOC_010133	14:80248633-80377533	120d	240d	1.29528	2.73346	0.0248336	yes
TCONS_00032254	XLOC_010221	14:103273403-103278762	120d	240d	85.7313	38.1535	0.00353248	yes
TCONS_00032536	XLOC_010292	14:112822373-112851442	120d	240d	7.43434	15.7483	0.0419462	yes
TCONS_00032702	XLOC_010330	14:122538564-122609271	120d	240d	1.07695	3.64052	0.0218961	yes
TCONS_00033648	XLOC_010973	15:1715229-1734414	120d	240d	18.3748	8.77509	0.00353248	yes
TCONS_00033700	XLOC_010989	15:15663491-15670979	120d	240d	1.3401	0.541714	0.0148633	yes
TCONS_00033757	XLOC_011015	15:23672534-23705652	120d	240d	1.99388	5.09098	0.0188209	yes
TCONS_00034149	XLOC_011113	15:56002394-56013754	120d	240d	17.7298	6.26844	0.00353248	yes
TCONS_00034389	XLOC_011171	15:75851769-75874951	120d	240d	1.12407	2.68432	0.0169106	yes
TCONS_00034549	XLOC_011210	15:81987751-81990807	120d	240d	1.19936	5.80354	0.00353248	yes
TCONS_00034700	XLOC_011241	15:94261866-94274008	120d	240d	5.02164	12.1833	0.00353248	yes
TCONS_00035370	XLOC_011397	15:131492569-131585105	120d	240d	25.7822	72.6596	0.00353248	yes
TCONS_00035561	XLOC_011449	15:137728522-137738788	120d	240d	1.06187	0.204555	0.0376022	yes
TCONS_00035703	XLOC_011485	15:861895-881760	120d	240d	4.19077	0.797005	0.00353248	yes
TCONS_00035892	XLOC_011557	15:30996207-31003726	120d	240d	3.15465	0.9694	0.00353248	yes
TCONS_00035993	XLOC_011586	15:38706484-38820691	120d	240d	70.5898	209.874	0.00353248	yes
TCONS_00036042	XLOC_011602	15:45866850-45963733	120d	240d	10.2176	41.1873	0.0063374	yes
TCONS_00036047	XLOC_011602	15:45866850-45963733	120d	240d	12.1879	75.9416	0.00353248	yes
TCONS_00036070	XLOC_011607	15:46513131-46546637	120d	240d	151.14	481.345	0.00353248	yes
TCONS_00036322	XLOC_011662	15:63485313-63505728	120d	240d	29.2569	3.15656	0.00845241	yes
TCONS_00036329	XLOC_011665	15:64353046-64421578	120d	240d	1.16693	0.340037	0.0361997	yes
TCONS_00036626	XLOC_011728	15:80673031-80692848	120d	240d	7.5468	2.59303	0.00845241	yes
TCONS_00036715	XLOC_011749	15:84226790-84501298	120d	240d	1.41146	0	0.0276046	yes
TCONS_00036820	XLOC_011774	15:94620268-94628630	120d	240d	4.37401	0.936822	0.00353248	yes
TCONS_00037199	XLOC_011861	15:118857470-118878593	120d	240d	15.9093	6.47756	0.00353248	yes
TCONS_00037517	XLOC_011936	15:132504687-132509673	120d	240d	3.49413	0.910787	0.0248336	yes
TCONS_00037542	XLOC_011943	15:134618492-134622211	120d	240d	2.64255	0.539021	0.00353248	yes
TCONS_00037756	XLOC_012073	15:31003816-31004945	120d	240d	4.4231	0.76596	0.00353248	yes
TCONS_00038234	XLOC_012541	16:146586-233810	120d	240d	5.30292	16.1257	0.00353248	yes
TCONS_00038267	XLOC_012553	16:6765584-6772719	120d	240d	1.57733	0.418557	0.00353248	yes
TCONS_00038392	XLOC_012581	16:25670861-25686551	120d	240d	1.68775	0.37451	0.00353248	yes
TCONS_00038398	XLOC_012585	16:25843168-25903894	120d	240d	0.404818	1.34616	0.00353248	yes
TCONS_00038680	XLOC_012651	16:46433974-46523623	120d	240d	1.76738	4.61135	0.0169106	yes
TCONS_00038788	XLOC_012679	16:52003735-52166161	120d	240d	1.8489	0.705492	0.0218961	yes
TCONS_00039034	XLOC_012758	16:79535008-79556382	120d	240d	2.07859	0.509697	0.00353248	yes
TCONS_00039150	XLOC_012806	16:20032971-20059891	120d	240d	3.82497	0.951675	0.0106295	yes
TCONS_00039431	XLOC_012881	16:37296594-37305877	120d	240d	4.02236	0.98616	0.00353248	yes
TCONS_00039445	XLOC_012883	16:37897301-38315961	120d	240d	2.94299	13.466	0.0128207	yes
TCONS_00039580	XLOC_012921	16:51146015-51260711	120d	240d	1.12666	3.47831	0.0276046	yes
TCONS_00039786	XLOC_012994	16:71740318-71767851	120d	240d	4.06186	1.35051	0.00353248	yes
TCONS_00039788	XLOC_012995	16:71920092-71989011	120d	240d	22.0901	65.1053	0.026298	yes
TCONS_00040656	XLOC_013403	17:34626655-34635194	120d	240d	3.87945	1.77719	0.00845241	yes
TCONS_00040864	XLOC_013451	17:38103592-38221888	120d	240d	14.5003	53.4919	0.00353248	yes
TCONS_00040923	XLOC_013469	17:39322202-39327297	120d	240d	17.6198	36.0128	0.00353248	yes
TCONS_00041277	XLOC_013561	17:51546392-51554226	120d	240d	1.33827	0.455094	0.02928	yes
TCONS_00041555	XLOC_013633	17:62656000-62715255	120d	240d	37.2158	14.9261	0.0350406	yes
TCONS_00041588	XLOC_013642	17:63029294-63049718	120d	240d	3.06064	7.92975	0.0320085	yes
TCONS_00041896	XLOC_013738	17:26050886-26120305	120d	240d	2.2064	0.952371	0.0248336	yes
TCONS_00041946	XLOC_013752	17:30220161-30223499	120d	240d	15.8107	6.33158	0.00353248	yes
TCONS_00041947	XLOC_013753	17:30233273-30239897	120d	240d	8.7646	4.35177	0.00353248	yes
TCONS_00041954	XLOC_013757	17:30468257-30474581	120d	240d	43.8594	14.0373	0.0106295	yes
TCONS_00042356	XLOC_013880	17:44006832-44014677	120d	240d	3.57827	1.26862	0.00353248	yes
TCONS_00042383	XLOC_013887	17:46590051-46665311	120d	240d	100.306	45.0364	0.0320085	yes
TCONS_00042415	XLOC_013896	17:47595157-47599558	120d	240d	13.0199	6.08456	0.0128207	yes
TCONS_00042416	XLOC_013897	17:47617570-47640458	120d	240d	5.44256	0.721441	0.00353248	yes
TCONS_00043210	XLOC_014263	18:5475409-5746613	120d	240d	1.81148	10.5481	0.00353248	yes
TCONS_00043513	XLOC_014345	18:17988017-18034336	120d	240d	1.3787	8.274	0.00353248	yes
TCONS_00043998	XLOC_014473	18:49984803-50035762	120d	240d	1.32144	3.06696	0.0276046	yes
TCONS_00044057	XLOC_014490	18:50979776-51031335	120d	240d	2.57183	0.902297	0.00353248	yes
TCONS_00044234	XLOC_014525	18:2885493-2898914	120d	240d	6.80527	2.90852	0.0320085	yes
TCONS_00044332	XLOC_014544	18:6429885-6452966	120d	240d	13.1886	3.68542	0.00353248	yes
TCONS_00044548	XLOC_014616	18:14128382-14148618	120d	240d	11.5693	32.5815	0.0106295	yes
TCONS_00044550	XLOC_014616	18:14128382-14148618	120d	240d	10.6453	30.0359	0.00353248	yes
TCONS_00044733	XLOC_014665	18:23802052-23821799	120d	240d	130.409	430.879	0.00353248	yes
TCONS_00044842	XLOC_014690	18:29892027-29936366	120d	240d	1.7032	0.658644	0.00353248	yes
TCONS_00044856	XLOC_014697	18:33182763-33197788	120d	240d	6.85859	3.35288	0.0376022	yes
TCONS_00044872	XLOC_014704	18:36578515-36592905	120d	240d	9.14013	21.9376	0.00353248	yes
TCONS_00044977	XLOC_014731	18:42991494-43071297	120d	240d	6.46997	13.8849	0.0106295	yes
TCONS_00045048	XLOC_014755	18:47586707-47711940	120d	240d	0.89085	3.13395	0.0106295	yes
TCONS_00045074	XLOC_014762	18:48607920-48693815	120d	240d	11.6954	2.57002	0.00353248	yes
TCONS_00045216	XLOC_014797	18:55903698-55906981	120d	240d	47.3337	19.7447	0.00353248	yes
TCONS_00045392	XLOC_014970	18:38000976-38003084	120d	240d	0.202457	1.82865	0.0106295	yes
TCONS_00045709	XLOC_015115	2:4233108-4296733	120d	240d	1.73048	4.02622	0.00845241	yes
TCONS_00045834	XLOC_015149	2:6070909-6073510	120d	240d	13.8554	4.97461	0.00353248	yes
TCONS_00045904	XLOC_015169	2:6807307-6812010	120d	240d	41.5362	202.364	0.00353248	yes
TCONS_00046177	XLOC_015240	2:9607531-9627352	120d	240d	6.54066	3.26987	0.0218961	yes
TCONS_00046279	XLOC_015277	2:12194339-12198354	120d	240d	3.79172	0.816264	0.00353248	yes
TCONS_00046533	XLOC_015349	2:16772256-16789027	120d	240d	2.28401	0.590944	0.00353248	yes
TCONS_00046536	XLOC_015351	2:17448079-17671567	120d	240d	5.27338	1.66089	0.0063374	yes
TCONS_00046835	XLOC_015438	2:44890119-45300189	120d	240d	7.35439	16.2869	0.038975	yes
TCONS_00047085	XLOC_015540	2:57309254-57324333	120d	240d	7.12781	3.07883	0.0128207	yes
TCONS_00047210	XLOC_015569	2:59528770-59532851	120d	240d	269.299	96.1681	0.00353248	yes
TCONS_00047250	XLOC_015582	2:60305255-60309728	120d	240d	9.14017	2.39099	0.00353248	yes
TCONS_00047649	XLOC_015701	2:69097008-69108351	120d	240d	9.25857	1.98804	0.00353248	yes
TCONS_00047728	XLOC_015717	2:69828331-69864819	120d	240d	9.16074	2.30554	0.00353248	yes
TCONS_00047858	XLOC_015752	2:72431162-72471618	120d	240d	5.20809	1.20995	0.0148633	yes
TCONS_00048321	XLOC_015855	2:78284545-78330262	120d	240d	4.06065	0.92269	0.00353248	yes
TCONS_00048585	XLOC_015931	2:88022605-88098518	120d	240d	1.38469	3.87511	0.0419462	yes
TCONS_00048751	XLOC_015972	2:103255737-103415201	120d	240d	13.1872	26.5028	0.0276046	yes
TCONS_00048759	XLOC_015974	2:103510716-103564435	120d	240d	5.39441	1.65345	0.0063374	yes
TCONS_00048906	XLOC_016003	2:117698187-117879629	120d	240d	155.929	15.6046	0.00353248	yes
TCONS_00049070	XLOC_016044	2:130596843-130607723	120d	240d	9.05084	21.1307	0.0307697	yes
TCONS_00049313	XLOC_016113	2:141480072-141514327	120d	240d	20.8823	9.03503	0.00845241	yes
TCONS_00049568	XLOC_016177	2:150033213-150035599	120d	240d	20.3272	9.56793	0.00353248	yes
TCONS_00049691	XLOC_016205	2:123429-161421	120d	240d	11.7607	3.25921	0.00353248	yes
TCONS_00049783	XLOC_016233	2:1381830-1384435	120d	240d	998.648	349.179	0.00353248	yes
TCONS_00049809	XLOC_016243	2:2018909-2022082	120d	240d	9.80176	4.33772	0.0128207	yes
TCONS_00049814	XLOC_016244	2:2033596-2058694	120d	240d	12.1736	2.98123	0.0106295	yes
TCONS_00050017	XLOC_016284	2:5409547-5435088	120d	240d	3.32756	1.49159	0.0205934	yes
TCONS_00050107	XLOC_016301	2:6323739-6325415	120d	240d	9.82397	27.5221	0.00353248	yes
TCONS_00050186	XLOC_016319	2:6807307-6812010	120d	240d	27.7257	127.386	0.00353248	yes
TCONS_00050563	XLOC_016423	2:12266502-12279356	120d	240d	1.43891	0.259307	0.0106295	yes
TCONS_00050608	XLOC_016443	2:13343336-13384859	120d	240d	41.5471	157.283	0.00353248	yes
TCONS_00050849	XLOC_016517	2:25775074-25884257	120d	240d	3.76148	1.24453	0.00353248	yes
TCONS_00051041	XLOC_016573	2:41359654-41408747	120d	240d	1.26043	3.96551	0.0128207	yes
TCONS_00051043	XLOC_016574	2:41421794-41424482	120d	240d	40.8459	7.60729	0.00353248	yes
TCONS_00051134	XLOC_016596	2:47131826-47302094	120d	240d	10.2354	27.2735	0.00845241	yes
TCONS_00051155	XLOC_016601	2:48979388-49083644	120d	240d	1.08691	8.03935	0.0234703	yes
TCONS_00051400	XLOC_016706	2:59629762-59634240	120d	240d	20.6124	4.65672	0.00353248	yes
TCONS_00051413	XLOC_016708	2:59771104-59778478	120d	240d	1.78887	7.61077	0.0320085	yes
TCONS_00051414	XLOC_016708	2:59771104-59778478	120d	240d	3.45519	10.2419	0.0218961	yes
TCONS_00051550	XLOC_016733	2:61270713-61273138	120d	240d	88.739	28.4522	0.00353248	yes
TCONS_00051600	XLOC_016748	2:61768422-62070952	120d	240d	1.52059	10.9101	0.02928	yes
TCONS_00051731	XLOC_016804	2:65909660-65911572	120d	240d	12.3941	4.79435	0.00353248	yes
TCONS_00052243	XLOC_016944	2:74203756-74221362	120d	240d	2.5551	0.478301	0.0188209	yes
TCONS_00052299	XLOC_016955	2:74780773-74838679	120d	240d	6.72913	17.1621	0.00353248	yes
TCONS_00052350	XLOC_016968	2:75408725-75429903	120d	240d	1.50926	0.328952	0.0205934	yes
TCONS_00052370	XLOC_016976	2:76106915-76111479	120d	240d	14.1543	4.26227	0.00353248	yes
TCONS_00052462	XLOC_016999	2:77185307-77194324	120d	240d	3.67523	13.8467	0.0106295	yes
TCONS_00052518	XLOC_017003	2:77357211-77385576	120d	240d	13.2099	4.56542	0.00845241	yes
TCONS_00052598	XLOC_017024	2:78730721-78802256	120d	240d	46.4357	172.095	0.033567	yes
TCONS_00052600	XLOC_017024	2:78730721-78802256	120d	240d	113.196	362.753	0.00353248	yes
TCONS_00052671	XLOC_017036	2:80251236-80263918	120d	240d	1.80118	0.846416	0.0307697	yes
TCONS_00052706	XLOC_017044	2:80841518-80853791	120d	240d	3.28192	1.32645	0.0148633	yes
TCONS_00053284	XLOC_017182	2:133957552-134093383	120d	240d	3.12056	6.37527	0.038975	yes
TCONS_00053311	XLOC_017187	2:134660734-135069395	120d	240d	26.8416	2.07768	0.0148633	yes
TCONS_00053389	XLOC_017212	2:137803991-137813156	120d	240d	7.40967	3.02835	0.00353248	yes
TCONS_00053534	XLOC_017270	2:143158565-143271095	120d	240d	29.059	80.6275	0.00353248	yes
TCONS_00053563	XLOC_017274	2:143475929-143506105	120d	240d	2.4576	0.932152	0.0443156	yes
TCONS_00053569	XLOC_017275	2:143548214-143564429	120d	240d	2.23121	0.843008	0.00353248	yes
TCONS_00053743	XLOC_017319	2:151368376-151434043	120d	240d	306.486	85.6849	0.00845241	yes
TCONS_00053964	XLOC_017524	2:46769543-46770350	120d	240d	2.98918	10.5596	0.00353248	yes
TCONS_00054530	XLOC_018045	3:1809136-1819424	120d	240d	6.54529	2.89702	0.00845241	yes
TCONS_00054571	XLOC_018060	3:4134191-4145394	120d	240d	9.04632	2.59133	0.00353248	yes
TCONS_00054739	XLOC_018096	3:7002705-7180635	120d	240d	2.62513	5.56344	0.0361997	yes
TCONS_00054788	XLOC_018109	3:7920634-7991814	120d	240d	1.35845	3.53653	0.00353248	yes
TCONS_00054826	XLOC_018122	3:8523448-8528758	120d	240d	62.2276	29.4338	0.0063374	yes
TCONS_00054863	XLOC_018133	3:8863727-8871576	120d	240d	42.8292	9.08039	0.00353248	yes
TCONS_00055041	XLOC_018183	3:16636924-16650691	120d	240d	2.78109	1.08486	0.0169106	yes
TCONS_00055338	XLOC_018264	3:25868398-26035595	120d	240d	17.4622	8.52498	0.0276046	yes
TCONS_00055432	XLOC_018288	3:31332408-31376346	120d	240d	5.09413	12.384	0.00353248	yes
TCONS_00055446	XLOC_018291	3:31523433-31579082	120d	240d	7.95267	1.434	0.00353248	yes
TCONS_00055474	XLOC_018306	3:33753658-33810553	120d	240d	5.19257	17.7812	0.0248336	yes
TCONS_00055565	XLOC_018328	3:38073197-38308313	120d	240d	0	1.71231	0.0205934	yes
TCONS_00056297	XLOC_018499	3:58862965-58919551	120d	240d	4.61067	1.84164	0.0218961	yes
TCONS_00056887	XLOC_018646	3:101089242-101366053	120d	240d	4.39526	11.5063	0.00353248	yes
TCONS_00056949	XLOC_018655	3:102539222-102562389	120d	240d	18.9137	8.69707	0.00353248	yes
TCONS_00057390	XLOC_018758	3:125247586-125271041	120d	240d	13.2105	31.8764	0.00353248	yes
TCONS_00057394	XLOC_018760	3:125352565-125493426	120d	240d	0.901202	8.53162	0.0218961	yes
TCONS_00057395	XLOC_018760	3:125352565-125493426	120d	240d	3.27328	15.2259	0.0307697	yes
TCONS_00057467	XLOC_018776	3:128903589-128917867	120d	240d	3.21212	1.16583	0.0063374	yes
TCONS_00057587	XLOC_018803	3:1826158-1853599	120d	240d	5.10497	1.92311	0.00353248	yes
TCONS_00057636	XLOC_018814	3:4084262-4090356	120d	240d	258.795	84.3951	0.00353248	yes
TCONS_00057975	XLOC_018902	3:10894339-10934049	120d	240d	0.406233	1.35728	0.0148633	yes
TCONS_00058287	XLOC_018978	3:19518679-19577332	120d	240d	5.80999	2.14722	0.00353248	yes
TCONS_00058650	XLOC_019069	3:37815356-37882323	120d	240d	12.6936	32.2122	0.0063374	yes
TCONS_00059187	XLOC_019211	3:46701631-46714113	120d	240d	6.547	0.895773	0.0128207	yes
TCONS_00059518	XLOC_019293	3:59776235-59777257	120d	240d	439.698	172.589	0.00353248	yes
TCONS_00059618	XLOC_019324	3:69094859-69121547	120d	240d	1.66039	4.79016	0.0218961	yes
TCONS_00059812	XLOC_019368	3:76938108-76970515	120d	240d	2.8731	0.836837	0.00353248	yes
TCONS_00060072	XLOC_019446	3:96231175-96317327	120d	240d	4.93416	23.6434	0.00845241	yes
TCONS_00060300	XLOC_019498	3:110316872-110365092	120d	240d	3.27885	6.68587	0.0063374	yes
TCONS_00060384	XLOC_019520	3:111823088-111863616	120d	240d	23.3439	102.002	0.00353248	yes
TCONS_00060385	XLOC_019520	3:111823088-111863616	120d	240d	58.0213	256.141	0.00353248	yes
TCONS_00060568	XLOC_019575	3:124931602-125074509	120d	240d	3.29131	17.3131	0.00353248	yes
TCONS_00060572	XLOC_019575	3:124931602-125074509	120d	240d	1.32813	13.8563	0.00353248	yes
TCONS_00060603	XLOC_019588	3:126414949-126429910	120d	240d	2.26006	7.79891	0.00353248	yes
TCONS_00060630	XLOC_019594	3:127487779-127512161	120d	240d	3.65049	1.32525	0.0454241	yes
TCONS_00060774	XLOC_019698	3:9761387-9761771	120d	240d	0	1.2089	0.0188209	yes
TCONS_00060806	XLOC_019730	3:16789650-16789848	120d	240d	0	19.2001	0.0234703	yes
TCONS_00061273	XLOC_020196	3:124926205-124926670	120d	240d	0	0.734136	0.033567	yes
TCONS_00061509	XLOC_020269	4:1091244-1092332	120d	240d	15.6018	6.81933	0.0063374	yes
TCONS_00061522	XLOC_020273	4:1337201-1345364	120d	240d	23.3925	8.56092	0.00845241	yes
TCONS_00061537	XLOC_020280	4:1517980-1521403	120d	240d	1.8165	0.122859	0.00353248	yes
TCONS_00061726	XLOC_020327	4:15792996-15801783	120d	240d	8.44335	27.4532	0.00353248	yes
TCONS_00061733	XLOC_020328	4:15894527-15930943	120d	240d	3.96766	49.687	0.0169106	yes
TCONS_00061734	XLOC_020328	4:15894527-15930943	120d	240d	7.4793	107.99	0.00353248	yes
TCONS_00061765	XLOC_020335	4:17582848-17675609	120d	240d	0.815818	0.269115	0.0465704	yes
TCONS_00061768	XLOC_020337	4:18288707-18524583	120d	240d	49.9369	21.9098	0.00353248	yes
TCONS_00061887	XLOC_020367	4:29932296-30233960	120d	240d	1.48631	0.378455	0.0320085	yes
TCONS_00061915	XLOC_020376	4:34429922-34436011	120d	240d	75.6189	17.4799	0.00353248	yes
TCONS_00061916	XLOC_020376	4:34429922-34436011	120d	240d	43.6973	12.8671	0.00353248	yes
TCONS_00061953	XLOC_020383	4:35975507-36010670	120d	240d	12.7401	3.72043	0.0188209	yes
TCONS_00062065	XLOC_020410	4:42458603-42471930	120d	240d	7.93462	3.83837	0.0443156	yes
TCONS_00062180	XLOC_020441	4:55096227-55101209	120d	240d	25.043	56.6452	0.00353248	yes
TCONS_00062286	XLOC_020468	4:63970510-64330458	120d	240d	1.56883	0.648723	0.026298	yes
TCONS_00062657	XLOC_020559	4:86919183-86930195	120d	240d	8.24835	3.2245	0.0218961	yes
TCONS_00062680	XLOC_020570	4:88873111-88989880	120d	240d	3.53136	1.09071	0.00353248	yes
TCONS_00062748	XLOC_020587	4:89828922-89844484	120d	240d	2.61931	0.778099	0.00353248	yes
TCONS_00062800	XLOC_020600	4:90566266-90574761	120d	240d	58.8169	16.77	0.00353248	yes
TCONS_00062900	XLOC_020652	4:93412556-93423128	120d	240d	23.3703	7.88387	0.00353248	yes
TCONS_00063181	XLOC_020724	4:97233427-97241989	120d	240d	4.50062	2.18517	0.00353248	yes
TCONS_00063446	XLOC_020787	4:101918845-102034217	120d	240d	8.40464	27.6976	0.0063374	yes
TCONS_00063482	XLOC_020800	4:104918181-104984020	120d	240d	13.0446	5.39424	0.0148633	yes
TCONS_00063950	XLOC_020901	4:127289855-127444623	120d	240d	22.723	1.13851	0.00353248	yes
TCONS_00064295	XLOC_020981	4:12453995-12460448	120d	240d	13.4942	4.423	0.00353248	yes
TCONS_00064296	XLOC_020981	4:12453995-12460448	120d	240d	10.5378	2.0752	0.0431776	yes
TCONS_00065093	XLOC_021196	4:81597313-81937400	120d	240d	48.5533	100.163	0.0248336	yes
TCONS_00065165	XLOC_021220	4:84838799-84919236	120d	240d	1.83293	7.37934	0.00353248	yes
TCONS_00065189	XLOC_021228	4:87383289-87390514	120d	240d	1.26435	0.462747	0.0488545	yes
TCONS_00065273	XLOC_021247	4:89242208-89246447	120d	240d	11.0686	4.08364	0.0063374	yes
TCONS_00065933	XLOC_021432	4:103131819-103161899	120d	240d	4.99043	0.799927	0.00353248	yes
TCONS_00066084	XLOC_021470	4:109303319-109336480	120d	240d	7.32055	2.13752	0.00353248	yes
TCONS_00066120	XLOC_021481	4:110176299-110198663	120d	240d	4.88063	2.09864	0.00845241	yes
TCONS_00066537	XLOC_021572	4:130298042-130405349	120d	240d	18.3728	8.31721	0.033567	yes
TCONS_00066855	XLOC_021873	4:79420912-79421297	120d	240d	0	0.909369	0.0474905	yes
TCONS_00067000	XLOC_022018	4:109511868-109512183	120d	240d	1.70656	0	0.0234703	yes
TCONS_00067462	XLOC_022197	5:9632918-9682473	120d	240d	7.08291	2.60413	0.0169106	yes
TCONS_00067508	XLOC_022210	5:10553432-10573016	120d	240d	3.28524	0.796434	0.00353248	yes
TCONS_00067510	XLOC_022212	5:10601789-10608783	120d	240d	5.52975	1.70559	0.00353248	yes
TCONS_00067514	XLOC_022213	5:10610261-10650205	120d	240d	1.44493	0.340652	0.00353248	yes
TCONS_00067525	XLOC_022217	5:10878221-10992914	120d	240d	14.7149	5.32175	0.0443156	yes
TCONS_00067638	XLOC_022244	5:15347632-15484939	120d	240d	3.39446	1.2428	0.0307697	yes
TCONS_00067734	XLOC_022267	5:17358041-17367525	120d	240d	3.32837	1.13631	0.00353248	yes
TCONS_00067741	XLOC_022268	5:17384924-17411053	120d	240d	587.237	86.4105	0.00353248	yes
TCONS_00067840	XLOC_022300	5:19197807-19202974	120d	240d	17.5855	5.53151	0.00353248	yes
TCONS_00068288	XLOC_022435	5:33612592-33618953	120d	240d	2.73038	0.856318	0.0320085	yes
TCONS_00068674	XLOC_022516	5:57780928-58022058	120d	240d	14.2204	5.11329	0.00353248	yes
TCONS_00068952	XLOC_022602	5:65975837-65990059	120d	240d	3.46159	0.339672	0.00353248	yes
TCONS_00069263	XLOC_022683	5:80625645-80692735	120d	240d	4.65987	17.6979	0.00353248	yes
TCONS_00069683	XLOC_022801	5:4870349-4898706	120d	240d	1.17298	0.303116	0.0218961	yes
TCONS_00069869	XLOC_022854	5:9683655-9695934	120d	240d	51.2715	18.645	0.00353248	yes
TCONS_00069941	XLOC_022874	5:10814007-10840808	120d	240d	0.855551	0.294812	0.0063374	yes
TCONS_00070064	XLOC_022906	5:15119637-15135704	120d	240d	3.60883	7.57617	0.0205934	yes
TCONS_00070121	XLOC_022920	5:17482096-17505614	120d	240d	3.88859	1.18975	0.00353248	yes
TCONS_00070289	XLOC_022966	5:19583450-19611846	120d	240d	7.72487	2.60568	0.00353248	yes
TCONS_00070619	XLOC_023066	5:33909937-33956606	120d	240d	1.53266	4.07822	0.0218961	yes
TCONS_00070671	XLOC_023081	5:39309622-39315917	120d	240d	1.65287	0.357658	0.00353248	yes
TCONS_00070672	XLOC_023081	5:39309622-39315917	120d	240d	5.39781	0.627844	0.0454241	yes
TCONS_00070957	XLOC_023147	5:59244701-59268025	120d	240d	43.3449	14.6044	0.00353248	yes
TCONS_00070972	XLOC_023149	5:59565150-59587289	120d	240d	2.10163	0.73015	0.0234703	yes
TCONS_00071055	XLOC_023177	5:62963639-63041739	120d	240d	6.26451	1.66129	0.00353248	yes
TCONS_00071154	XLOC_023198	5:63937092-63942037	120d	240d	38.0025	16.7228	0.0128207	yes
TCONS_00071211	XLOC_023211	5:65439288-65442173	120d	240d	5.58488	2.11873	0.00353248	yes
TCONS_00071230	XLOC_023218	5:66043227-66067594	120d	240d	1.35741	3.41984	0.0148633	yes
TCONS_00071234	XLOC_023219	5:66087378-66137415	120d	240d	2.97212	0.830503	0.00353248	yes
TCONS_00071458	XLOC_023264	5:77411558-77489501	120d	240d	0.601725	2.23627	0.0465704	yes
TCONS_00072338	XLOC_023804	6:1015136-1021428	120d	240d	15.9153	4.82168	0.00353248	yes
TCONS_00072399	XLOC_023821	6:4099335-4147469	120d	240d	4.0901	1.3603	0.00353248	yes
TCONS_00072758	XLOC_023924	6:19890883-19920235	120d	240d	10.104	4.25278	0.0106295	yes
TCONS_00072818	XLOC_023936	6:27308140-27317310	120d	240d	5.81127	2.42484	0.0248336	yes
TCONS_00072851	XLOC_023943	6:27680910-27795361	120d	240d	3.2571	9.11849	0.0465704	yes
TCONS_00072971	XLOC_023974	6:31045221-31051867	120d	240d	0.301463	1.27857	0.0234703	yes
TCONS_00073060	XLOC_024011	6:42273847-42335234	120d	240d	1.87258	3.87925	0.0063374	yes
TCONS_00073109	XLOC_024026	6:43527285-43545809	120d	240d	17.1737	5.20044	0.00353248	yes
TCONS_00073182	XLOC_024039	6:44608070-44632026	120d	240d	0.331675	1.32149	0.0405622	yes
TCONS_00073420	XLOC_024097	6:47315416-47333240	120d	240d	13.8073	5.28386	0.00353248	yes
TCONS_00073476	XLOC_024108	6:48002739-48066262	120d	240d	224.619	67.3472	0.00353248	yes
TCONS_00073726	XLOC_024176	6:51255758-51265390	120d	240d	19.6579	6.04533	0.00353248	yes
TCONS_00073815	XLOC_024194	6:51837524-51844583	120d	240d	10.2985	0.611016	0.0106295	yes
TCONS_00073817	XLOC_024194	6:51837524-51844583	120d	240d	17.8977	2.36994	0.00353248	yes
TCONS_00073822	XLOC_024196	6:51872804-51887134	120d	240d	6.04442	2.48866	0.0405622	yes
TCONS_00073824	XLOC_024196	6:51872804-51887134	120d	240d	13.4493	5.58724	0.00845241	yes
TCONS_00073885	XLOC_024217	6:53097141-53111565	120d	240d	6.29467	1.58939	0.00353248	yes
TCONS_00074351	XLOC_024336	6:58941107-58952131	120d	240d	2.99994	0.777292	0.0063374	yes
TCONS_00074689	XLOC_024427	6:63362888-63365398	120d	240d	8.02768	1.05765	0.00353248	yes
TCONS_00074750	XLOC_024441	6:63694870-63700288	120d	240d	11.7019	3.0593	0.00353248	yes
TCONS_00074795	XLOC_024452	6:64432026-64470592	120d	240d	12.1057	2.16257	0.0106295	yes
TCONS_00074796	XLOC_024452	6:64432026-64470592	120d	240d	20.7712	4.57289	0.00353248	yes
TCONS_00074797	XLOC_024452	6:64432026-64470592	120d	240d	72.0202	14.4651	0.00353248	yes
TCONS_00074907	XLOC_024483	6:69973379-69998544	120d	240d	10.7722	36.8635	0.00353248	yes
TCONS_00075099	XLOC_024532	6:74651796-74668434	120d	240d	15.4154	7.31526	0.0063374	yes
TCONS_00075263	XLOC_024577	6:80586182-80591269	120d	240d	41.1707	9.97681	0.00353248	yes
TCONS_00075273	XLOC_024578	6:80592197-80599440	120d	240d	30.3718	7.58924	0.00353248	yes
TCONS_00075275	XLOC_024579	6:80601302-80608011	120d	240d	20.6096	5.08118	0.00353248	yes
TCONS_00075293	XLOC_024585	6:81566800-81582048	120d	240d	4.59158	11.1245	0.0234703	yes
TCONS_00075393	XLOC_024608	6:83543362-83554523	120d	240d	1.09717	3.10842	0.0350406	yes
TCONS_00075396	XLOC_024609	6:83581361-83585994	120d	240d	5.34919	1.22299	0.00353248	yes
TCONS_00075420	XLOC_024613	6:83687603-83689075	120d	240d	57.377	24.5702	0.00353248	yes
TCONS_00075660	XLOC_024667	6:88719880-88787568	120d	240d	4.93077	2.41469	0.026298	yes
TCONS_00075695	XLOC_024678	6:89732663-89760808	120d	240d	0.511646	1.10456	0.00845241	yes
TCONS_00075788	XLOC_024708	6:93993615-94007039	120d	240d	8.48054	18.5963	0.0106295	yes
TCONS_00076507	XLOC_024891	6:157483687-157556951	120d	240d	5.90654	2.58778	0.00353248	yes
TCONS_00076724	XLOC_024943	6:164875650-164884337	120d	240d	6.69664	2.18597	0.00353248	yes
TCONS_00077072	XLOC_025033	6:3025261-3064554	120d	240d	8.4654	1.23939	0.00353248	yes
TCONS_00077118	XLOC_025046	6:4598766-4641423	120d	240d	3.52008	0.780866	0.0320085	yes
TCONS_00077123	XLOC_025047	6:4641955-4698701	120d	240d	38.0248	14.6688	0.0276046	yes
TCONS_00077574	XLOC_025169	6:28293807-28348200	120d	240d	6.35057	2.13522	0.00353248	yes
TCONS_00077650	XLOC_025185	6:30058594-30087036	120d	240d	62.0606	29.4996	0.00353248	yes
TCONS_00077883	XLOC_025248	6:45309200-45313638	120d	240d	22.213	3.42191	0.038975	yes
TCONS_00078129	XLOC_025307	6:48698848-48702400	120d	240d	55.64	19.337	0.00353248	yes
TCONS_00078137	XLOC_025310	6:48888930-48918306	120d	240d	3.96742	1.88855	0.0248336	yes
TCONS_00078278	XLOC_025345	6:50485312-50505318	120d	240d	1.26954	0.194494	0.00353248	yes
TCONS_00078368	XLOC_025370	6:51968821-51979817	120d	240d	6.36056	1.68023	0.00353248	yes
TCONS_00078421	XLOC_025388	6:52559464-52599061	120d	240d	4.38688	1.4193	0.0169106	yes
TCONS_00078430	XLOC_025390	6:52647437-52661464	120d	240d	13.6539	6.70444	0.00353248	yes
TCONS_00078782	XLOC_025473	6:56235506-56278582	120d	240d	56.3926	19.1177	0.00353248	yes
TCONS_00078854	XLOC_025494	6:57353459-57378192	120d	240d	0.346239	0.996173	0.0218961	yes
TCONS_00079285	XLOC_025607	6:63630937-63635555	120d	240d	15.2859	6.46523	0.00353248	yes
TCONS_00079458	XLOC_025649	6:68667655-68694086	120d	240d	24.3222	3.60191	0.00353248	yes
TCONS_00079482	XLOC_025656	6:69554274-69582926	120d	240d	8.06434	17.8039	0.0376022	yes
TCONS_00079591	XLOC_025685	6:75170440-75175141	120d	240d	55.3609	160.637	0.00353248	yes
TCONS_00079604	XLOC_025687	6:75249934-75280107	120d	240d	4.07485	1.75375	0.00353248	yes
TCONS_00079658	XLOC_025698	6:77373993-77404058	120d	240d	36.8463	16.9271	0.00353248	yes
TCONS_00079724	XLOC_025715	6:78788104-78794367	120d	240d	2.54016	7.96934	0.0148633	yes
TCONS_00079889	XLOC_025743	6:81799569-81914142	120d	240d	19.7096	40.1868	0.0063374	yes
TCONS_00079897	XLOC_025749	6:82528974-82560557	120d	240d	0.885903	0.0475342	0.00845241	yes
TCONS_00079923	XLOC_025758	6:83488972-83508007	120d	240d	9.91332	29.2651	0.0218961	yes
TCONS_00079925	XLOC_025758	6:83488972-83508007	120d	240d	76.4486	175.643	0.00353248	yes
TCONS_00079970	XLOC_025763	6:84303502-84310906	120d	240d	5.24357	1.72363	0.00353248	yes
TCONS_00080010	XLOC_025771	6:84852772-84858103	120d	240d	124.472	18.787	0.00353248	yes
TCONS_00080058	XLOC_025789	6:87363664-87390315	120d	240d	17.3198	5.68217	0.00353248	yes
TCONS_00080085	XLOC_025797	6:87773679-87825798	120d	240d	2.20407	7.57947	0.00353248	yes
TCONS_00080443	XLOC_025887	6:97253073-97309809	120d	240d	46.0281	13.1267	0.00353248	yes
TCONS_00080510	XLOC_025898	6:99216162-99244959	120d	240d	29.7484	68.8143	0.00353248	yes
TCONS_00080909	XLOC_025997	6:135318763-135382821	120d	240d	43.3622	131.699	0.00845241	yes
TCONS_00080973	XLOC_026010	6:137541380-137595108	120d	240d	53.9306	110.031	0.0443156	yes
TCONS_00081016	XLOC_026026	6:144938286-145095266	120d	240d	15.0125	7.44505	0.00845241	yes
TCONS_00081251	XLOC_026084	6:159407925-159480648	120d	240d	15.7343	36.8822	0.00353248	yes
TCONS_00081256	XLOC_026086	6:159590461-159599094	120d	240d	4.34083	1.94094	0.0474905	yes
TCONS_00081470	XLOC_026153	6:167919663-167940715	120d	240d	9.09404	4.27921	0.0106295	yes
TCONS_00081925	XLOC_026500	6:53173652-53174110	120d	240d	0.746087	0	0.0234703	yes
TCONS_00082421	XLOC_026994	6:160625263-160625604	120d	240d	0	1.75962	0.0063374	yes
TCONS_00083112	XLOC_027229	7:24068023-24086128	120d	240d	11.1079	5.22913	0.0148633	yes
TCONS_00083131	XLOC_027237	7:24825010-24830844	120d	240d	148.934	41.44	0.00353248	yes
TCONS_00083139	XLOC_027238	7:24939675-25037965	120d	240d	41.9751	10.3466	0.00353248	yes
TCONS_00083363	XLOC_027291	7:32600855-32614375	120d	240d	25.774	11.3064	0.00353248	yes
TCONS_00083364	XLOC_027291	7:32600855-32614375	120d	240d	23.7208	5.91334	0.0218961	yes
TCONS_00083372	XLOC_027294	7:32788004-32793881	120d	240d	14.8089	5.7285	0.00353248	yes
TCONS_00083738	XLOC_027389	7:48431635-48442611	120d	240d	4.80448	1.72945	0.0106295	yes
TCONS_00083782	XLOC_027397	7:49833209-49837331	120d	240d	7.48625	2.11292	0.00353248	yes
TCONS_00083812	XLOC_027407	7:52144483-52194133	120d	240d	51.644	23.1791	0.00353248	yes
TCONS_00084077	XLOC_027473	7:59086073-59120257	120d	240d	10.5997	3.7479	0.00353248	yes
TCONS_00084400	XLOC_027554	7:75854139-75922330	120d	240d	2.81446	7.05253	0.0218961	yes
TCONS_00084531	XLOC_027582	7:78111730-78121233	120d	240d	71.7397	191.983	0.00353248	yes
TCONS_00084691	XLOC_027646	7:89052506-89131325	120d	240d	3.57654	16.0395	0.00353248	yes
TCONS_00084922	XLOC_027700	7:98449210-98453576	120d	240d	94.5293	35.2675	0.00353248	yes
TCONS_00084927	XLOC_027701	7:98574197-98616691	120d	240d	8.38609	2.358	0.00353248	yes
TCONS_00084976	XLOC_027710	7:99910934-99929807	120d	240d	2.25373	0.692881	0.00353248	yes
TCONS_00084985	XLOC_027713	7:100180476-100197911	120d	240d	12.5886	28.2181	0.00845241	yes
TCONS_00085148	XLOC_027761	7:115348869-115365452	120d	240d	3.46863	0.934607	0.00353248	yes
TCONS_00085150	XLOC_027761	7:115348869-115365452	120d	240d	46.5105	12.3089	0.00353248	yes
TCONS_00085243	XLOC_027786	7:120911352-121076248	120d	240d	11.3378	4.25099	0.0320085	yes
TCONS_00085417	XLOC_027870	7:2231279-2249175	120d	240d	14.1346	4.96693	0.00353248	yes
TCONS_00085727	XLOC_027984	7:22500633-22503153	120d	240d	16.7763	2.82941	0.00353248	yes
TCONS_00085788	XLOC_027997	7:23209171-23225519	120d	240d	6.10487	1.83217	0.00353248	yes
TCONS_00086018	XLOC_028045	7:24939675-25037965	120d	240d	76.3936	21.2849	0.00353248	yes
TCONS_00086039	XLOC_028050	7:25044287-25077233	120d	240d	28.7434	5.80928	0.00353248	yes
TCONS_00086040	XLOC_028051	7:25119277-25125106	120d	240d	22.1764	5.29606	0.00353248	yes
TCONS_00086041	XLOC_028052	7:25133493-25138086	120d	240d	18.5169	6.14088	0.00353248	yes
TCONS_00086046	XLOC_028053	7:25178085-25182954	120d	240d	2.65681	0.454702	0.00353248	yes
TCONS_00086199	XLOC_028081	7:30329549-30332193	120d	240d	7.64554	15.8481	0.0465704	yes
TCONS_00086239	XLOC_028093	7:31441759-31601833	120d	240d	2.20209	16.7636	0.00845241	yes
TCONS_00086434	XLOC_028157	7:39255071-39263367	120d	240d	5.9013	1.55627	0.00353248	yes
TCONS_00086463	XLOC_028163	7:40920029-41282913	120d	240d	1.15407	4.73132	0.0169106	yes
TCONS_00086591	XLOC_028201	7:47478695-47529322	120d	240d	3.18126	8.32294	0.0431776	yes
TCONS_00086706	XLOC_028230	7:52410778-52793952	120d	240d	25.9353	81.1073	0.0128207	yes
TCONS_00086779	XLOC_028252	7:55236232-55253588	120d	240d	6.64567	15.2104	0.00353248	yes
TCONS_00086940	XLOC_028291	7:59471170-59505269	120d	240d	5.04094	2.19173	0.0248336	yes
TCONS_00087135	XLOC_028343	7:75118743-75139630	120d	240d	14.0575	4.6231	0.00353248	yes
TCONS_00087229	XLOC_028368	7:76397083-76431923	120d	240d	10.7054	30.7154	0.00353248	yes
TCONS_00087488	XLOC_028515	7:81656760-81669590	120d	240d	21.1234	4.01999	0.00353248	yes
TCONS_00087542	XLOC_028526	7:86445709-86514393	120d	240d	2.82923	0.638626	0.00353248	yes
TCONS_00087553	XLOC_028531	7:88249011-88291941	120d	240d	4.2694	1.63506	0.00353248	yes
TCONS_00089610	XLOC_029447	8:70351312-70372534	120d	240d	0.140528	1.1013	0.00353248	yes
TCONS_00089617	XLOC_029450	8:70788133-70896682	120d	240d	2.29737	0.897229	0.0063374	yes
TCONS_00089887	XLOC_029506	8:89321531-89338060	120d	240d	1.34292	0.420092	0.0320085	yes
TCONS_00090031	XLOC_029557	8:110377791-110385515	120d	240d	1.95641	0.24977	0.0218961	yes
TCONS_00090181	XLOC_029588	8:120371092-120378878	120d	240d	19.6108	79.811	0.00353248	yes
TCONS_00090199	XLOC_029593	8:120785240-120810974	120d	240d	25.7296	12.1894	0.00845241	yes
TCONS_00090280	XLOC_029618	8:130748241-130772935	120d	240d	6.62732	0.895079	0.00353248	yes
TCONS_00090524	XLOC_029662	8:446992-450689	120d	240d	12.3153	3.73654	0.00353248	yes
TCONS_00090611	XLOC_029676	8:2312302-2320091	120d	240d	0.382136	1.88041	0.0431776	yes
TCONS_00090614	XLOC_029678	8:2620767-2642534	120d	240d	4.80777	2.0002	0.00845241	yes
TCONS_00090624	XLOC_029680	8:2793643-2819855	120d	240d	17.7122	4.83561	0.00353248	yes
TCONS_00090649	XLOC_029683	8:3760164-3768986	120d	240d	0	2.72507	0.00353248	yes
TCONS_00090698	XLOC_029695	8:5626494-5632643	120d	240d	1.33329	0.402306	0.0128207	yes
TCONS_00090747	XLOC_029713	8:10915397-10987372	120d	240d	9.49669	19.0521	0.00353248	yes
TCONS_00091384	XLOC_029880	8:70645056-70697907	120d	240d	8.40551	19.9942	0.0148633	yes
TCONS_00091418	XLOC_029887	8:71573786-71603248	120d	240d	3.42846	1.06464	0.00353248	yes
TCONS_00091425	XLOC_029889	8:71663500-71670271	120d	240d	7.40854	0.275194	0.00353248	yes
TCONS_00091612	XLOC_029942	8:82907564-82988048	120d	240d	2.07465	8.71157	0.0188209	yes
TCONS_00092107	XLOC_030050	8:121285345-121352515	120d	240d	7.70863	15.6178	0.0188209	yes
TCONS_00092203	XLOC_030080	8:131077025-131085759	120d	240d	7.94565	2.01809	0.00353248	yes
TCONS_00092811	XLOC_030529	9:2931481-2981769	120d	240d	1.62447	0.313095	0.00353248	yes
TCONS_00092989	XLOC_030617	9:6709544-6792175	120d	240d	40.6993	17.1525	0.00353248	yes
TCONS_00093003	XLOC_030620	9:6792232-6808058	120d	240d	25.5524	4.80098	0.0454241	yes
TCONS_00093018	XLOC_030626	9:7833445-7852030	120d	240d	1.47707	0.49427	0.0454241	yes
TCONS_00093085	XLOC_030640	9:9504754-9505923	120d	240d	0.786004	0	0.00353248	yes
TCONS_00093090	XLOC_030644	9:9782938-9794484	120d	240d	131.424	30.19	0.00353248	yes
TCONS_00093099	XLOC_030647	9:10032119-10066932	120d	240d	4.39426	11.0249	0.0205934	yes
TCONS_00093215	XLOC_030687	9:20571856-20625139	120d	240d	14.0168	32.072	0.00353248	yes
TCONS_00093346	XLOC_030721	9:27812832-27859461	120d	240d	1.6427	3.32558	0.0443156	yes
TCONS_00093480	XLOC_030759	9:38133466-38209324	120d	240d	0.747396	1.91551	0.0106295	yes
TCONS_00093601	XLOC_030784	9:41639518-41839267	120d	240d	8.55779	21.4357	0.00353248	yes
TCONS_00093670	XLOC_030801	9:45310529-45325168	120d	240d	3.00351	0.674002	0.0431776	yes
TCONS_00093678	XLOC_030805	9:45619380-45644243	120d	240d	1.32889	0.315372	0.026298	yes
TCONS_00094088	XLOC_030914	9:64031840-64038694	120d	240d	174.57	25.7922	0.00353248	yes
TCONS_00094176	XLOC_030930	9:66175561-66203852	120d	240d	0.473395	1.55524	0.0063374	yes
TCONS_00094329	XLOC_030960	9:70499820-70510076	120d	240d	1.39553	3.36772	0.00353248	yes
TCONS_00094396	XLOC_030975	9:74173922-74210407	120d	240d	211.085	99.1133	0.0307697	yes
TCONS_00094430	XLOC_030983	9:75110378-75203446	120d	240d	8.86558	22.8858	0.00353248	yes
TCONS_00095086	XLOC_031152	9:122633780-122635948	120d	240d	46.7026	20.5448	0.00353248	yes
TCONS_00095551	XLOC_031321	9:4155972-4170380	120d	240d	8.41914	4.08445	0.0106295	yes
TCONS_00095815	XLOC_031427	9:8374658-8389493	120d	240d	11.8414	146.65	0.00353248	yes
TCONS_00096106	XLOC_031502	9:25917953-25983112	120d	240d	8.80871	2.27075	0.00353248	yes
TCONS_00096233	XLOC_031534	9:35187560-35200085	120d	240d	1.91269	0.231	0.038975	yes
TCONS_00096420	XLOC_031579	9:44223231-44471717	120d	240d	4.66262	11.3972	0.0148633	yes
TCONS_00096459	XLOC_031590	9:45451477-45475563	120d	240d	14.7713	30.7981	0.0063374	yes
TCONS_00096776	XLOC_031683	9:57090312-57110550	120d	240d	10.4485	0.439707	0.00353248	yes
TCONS_00096830	XLOC_031700	9:64059852-64074106	120d	240d	8.29343	2.99951	0.00353248	yes
TCONS_00097065	XLOC_031769	9:75246951-75260148	120d	240d	18.5461	675.081	0.00353248	yes
TCONS_00097081	XLOC_031775	9:77318207-77509175	120d	240d	18.2279	5.44001	0.00353248	yes
TCONS_00097285	XLOC_031825	9:99684188-99782279	120d	240d	35.5169	86.6591	0.0063374	yes
TCONS_00097402	XLOC_031846	9:106000040-106294521	120d	240d	20.1081	59.6875	0.0474905	yes
TCONS_00097404	XLOC_031847	9:106540918-106545376	120d	240d	1.42618	4.81924	0.00353248	yes
TCONS_00097445	XLOC_031856	9:108271294-108320579	120d	240d	1.93724	8.36822	0.026298	yes
TCONS_00097446	XLOC_031857	9:108403905-108414409	120d	240d	13.9367	6.55653	0.00353248	yes
TCONS_00097489	XLOC_031868	9:109452441-109558306	120d	240d	11.5686	24.9218	0.0106295	yes
TCONS_00097687	XLOC_031928	9:123748778-123762598	120d	240d	162.784	382.752	0.00353248	yes
TCONS_00097885	XLOC_031983	9:133287069-133288102	120d	240d	26.5235	3.65459	0.00353248	yes
TCONS_00097963	XLOC_032016	9:493897-495493	120d	240d	0.978888	3.36369	0.00845241	yes
TCONS_00097999	XLOC_032052	9:5962915-5963304	120d	240d	0	1.29258	0.0148633	yes
TCONS_00098432	XLOC_032485	9:124229962-124230209	120d	240d	10.3988	0	0.00353248	yes
TCONS_00098724	XLOC_032720	AEMK02000203.1:38426-60476	120d	240d	2.29789	7.75118	0.00353248	yes
TCONS_00099562	XLOC_033280	AEMK02000423.1:68317-72029	120d	240d	6.54346	2.81981	0.00353248	yes
TCONS_00099865	XLOC_033463	AEMK02000452.1:2542462-2581511	120d	240d	1.72518	0.43528	0.00353248	yes
TCONS_00099907	XLOC_033472	AEMK02000452.1:3312940-3376021	120d	240d	162.323	21.1684	0.0488545	yes
TCONS_00099941	XLOC_033476	AEMK02000452.1:3505483-3512794	120d	240d	58.6791	16.7965	0.00353248	yes
TCONS_00100047	XLOC_033507	AEMK02000452.1:3289305-3296905	120d	240d	20.8084	8.95697	0.026298	yes
TCONS_00100058	XLOC_033510	AEMK02000452.1:3583026-3584415	120d	240d	5.51112	0.670459	0.0234703	yes
TCONS_00100297	XLOC_033676	AEMK02000489.1:752-51932	120d	240d	0	29.0382	0.0218961	yes
TCONS_00100511	XLOC_033808	AEMK02000525.1:8538-8835	120d	240d	4.61502	0	0.00353248	yes
TCONS_00100751	XLOC_033925	AEMK02000569.1:87106-172727	120d	240d	3.8301	1.71139	0.0205934	yes
TCONS_00101377	XLOC_034331	AEMK02000682.1:1351565-1354939	120d	240d	3.46844	1.56967	0.0276046	yes
TCONS_00101628	XLOC_034429	AEMK02000697.1:148141-150042	120d	240d	5.38755	11.1637	0.00353248	yes
TCONS_00101643	XLOC_034432	AEMK02000697.1:157869-180212	120d	240d	6.83382	1.23689	0.00353248	yes
TCONS_00101968	XLOC_034526	X:19800072-19819509	120d	240d	37.0669	14.5138	0.00845241	yes
TCONS_00102090	XLOC_034580	X:33611166-33679635	120d	240d	2.77495	1.00088	0.0063374	yes
TCONS_00102108	XLOC_034585	X:34763283-34766165	120d	240d	40.5784	17.7901	0.0474905	yes
TCONS_00102109	XLOC_034585	X:34763283-34766165	120d	240d	71.4467	24.4378	0.00353248	yes
TCONS_00102282	XLOC_034625	X:42774587-42795682	120d	240d	2.38944	0.853109	0.0465704	yes
TCONS_00102471	XLOC_034696	X:54773163-54862100	120d	240d	3.17987	1.11509	0.0234703	yes
TCONS_00102882	XLOC_034821	X:86788429-86814622	120d	240d	4.88195	1.08257	0.00353248	yes
TCONS_00103024	XLOC_034863	X:97300470-97356132	120d	240d	8.02072	18.0073	0.0148633	yes
TCONS_00103041	XLOC_034867	X:97493659-97548349	120d	240d	2.02013	7.24805	0.00353248	yes
TCONS_00103160	XLOC_034904	X:108178646-108294123	120d	240d	1.45795	0.654688	0.0169106	yes
TCONS_00103167	XLOC_034908	X:110159911-110170353	120d	240d	2.77378	7.65374	0.038975	yes
TCONS_00103257	XLOC_034929	X:112593499-112600599	120d	240d	0.0438333	0.85044	0.026298	yes
TCONS_00103386	XLOC_034974	X:124215921-124228502	120d	240d	2.63679	1.18498	0.0307697	yes
TCONS_00103760	XLOC_035068	X:17561054-17862318	120d	240d	9.61873	31.2932	0.00353248	yes
TCONS_00103838	XLOC_035092	X:27028211-29181697	120d	240d	3.38178	9.2629	0.0276046	yes
TCONS_00103972	XLOC_035135	X:42142479-42152622	120d	240d	1.34258	0.372492	0.00353248	yes
TCONS_00103991	XLOC_035143	X:42946868-42952284	120d	240d	5.75857	1.88946	0.00353248	yes
TCONS_00105081	XLOC_035501	X:124425868-124430098	120d	240d	6.19593	1.20204	0.00353248	yes
TCONS_00105667	XLOC_035852	Y:7688526-7690871	120d	240d	1.91108	4.53636	0.0205934	yes
TCONS_00000029	XLOC_000011	1:855023-883694	240d	400d	3.74863	1.53418	0.0113837	yes
TCONS_00000459	XLOC_000115	1:30776383-30788480	240d	400d	1.40708	2.82499	0.0419617	yes
TCONS_00001150	XLOC_000305	1:90744288-90875129	240d	400d	2.42701	1.05904	0.0419617	yes
TCONS_00002019	XLOC_000496	1:136281118-136286631	240d	400d	29.5139	4.12756	0.0113837	yes
TCONS_00004441	XLOC_001129	1:15867839-15949956	240d	400d	15.1931	52.5185	0.0113837	yes
TCONS_00005152	XLOC_001330	1:76421580-76468406	240d	400d	3.84857	8.78069	0.027594	yes
TCONS_00007501	XLOC_001940	1:243170398-243190367	240d	400d	1.58383	3.78346	0.0194873	yes
TCONS_00010282	XLOC_003411	10:57829542-57897462	240d	400d	8.10304	2.39508	0.0113837	yes
TCONS_00010921	XLOC_003552	10:24161965-24193953	240d	400d	9.36922	20.5106	0.0113837	yes
TCONS_00011873	XLOC_003925	10:39875279-39875725	240d	400d	15.1597	3.96361	0.0113837	yes
TCONS_00011980	XLOC_004032	10:66061459-66063326	240d	400d	2.50523	0.253651	0.0113837	yes
TCONS_00012531	XLOC_004193	11:45369574-45388315	240d	400d	9.92387	2.38924	0.0113837	yes
TCONS_00012944	XLOC_004310	11:3806302-3812502	240d	400d	13.8519	28.8833	0.0113837	yes
TCONS_00013723	XLOC_004515	11:76625983-76655144	240d	400d	10.1048	4.71269	0.0113837	yes
TCONS_00014719	XLOC_004988	12:14507845-14601568	240d	400d	34.0413	14.0369	0.0194873	yes
TCONS_00017099	XLOC_005586	12:8641628-8647764	240d	400d	1.24433	0.149692	0.0113837	yes
TCONS_00017364	XLOC_005662	12:19031412-19040690	240d	400d	6.62366	14.7945	0.0113837	yes
TCONS_00017771	XLOC_005775	12:26376746-26408346	240d	400d	151.168	69.6936	0.0113837	yes
TCONS_00018888	XLOC_006062	12:55042286-55103400	240d	400d	2.71959	10.8377	0.0113837	yes
TCONS_00019008	XLOC_006093	12:59466780-59706556	240d	400d	2.80085	0.645683	0.0113837	yes
TCONS_00019017	XLOC_006093	12:59466780-59706556	240d	400d	5.52597	1.04839	0.0113837	yes
TCONS_00020730	XLOC_006824	13:64933367-64996454	240d	400d	91.284	38.5209	0.0113837	yes
TCONS_00021075	XLOC_006901	13:75843223-75845008	240d	400d	6.12366	17.3637	0.0113837	yes
TCONS_00021157	XLOC_006922	13:81749988-81791923	240d	400d	7.97405	3.35172	0.0113837	yes
TCONS_00021383	XLOC_006978	13:96496404-96525731	240d	400d	4.13202	1.92586	0.0113837	yes
TCONS_00021390	XLOC_006982	13:97078508-97366075	240d	400d	3.23514	1.03408	0.0113837	yes
TCONS_00021844	XLOC_007094	13:124633519-124648055	240d	400d	16.1714	6.54337	0.0113837	yes
TCONS_00022816	XLOC_007331	13:202523623-202530721	240d	400d	2.8372	1.08858	0.0113837	yes
TCONS_00023310	XLOC_007447	13:23833131-23845204	240d	400d	8.42714	3.11646	0.0113837	yes
TCONS_00023313	XLOC_007448	13:23867470-23876979	240d	400d	350.777	18.5347	0.0113837	yes
TCONS_00024493	XLOC_007704	13:75725166-75775235	240d	400d	6.41479	18.2623	0.0113837	yes
TCONS_00025274	XLOC_007914	13:132513726-132557866	240d	400d	14.8292	6.40313	0.049275	yes
TCONS_00025276	XLOC_007914	13:132513726-132557866	240d	400d	49.1228	17.2546	0.0113837	yes
TCONS_00026111	XLOC_008168	13:198371836-198635596	240d	400d	5.16322	0.584396	0.0113837	yes
TCONS_00028208	XLOC_009229	14:48543690-48557966	240d	400d	18.8306	7.39868	0.0113837	yes
TCONS_00030712	XLOC_009847	14:33222679-33515224	240d	400d	4.98249	11.2587	0.0113837	yes
TCONS_00032245	XLOC_010218	14:102565989-102613145	240d	400d	689.408	33.7537	0.0113837	yes
TCONS_00032514	XLOC_010287	14:112282278-112287792	240d	400d	5.2866	10.7475	0.0194873	yes
TCONS_00034741	XLOC_011252	15:96280767-96324447	240d	400d	4.46868	1.35744	0.0113837	yes
TCONS_00035560	XLOC_011448	15:137709306-137723296	240d	400d	18.2001	8.2595	0.0113837	yes
TCONS_00035765	XLOC_011512	15:13134223-13207948	240d	400d	2.22766	6.10403	0.0113837	yes
TCONS_00035993	XLOC_011586	15:38706484-38820691	240d	400d	205.894	74.4196	0.0113837	yes
TCONS_00036820	XLOC_011774	15:94620268-94628630	240d	400d	0.918098	2.5575	0.0113837	yes
TCONS_00038267	XLOC_012553	16:6765584-6772719	240d	400d	0.410492	1.21555	0.0113837	yes
TCONS_00039077	XLOC_012782	16:5726090-5879466	240d	400d	81.8061	7.90726	0.0113837	yes
TCONS_00039953	XLOC_013098	16:33644678-33645287	240d	400d	0	0.701155	0.0113837	yes
TCONS_00040655	XLOC_013402	17:34582194-34589308	240d	400d	7.63582	2.29963	0.0113837	yes
TCONS_00041703	XLOC_013689	17:10436293-10489755	240d	400d	3.41766	1.35903	0.0194873	yes
TCONS_00042082	XLOC_013799	17:33963623-33989694	240d	400d	1.54131	3.08468	0.0351069	yes
TCONS_00042338	XLOC_013873	17:41464065-41479620	240d	400d	5.02972	1.43483	0.0113837	yes
TCONS_00042419	XLOC_013898	17:47646932-47670484	240d	400d	8.99191	3.42065	0.0113837	yes
TCONS_00042552	XLOC_013931	17:51153154-51200304	240d	400d	6.20004	2.53371	0.0113837	yes
TCONS_00043210	XLOC_014263	18:5475409-5746613	240d	400d	10.3518	2.67936	0.0113837	yes
TCONS_00043513	XLOC_014345	18:17988017-18034336	240d	400d	8.11557	1.91194	0.0113837	yes
TCONS_00044548	XLOC_014616	18:14128382-14148618	240d	400d	31.9631	12.0446	0.0194873	yes
TCONS_00044550	XLOC_014616	18:14128382-14148618	240d	400d	29.4668	7.9209	0.0113837	yes
TCONS_00044858	XLOC_014698	18:33197867-33221790	240d	400d	33.4302	14.4751	0.0113837	yes
TCONS_00046882	XLOC_015450	2:48937152-48955802	240d	400d	1.86568	0.552753	0.0113837	yes
TCONS_00047085	XLOC_015540	2:57309254-57324333	240d	400d	3.01877	7.31885	0.0113837	yes
TCONS_00047821	XLOC_015740	2:71394240-71398103	240d	400d	6.50599	2.17311	0.0113837	yes
TCONS_00047856	XLOC_015752	2:72431162-72471618	240d	400d	3.88474	1.09521	0.0113837	yes
TCONS_00049783	XLOC_016233	2:1381830-1384435	240d	400d	342.309	77.615	0.0113837	yes
TCONS_00050742	XLOC_016490	2:16563664-16620669	240d	400d	27.2456	12.0875	0.0113837	yes
TCONS_00050779	XLOC_016499	2:18271074-18448293	240d	400d	84.6546	12.732	0.0113837	yes
TCONS_00051041	XLOC_016573	2:41359654-41408747	240d	400d	3.89066	1.22486	0.0113837	yes
TCONS_00051890	XLOC_016862	2:68827536-68869955	240d	400d	11.7912	5.01834	0.0113837	yes
TCONS_00052075	XLOC_016902	2:70905764-70913026	240d	400d	14.7665	7.00403	0.0194873	yes
TCONS_00052299	XLOC_016955	2:74780773-74838679	240d	400d	16.84	2.58668	0.0113837	yes
TCONS_00052970	XLOC_017109	2:98430456-98444710	240d	400d	16.8521	8.29316	0.027594	yes
TCONS_00053498	XLOC_017245	2:142102453-142115196	240d	400d	31.0537	11.5237	0.0113837	yes
TCONS_00055338	XLOC_018264	3:25868398-26035595	240d	400d	8.35799	17.6136	0.0194873	yes
TCONS_00057546	XLOC_018793	3:753772-776012	240d	400d	12.0775	4.95415	0.0113837	yes
TCONS_00058734	XLOC_019090	3:39153523-39168661	240d	400d	102.134	30.3782	0.0113837	yes
TCONS_00058823	XLOC_019118	3:39828604-39837527	240d	400d	1.31556	0.46463	0.0113837	yes
TCONS_00059073	XLOC_019184	3:43844721-43876358	240d	400d	8.2376	1.79842	0.0113837	yes
TCONS_00060734	XLOC_019658	3:4114388-4114901	240d	400d	0.842311	0	0.0113837	yes
TCONS_00061106	XLOC_020029	3:78129283-78129524	240d	400d	5.79268	0	0.027594	yes
TCONS_00061305	XLOC_020228	3:131263412-131263813	240d	400d	0	1.32368	0.0113837	yes
TCONS_00061509	XLOC_020269	4:1091244-1092332	240d	400d	6.68415	13.7936	0.0419617	yes
TCONS_00061798	XLOC_020343	4:19850272-19879125	240d	400d	1.68929	4.02446	0.049275	yes
TCONS_00061891	XLOC_020368	4:30711962-30722936	240d	400d	48.5263	22.9948	0.0113837	yes
TCONS_00062286	XLOC_020468	4:63970510-64330458	240d	400d	0.63585	1.91004	0.0194873	yes
TCONS_00062439	XLOC_020502	4:75524798-75579428	240d	400d	5.29641	2.22948	0.0351069	yes
TCONS_00062570	XLOC_020537	4:81510041-81536567	240d	400d	3.5326	1.0295	0.0194873	yes
TCONS_00062592	XLOC_020540	4:82017676-82177152	240d	400d	1.12326	8.30781	0.0113837	yes
TCONS_00063522	XLOC_020809	4:105992554-106003690	240d	400d	45.8261	22.4754	0.0113837	yes
TCONS_00065165	XLOC_021220	4:84838799-84919236	240d	400d	7.23974	2.19815	0.0113837	yes
TCONS_00065933	XLOC_021432	4:103131819-103161899	240d	400d	0.784107	3.2158	0.0113837	yes
TCONS_00067613	XLOC_022234	5:14021320-14030039	240d	400d	2.80815	1.01314	0.0419617	yes
TCONS_00068505	XLOC_022478	5:47686487-47694216	240d	400d	3.23375	8.583	0.0113837	yes
TCONS_00068656	XLOC_022511	5:57664913-57670632	240d	400d	25.1046	9.18602	0.0113837	yes
TCONS_00069755	XLOC_022826	5:7110572-7147689	240d	400d	5.11609	12.4419	0.027594	yes
TCONS_00069869	XLOC_022854	5:9683655-9695934	240d	400d	18.2841	4.88026	0.0113837	yes
TCONS_00072113	XLOC_023629	5:64414685-64415153	240d	400d	0	0.892532	0.0351069	yes
TCONS_00077113	XLOC_025043	6:4333729-4365650	240d	400d	4.44915	1.31429	0.0113837	yes
TCONS_00077507	XLOC_025154	6:27600829-27605186	240d	400d	42.2603	10.1801	0.0113837	yes
TCONS_00077513	XLOC_025154	6:27600829-27605186	240d	400d	59.9303	17.4106	0.0113837	yes
TCONS_00080905	XLOC_025996	6:135243931-135281371	240d	400d	40.5203	17.4201	0.0113837	yes
TCONS_00082136	XLOC_026709	6:77406365-77408647	240d	400d	2.73568	0.972423	0.0113837	yes
TCONS_00082701	XLOC_027090	7:13946100-14125654	240d	400d	3.75962	8.52956	0.0194873	yes
TCONS_00083372	XLOC_027294	7:32788004-32793881	240d	400d	5.61539	2.10964	0.0113837	yes
TCONS_00083812	XLOC_027407	7:52144483-52194133	240d	400d	22.7233	48.0139	0.0113837	yes
TCONS_00084067	XLOC_027469	7:58802879-58809775	240d	400d	0.107687	1.24957	0.027594	yes
TCONS_00084552	XLOC_027589	7:78470300-78480705	240d	400d	7.732	19.362	0.0113837	yes
TCONS_00084922	XLOC_027700	7:98449210-98453576	240d	400d	34.5627	86.3373	0.0113837	yes
TCONS_00085438	XLOC_027878	7:3750641-3901444	240d	400d	1.08485	0.292144	0.0113837	yes
TCONS_00087542	XLOC_028526	7:86445709-86514393	240d	400d	0.626572	1.7939	0.0419617	yes
TCONS_00087751	XLOC_028584	7:97730515-97743911	240d	400d	26.178	10.5831	0.0113837	yes
TCONS_00091425	XLOC_029889	8:71663500-71670271	240d	400d	0.269672	1.89861	0.0113837	yes
TCONS_00091974	XLOC_030011	8:112235093-112348001	240d	400d	9.04501	20.5757	0.027594	yes
TCONS_00092640	XLOC_030423	8:112220004-112229477	240d	400d	0.21589	0.810593	0.0113837	yes
TCONS_00093215	XLOC_030687	9:20571856-20625139	240d	400d	31.4609	14.6035	0.0113837	yes
TCONS_00094088	XLOC_030914	9:64031840-64038694	240d	400d	25.292	63.5079	0.0113837	yes
TCONS_00094176	XLOC_030930	9:66175561-66203852	240d	400d	1.52591	0.380051	0.0113837	yes
TCONS_00095590	XLOC_031352	9:4790897-4806714	240d	400d	103.164	45.5711	0.0113837	yes
TCONS_00095815	XLOC_031427	9:8374658-8389493	240d	400d	143.841	68.1953	0.0113837	yes
TCONS_00096420	XLOC_031579	9:44223231-44471717	240d	400d	11.1774	4.82785	0.0419617	yes
TCONS_00097065	XLOC_031769	9:75246951-75260148	240d	400d	662.082	250.155	0.0113837	yes
TCONS_00098724	XLOC_032720	AEMK02000203.1:38426-60476	240d	400d	7.60053	3.18259	0.027594	yes
TCONS_00099420	XLOC_033168	AEMK02000387.1:6619-10305	240d	400d	1.18743	4.76064	0.0113837	yes
TCONS_00101013	XLOC_034108	AEMK02000617.1:547-25041	240d	400d	3.2481	27.4942	0.0113837	yes
TCONS_00102882	XLOC_034821	X:86788429-86814622	240d	400d	1.0612	2.67573	0.0194873	yes
TCONS_00103041	XLOC_034867	X:97493659-97548349	240d	400d	7.11109	1.43274	0.0113837	yes
TCONS_00103049	XLOC_034870	X:97919294-97922310	240d	400d	10.467	4.48124	0.0113837	yes

## Sheet: Table S3
Table S3: LincRNAs and its protein-coding neighbors
lincRNA	protein-coding neighbors
TCONS_00000007	ENSSSCG00000029697
TCONS_00004186	ENSSSCG00000029697
TCONS_00000007	ENSSSCG00000027726
TCONS_00004186	ENSSSCG00000027726
TCONS_00000009	ENSSSCG00000033475
TCONS_00000009	ENSSSCG00000035944
TCONS_00000098	ENSSSCG00000004029
TCONS_00000099	ENSSSCG00000004029
TCONS_00000100	ENSSSCG00000004029
TCONS_00000101	ENSSSCG00000004029
TCONS_00000098	ENSSSCG00000038153
TCONS_00000099	ENSSSCG00000038153
TCONS_00000100	ENSSSCG00000038153
TCONS_00000101	ENSSSCG00000038153
TCONS_00004328	ENSSSCG00000033107
TCONS_00004328	ENSSSCG00000024876
TCONS_00004328	ENSSSCG00000031776
TCONS_00000178	ENSSSCG00000004065
TCONS_00000178	ENSSSCG00000004070
TCONS_00000178	ENSSSCG00000033953
TCONS_00004395	ENSSSCG00000004078
TCONS_00004396	ENSSSCG00000004078
TCONS_00004397	ENSSSCG00000004078
TCONS_00004395	ENSSSCG00000031720
TCONS_00004396	ENSSSCG00000031720
TCONS_00004397	ENSSSCG00000031720
TCONS_00004395	ENSSSCG00000031536
TCONS_00004396	ENSSSCG00000031536
TCONS_00004397	ENSSSCG00000031536
TCONS_00004395	ENSSSCG00000004081
TCONS_00004396	ENSSSCG00000004081
TCONS_00004397	ENSSSCG00000004081
TCONS_00004395	ENSSSCG00000034008
TCONS_00004396	ENSSSCG00000034008
TCONS_00004397	ENSSSCG00000034008
TCONS_00004395	ENSSSCG00000021273
TCONS_00004396	ENSSSCG00000021273
TCONS_00004397	ENSSSCG00000021273
TCONS_00004395	ENSSSCG00000031744
TCONS_00004396	ENSSSCG00000031744
TCONS_00004397	ENSSSCG00000031744
TCONS_00004395	ENSSSCG00000004082
TCONS_00004396	ENSSSCG00000004082
TCONS_00004397	ENSSSCG00000004082
TCONS_00004395	ENSSSCG00000025777
TCONS_00004396	ENSSSCG00000025777
TCONS_00004397	ENSSSCG00000025777
TCONS_00004461	ENSSSCG00000004110
TCONS_00004462	ENSSSCG00000004110
TCONS_00004463	ENSSSCG00000004110
TCONS_00004464	ENSSSCG00000004110
TCONS_00004465	ENSSSCG00000004110
TCONS_00004600	ENSSSCG00000004163
TCONS_00004600	ENSSSCG00000004164
TCONS_00004600	ENSSSCG00000004165
TCONS_00004617	ENSSSCG00000019571
TCONS_00004632	ENSSSCG00000034139
TCONS_00004633	ENSSSCG00000034139
TCONS_00004634	ENSSSCG00000034139
TCONS_00004635	ENSSSCG00000034139
TCONS_00004636	ENSSSCG00000034139
TCONS_00004637	ENSSSCG00000034139
TCONS_00004795	ENSSSCG00000004249
TCONS_00004796	ENSSSCG00000004249
TCONS_00004795	ENSSSCG00000020423
TCONS_00004796	ENSSSCG00000020423
TCONS_00004795	ENSSSCG00000004250
TCONS_00004796	ENSSSCG00000004250
TCONS_00004795	ENSSSCG00000020885
TCONS_00004796	ENSSSCG00000020885
TCONS_00000636	ENSSSCG00000026978
TCONS_00000637	ENSSSCG00000026978
TCONS_00000638	ENSSSCG00000026978
TCONS_00000636	ENSSSCG00000031618
TCONS_00000637	ENSSSCG00000031618
TCONS_00000638	ENSSSCG00000031618
TCONS_00000636	ENSSSCG00000004255
TCONS_00000637	ENSSSCG00000004255
TCONS_00000638	ENSSSCG00000004255
TCONS_00000636	ENSSSCG00000039333
TCONS_00000637	ENSSSCG00000039333
TCONS_00000638	ENSSSCG00000039333
TCONS_00000636	ENSSSCG00000019126
TCONS_00000637	ENSSSCG00000019126
TCONS_00000638	ENSSSCG00000019126
TCONS_00000636	ENSSSCG00000036207
TCONS_00000637	ENSSSCG00000036207
TCONS_00000638	ENSSSCG00000036207
TCONS_00000636	ENSSSCG00000038522
TCONS_00000637	ENSSSCG00000038522
TCONS_00000638	ENSSSCG00000038522
TCONS_00000636	ENSSSCG00000004261
TCONS_00000637	ENSSSCG00000004261
TCONS_00000638	ENSSSCG00000004261
TCONS_00000636	ENSSSCG00000004262
TCONS_00000637	ENSSSCG00000004262
TCONS_00000638	ENSSSCG00000004262
TCONS_00000636	ENSSSCG00000004263
TCONS_00000637	ENSSSCG00000004263
TCONS_00000638	ENSSSCG00000004263
TCONS_00000636	ENSSSCG00000023834
TCONS_00000637	ENSSSCG00000023834
TCONS_00000638	ENSSSCG00000023834
TCONS_00004827	ENSSSCG00000032533
TCONS_00004827	ENSSSCG00000025941
TCONS_00000743	ENSSSCG00000033341
TCONS_00000744	ENSSSCG00000033341
TCONS_00004964	ENSSSCG00000035240
TCONS_00004964	ENSSSCG00000037906
TCONS_00004964	ENSSSCG00000004342
TCONS_00004964	ENSSSCG00000027002
TCONS_00000922	ENSSSCG00000037071
TCONS_00000922	ENSSSCG00000031023
TCONS_00000922	ENSSSCG00000037985
TCONS_00000922	ENSSSCG00000031159
TCONS_00000922	ENSSSCG00000036168
TCONS_00000923	ENSSSCG00000036168
TCONS_00000923	ENSSSCG00000004379
TCONS_00005100	ENSSSCG00000040159
TCONS_00005100	ENSSSCG00000033392
TCONS_00001014	ENSSSCG00000004419
TCONS_00001016	ENSSSCG00000004419
TCONS_00001014	ENSSSCG00000025703
TCONS_00001016	ENSSSCG00000025703
TCONS_00001016	ENSSSCG00000004420
TCONS_00005230	ENSSSCG00000004435
TCONS_00005230	ENSSSCG00000004439
TCONS_00005230	ENSSSCG00000004438
TCONS_00005230	ENSSSCG00000004441
TCONS_00001312	ENSSSCG00000004540
TCONS_00001313	ENSSSCG00000004540
TCONS_00001312	ENSSSCG00000004541
TCONS_00001313	ENSSSCG00000004541
TCONS_00001314	ENSSSCG00000004541
TCONS_00001312	ENSSSCG00000033063
TCONS_00001313	ENSSSCG00000033063
TCONS_00001314	ENSSSCG00000033063
TCONS_00001312	ENSSSCG00000004542
TCONS_00001313	ENSSSCG00000004542
TCONS_00001314	ENSSSCG00000004542
TCONS_00001312	ENSSSCG00000004543
TCONS_00001313	ENSSSCG00000004543
TCONS_00001314	ENSSSCG00000004543
TCONS_00001314	ENSSSCG00000004544
TCONS_00001429	ENSSSCG00000004587
TCONS_00001429	ENSSSCG00000004588
TCONS_00001429	ENSSSCG00000004589
TCONS_00005725	ENSSSCG00000004647
TCONS_00005725	ENSSSCG00000004648
TCONS_00005751	ENSSSCG00000004658
TCONS_00005751	ENSSSCG00000032141
TCONS_00005751	ENSSSCG00000004659
TCONS_00001789	ENSSSCG00000004702
TCONS_00001789	ENSSSCG00000004703
TCONS_00001789	ENSSSCG00000004704
TCONS_00001789	ENSSSCG00000004705
TCONS_00001789	ENSSSCG00000040358
TCONS_00001789	ENSSSCG00000031949
TCONS_00001789	ENSSSCG00000004708
TCONS_00006161	ENSSSCG00000004806
TCONS_00006161	ENSSSCG00000004807
TCONS_00002052	ENSSSCG00000004814
TCONS_00002053	ENSSSCG00000004814
TCONS_00002054	ENSSSCG00000004814
TCONS_00006202	ENSSSCG00000004814
TCONS_00002052	ENSSSCG00000028771
TCONS_00002053	ENSSSCG00000028771
TCONS_00002054	ENSSSCG00000028771
TCONS_00006202	ENSSSCG00000028771
TCONS_00002492	ENSSSCG00000005015
TCONS_00002492	ENSSSCG00000005016
TCONS_00002492	ENSSSCG00000038778
TCONS_00002492	ENSSSCG00000031354
TCONS_00002492	ENSSSCG00000034516
TCONS_00002492	ENSSSCG00000036634
TCONS_00002536	ENSSSCG00000005047
TCONS_00002536	ENSSSCG00000027256
TCONS_00002536	ENSSSCG00000026294
TCONS_00002536	ENSSSCG00000021451
TCONS_00002536	ENSSSCG00000023408
TCONS_00006845	ENSSSCG00000005066
TCONS_00006845	ENSSSCG00000005065
TCONS_00006845	ENSSSCG00000031332
TCONS_00006845	ENSSSCG00000005067
TCONS_00006854	ENSSSCG00000022299
TCONS_00006854	ENSSSCG00000005072
TCONS_00006854	ENSSSCG00000005073
TCONS_00006854	ENSSSCG00000033354
TCONS_00006854	ENSSSCG00000038332
TCONS_00006854	ENSSSCG00000005076
TCONS_00006854	ENSSSCG00000005075
TCONS_00006854	ENSSSCG00000027270
TCONS_00006871	ENSSSCG00000005087
TCONS_00006871	ENSSSCG00000005089
TCONS_00006871	ENSSSCG00000005090
TCONS_00006950	ENSSSCG00000033247
TCONS_00006950	ENSSSCG00000034120
TCONS_00006950	ENSSSCG00000037279
TCONS_00006950	ENSSSCG00000005134
TCONS_00002872	ENSSSCG00000040366
TCONS_00002872	ENSSSCG00000017590
TCONS_00002924	ENSSSCG00000005191
TCONS_00003019	ENSSSCG00000005228
TCONS_00003021	ENSSSCG00000005228
TCONS_00003022	ENSSSCG00000005228
TCONS_00003023	ENSSSCG00000005228
TCONS_00003024	ENSSSCG00000005228
TCONS_00003019	ENSSSCG00000005229
TCONS_00003021	ENSSSCG00000005229
TCONS_00003022	ENSSSCG00000005229
TCONS_00003023	ENSSSCG00000005229
TCONS_00003024	ENSSSCG00000005229
TCONS_00003019	ENSSSCG00000040670
TCONS_00003021	ENSSSCG00000040670
TCONS_00003022	ENSSSCG00000040670
TCONS_00003023	ENSSSCG00000040670
TCONS_00003024	ENSSSCG00000040670
TCONS_00007266	ENSSSCG00000037206
TCONS_00007267	ENSSSCG00000037206
TCONS_00007268	ENSSSCG00000037206
TCONS_00007269	ENSSSCG00000037206
TCONS_00007270	ENSSSCG00000037206
TCONS_00007266	ENSSSCG00000005279
TCONS_00007267	ENSSSCG00000005279
TCONS_00007268	ENSSSCG00000005279
TCONS_00007269	ENSSSCG00000005279
TCONS_00007270	ENSSSCG00000005279
TCONS_00003213	ENSSSCG00000005307
TCONS_00003213	ENSSSCG00000005308
TCONS_00003213	ENSSSCG00000005309
TCONS_00003213	ENSSSCG00000005310
TCONS_00003213	ENSSSCG00000005311
TCONS_00003213	ENSSSCG00000005312
TCONS_00003213	ENSSSCG00000018700
TCONS_00003213	ENSSSCG00000005313
TCONS_00003213	ENSSSCG00000005314
TCONS_00003213	ENSSSCG00000005315
TCONS_00003213	ENSSSCG00000005316
TCONS_00003213	ENSSSCG00000005317
TCONS_00003213	ENSSSCG00000032663
TCONS_00003375	ENSSSCG00000005383
TCONS_00003375	ENSSSCG00000038914
TCONS_00003376	ENSSSCG00000038914
TCONS_00003375	ENSSSCG00000031523
TCONS_00003376	ENSSSCG00000031523
TCONS_00003375	ENSSSCG00000038054
TCONS_00003376	ENSSSCG00000038054
TCONS_00007503	ENSSSCG00000038300
TCONS_00007503	ENSSSCG00000033105
TCONS_00007503	ENSSSCG00000029687
TCONS_00007503	ENSSSCG00000020231
TCONS_00007503	ENSSSCG00000005399
TCONS_00007503	ENSSSCG00000005400
TCONS_00003492	ENSSSCG00000039896
TCONS_00003492	ENSSSCG00000020046
TCONS_00007526	ENSSSCG00000005436
TCONS_00003602	ENSSSCG00000005480
TCONS_00003602	ENSSSCG00000005481
TCONS_00003730	ENSSSCG00000005582
TCONS_00003730	ENSSSCG00000005584
TCONS_00003730	ENSSSCG00000005585
TCONS_00008298	ENSSSCG00000005743
TCONS_00008306	ENSSSCG00000005743
TCONS_00008298	ENSSSCG00000005749
TCONS_00008306	ENSSSCG00000005749
TCONS_00008298	ENSSSCG00000024912
TCONS_00008306	ENSSSCG00000024912
TCONS_00008298	ENSSSCG00000021926
TCONS_00008306	ENSSSCG00000021926
TCONS_00008311	ENSSSCG00000029715
TCONS_00008312	ENSSSCG00000029715
TCONS_00023087	ENSSSCG00000011195
TCONS_00023088	ENSSSCG00000011195
TCONS_00019665	ENSSSCG00000036579
TCONS_00019666	ENSSSCG00000036579
TCONS_00019665	ENSSSCG00000031392
TCONS_00019666	ENSSSCG00000031392
TCONS_00023275	ENSSSCG00000027738
TCONS_00023276	ENSSSCG00000027738
TCONS_00023275	ENSSSCG00000024222
TCONS_00023276	ENSSSCG00000024222
TCONS_00023275	ENSSSCG00000025502
TCONS_00023276	ENSSSCG00000025502
TCONS_00023275	ENSSSCG00000030247
TCONS_00023276	ENSSSCG00000030247
TCONS_00023275	ENSSSCG00000011240
TCONS_00023276	ENSSSCG00000011240
TCONS_00023275	ENSSSCG00000011239
TCONS_00023276	ENSSSCG00000011239
TCONS_00023287	ENSSSCG00000011243
TCONS_00023287	ENSSSCG00000011245
TCONS_00023287	ENSSSCG00000033502
TCONS_00023287	ENSSSCG00000028740
TCONS_00023423	ENSSSCG00000026945
TCONS_00023423	ENSSSCG00000036227
TCONS_00023423	ENSSSCG00000023395
TCONS_00023423	ENSSSCG00000032551
TCONS_00023423	ENSSSCG00000021997
TCONS_00023455	ENSSSCG00000021997
TCONS_00023423	ENSSSCG00000038857
TCONS_00023455	ENSSSCG00000038857
TCONS_00023423	ENSSSCG00000011327
TCONS_00023455	ENSSSCG00000011327
TCONS_00023423	ENSSSCG00000024268
TCONS_00023455	ENSSSCG00000024268
TCONS_00023423	ENSSSCG00000040146
TCONS_00023455	ENSSSCG00000040146
TCONS_00023423	ENSSSCG00000011324
TCONS_00023455	ENSSSCG00000011324
TCONS_00023455	ENSSSCG00000011325
TCONS_00023455	ENSSSCG00000011326
TCONS_00020163	ENSSSCG00000011329
TCONS_00023455	ENSSSCG00000011329
TCONS_00020163	ENSSSCG00000011330
TCONS_00020163	ENSSSCG00000011333
TCONS_00020163	ENSSSCG00000011332
TCONS_00020163	ENSSSCG00000040510
TCONS_00020163	ENSSSCG00000024513
TCONS_00020163	ENSSSCG00000024832
TCONS_00020367	ENSSSCG00000011425
TCONS_00020367	ENSSSCG00000011419
TCONS_00020367	ENSSSCG00000011424
TCONS_00020388	ENSSSCG00000011424
TCONS_00020367	ENSSSCG00000011423
TCONS_00020388	ENSSSCG00000011423
TCONS_00020388	ENSSSCG00000029447
TCONS_00020388	ENSSSCG00000025367
TCONS_00020388	ENSSSCG00000023824
TCONS_00020388	ENSSSCG00000033277
TCONS_00020388	ENSSSCG00000029827
TCONS_00020388	ENSSSCG00000023177
TCONS_00020388	ENSSSCG00000023033
TCONS_00020388	ENSSSCG00000028446
TCONS_00020388	ENSSSCG00000040890
TCONS_00020388	ENSSSCG00000030229
TCONS_00020388	ENSSSCG00000023325
TCONS_00024121	ENSSSCG00000011511
TCONS_00024206	ENSSSCG00000023437
TCONS_00024206	ENSSSCG00000034482
TCONS_00024206	ENSSSCG00000036136
TCONS_00021074	ENSSSCG00000011645
TCONS_00021074	ENSSSCG00000011646
TCONS_00021075	ENSSSCG00000011646
TCONS_00021075	ENSSSCG00000024492
TCONS_00021094	ENSSSCG00000033185
TCONS_00021094	ENSSSCG00000011650
TCONS_00021094	ENSSSCG00000011653
TCONS_00024618	ENSSSCG00000022031
TCONS_00024618	ENSSSCG00000011686
TCONS_00024618	ENSSSCG00000019975
TCONS_00024618	ENSSSCG00000035232
TCONS_00024618	ENSSSCG00000036206
TCONS_00024618	ENSSSCG00000019379
TCONS_00024654	ENSSSCG00000011695
TCONS_00024654	ENSSSCG00000011694
TCONS_00024654	ENSSSCG00000035354
TCONS_00021274	ENSSSCG00000011704
TCONS_00021274	ENSSSCG00000011705
TCONS_00021274	ENSSSCG00000011706
TCONS_00024695	ENSSSCG00000027459
TCONS_00024696	ENSSSCG00000027459
TCONS_00024695	ENSSSCG00000030260
TCONS_00024696	ENSSSCG00000030260
TCONS_00024695	ENSSSCG00000034296
TCONS_00024696	ENSSSCG00000034296
TCONS_00021341	ENSSSCG00000011720
TCONS_00021346	ENSSSCG00000011721
TCONS_00021347	ENSSSCG00000011721
TCONS_00021422	ENSSSCG00000011730
TCONS_00021422	ENSSSCG00000027790
TCONS_00021422	ENSSSCG00000035535
TCONS_00021422	ENSSSCG00000035935
TCONS_00021422	ENSSSCG00000011733
TCONS_00021479	ENSSSCG00000035525
TCONS_00021480	ENSSSCG00000035525
TCONS_00021479	ENSSSCG00000011743
TCONS_00021480	ENSSSCG00000011743
TCONS_00021512	ENSSSCG00000028905
TCONS_00021512	ENSSSCG00000011750
TCONS_00021512	ENSSSCG00000011751
TCONS_00025015	ENSSSCG00000011767
TCONS_00025015	ENSSSCG00000011768
TCONS_00025015	ENSSSCG00000019512
TCONS_00025062	ENSSSCG00000031476
TCONS_00025063	ENSSSCG00000031476
TCONS_00025064	ENSSSCG00000031476
TCONS_00025065	ENSSSCG00000031476
TCONS_00025066	ENSSSCG00000031476
TCONS_00025067	ENSSSCG00000031476
TCONS_00025068	ENSSSCG00000031476
TCONS_00025069	ENSSSCG00000031476
TCONS_00025062	ENSSSCG00000011775
TCONS_00025063	ENSSSCG00000011775
TCONS_00025064	ENSSSCG00000011775
TCONS_00025065	ENSSSCG00000011775
TCONS_00025066	ENSSSCG00000011775
TCONS_00025067	ENSSSCG00000011775
TCONS_00025068	ENSSSCG00000011775
TCONS_00025069	ENSSSCG00000011775
TCONS_00025062	ENSSSCG00000011776
TCONS_00025063	ENSSSCG00000011776
TCONS_00025064	ENSSSCG00000011776
TCONS_00025065	ENSSSCG00000011776
TCONS_00025066	ENSSSCG00000011776
TCONS_00025067	ENSSSCG00000011776
TCONS_00025068	ENSSSCG00000011776
TCONS_00025069	ENSSSCG00000011776
TCONS_00025174	ENSSSCG00000025770
TCONS_00025174	ENSSSCG00000036406
TCONS_00025174	ENSSSCG00000037108
TCONS_00025174	ENSSSCG00000011806
TCONS_00021868	ENSSSCG00000039510
TCONS_00021868	ENSSSCG00000033815
TCONS_00021868	ENSSSCG00000011809
TCONS_00021868	ENSSSCG00000011810
TCONS_00025191	ENSSSCG00000011812
TCONS_00025192	ENSSSCG00000011812
TCONS_00025193	ENSSSCG00000011812
TCONS_00025194	ENSSSCG00000011812
TCONS_00025195	ENSSSCG00000011812
TCONS_00025212	ENSSSCG00000038441
TCONS_00025213	ENSSSCG00000038441
TCONS_00025213	ENSSSCG00000039561
TCONS_00025353	ENSSSCG00000028717
TCONS_00025353	ENSSSCG00000025349
TCONS_00025495	ENSSSCG00000031244
TCONS_00025496	ENSSSCG00000031244
TCONS_00025495	ENSSSCG00000011910
TCONS_00025496	ENSSSCG00000011910
TCONS_00022302	ENSSSCG00000026113
TCONS_00022304	ENSSSCG00000026113
TCONS_00022305	ENSSSCG00000026113
TCONS_00022302	ENSSSCG00000035267
TCONS_00022304	ENSSSCG00000035267
TCONS_00022305	ENSSSCG00000035267
TCONS_00022302	ENSSSCG00000029267
TCONS_00022304	ENSSSCG00000029267
TCONS_00022305	ENSSSCG00000029267
TCONS_00022368	ENSSSCG00000011931
TCONS_00022368	ENSSSCG00000027820
TCONS_00022368	ENSSSCG00000034515
TCONS_00022368	ENSSSCG00000023918
TCONS_00022518	ENSSSCG00000011996
TCONS_00022519	ENSSSCG00000011996
TCONS_00022520	ENSSSCG00000011996
TCONS_00022518	ENSSSCG00000011997
TCONS_00022519	ENSSSCG00000011997
TCONS_00022520	ENSSSCG00000011997
TCONS_00022575	ENSSSCG00000019839
TCONS_00022575	ENSSSCG00000018164
TCONS_00022575	ENSSSCG00000034679
TCONS_00022575	ENSSSCG00000038593
TCONS_00022610	ENSSSCG00000012022
TCONS_00022611	ENSSSCG00000012022
TCONS_00022610	ENSSSCG00000019793
TCONS_00022611	ENSSSCG00000019793
TCONS_00022610	ENSSSCG00000033431
TCONS_00022611	ENSSSCG00000033431
TCONS_00022610	ENSSSCG00000037935
TCONS_00022611	ENSSSCG00000037935
TCONS_00026084	ENSSSCG00000033115
TCONS_00026084	ENSSSCG00000037086
TCONS_00026084	ENSSSCG00000034378
TCONS_00026084	ENSSSCG00000034624
TCONS_00022724	ENSSSCG00000026981
TCONS_00022724	ENSSSCG00000034167
TCONS_00022724	ENSSSCG00000032547
TCONS_00026123	ENSSSCG00000027179
TCONS_00026123	ENSSSCG00000012059
TCONS_00026173	ENSSSCG00000012074
TCONS_00026280	ENSSSCG00000028571
TCONS_00026281	ENSSSCG00000028571
TCONS_00026280	ENSSSCG00000012089
TCONS_00026281	ENSSSCG00000012089
TCONS_00023010	ENSSSCG00000038089
TCONS_00023011	ENSSSCG00000038089
TCONS_00023010	ENSSSCG00000030696
TCONS_00023011	ENSSSCG00000030696
TCONS_00023010	ENSSSCG00000023041
TCONS_00023011	ENSSSCG00000023041
TCONS_00077015	ENSSSCG00000023866
TCONS_00077015	ENSSSCG00000002648
TCONS_00077015	ENSSSCG00000036367
TCONS_00077015	ENSSSCG00000002646
TCONS_00077015	ENSSSCG00000002645
TCONS_00077015	ENSSSCG00000002650
TCONS_00077015	ENSSSCG00000002651
TCONS_00077015	ENSSSCG00000035230
TCONS_00077050	ENSSSCG00000020678
TCONS_00077051	ENSSSCG00000020678
TCONS_00077050	ENSSSCG00000040802
TCONS_00077051	ENSSSCG00000040802
TCONS_00077052	ENSSSCG00000040802
TCONS_00077050	ENSSSCG00000035629
TCONS_00077051	ENSSSCG00000035629
TCONS_00077052	ENSSSCG00000035629
TCONS_00077050	ENSSSCG00000032996
TCONS_00077051	ENSSSCG00000032996
TCONS_00077052	ENSSSCG00000032996
TCONS_00077052	ENSSSCG00000002652
TCONS_00077052	ENSSSCG00000002653
TCONS_00077102	ENSSSCG00000002668
TCONS_00077104	ENSSSCG00000002668
TCONS_00077105	ENSSSCG00000002668
TCONS_00077102	ENSSSCG00000002666
TCONS_00077104	ENSSSCG00000002666
TCONS_00077105	ENSSSCG00000002666
TCONS_00077102	ENSSSCG00000002667
TCONS_00077104	ENSSSCG00000002667
TCONS_00077105	ENSSSCG00000002667
TCONS_00077102	ENSSSCG00000002669
TCONS_00077104	ENSSSCG00000002669
TCONS_00077105	ENSSSCG00000002669
TCONS_00077162	ENSSSCG00000040607
TCONS_00077163	ENSSSCG00000040607
TCONS_00077164	ENSSSCG00000040607
TCONS_00072472	ENSSSCG00000038627
TCONS_00072473	ENSSSCG00000038627
TCONS_00072472	ENSSSCG00000002700
TCONS_00072473	ENSSSCG00000002700
TCONS_00072472	ENSSSCG00000002701
TCONS_00072473	ENSSSCG00000002701
TCONS_00072472	ENSSSCG00000039747
TCONS_00072473	ENSSSCG00000039747
TCONS_00072472	ENSSSCG00000019476
TCONS_00072473	ENSSSCG00000019476
TCONS_00072472	ENSSSCG00000032603
TCONS_00072473	ENSSSCG00000032603
TCONS_00077222	ENSSSCG00000002724
TCONS_00077222	ENSSSCG00000002720
TCONS_00077222	ENSSSCG00000019721
TCONS_00077222	ENSSSCG00000002719
TCONS_00077222	ENSSSCG00000002723
TCONS_00077222	ENSSSCG00000002722
TCONS_00077222	ENSSSCG00000035447
TCONS_00077222	ENSSSCG00000037473
TCONS_00077222	ENSSSCG00000038843
TCONS_00077222	ENSSSCG00000040832
TCONS_00077222	ENSSSCG00000025425
TCONS_00077222	ENSSSCG00000027973
TCONS_00077652	ENSSSCG00000002828
TCONS_00077653	ENSSSCG00000002828
TCONS_00077652	ENSSSCG00000002829
TCONS_00077653	ENSSSCG00000002829
TCONS_00077652	ENSSSCG00000002830
TCONS_00077653	ENSSSCG00000002830
TCONS_00072969	ENSSSCG00000032145
TCONS_00073103	ENSSSCG00000035222
TCONS_00073104	ENSSSCG00000035222
TCONS_00077805	ENSSSCG00000035222
TCONS_00073103	ENSSSCG00000033695
TCONS_00073104	ENSSSCG00000033695
TCONS_00077805	ENSSSCG00000033695
TCONS_00073103	ENSSSCG00000033874
TCONS_00073104	ENSSSCG00000033874
TCONS_00077805	ENSSSCG00000033874
TCONS_00077805	ENSSSCG00000029607
TCONS_00073316	ENSSSCG00000030149
TCONS_00073316	ENSSSCG00000037792
TCONS_00073316	ENSSSCG00000002931
TCONS_00073316	ENSSSCG00000025355
TCONS_00073316	ENSSSCG00000002932
TCONS_00073384	ENSSSCG00000026961
TCONS_00073384	ENSSSCG00000018144
TCONS_00073384	ENSSSCG00000038070
TCONS_00073384	ENSSSCG00000002944
TCONS_00073384	ENSSSCG00000002950
TCONS_00073384	ENSSSCG00000025160
TCONS_00073384	ENSSSCG00000038077
TCONS_00073384	ENSSSCG00000002954
TCONS_00073384	ENSSSCG00000002953
TCONS_00073384	ENSSSCG00000002952
TCONS_00073384	ENSSSCG00000038902
TCONS_00073384	ENSSSCG00000002955
TCONS_00078014	ENSSSCG00000002965
TCONS_00078016	ENSSSCG00000002965
TCONS_00078014	ENSSSCG00000002967
TCONS_00078016	ENSSSCG00000002967
TCONS_00078014	ENSSSCG00000037879
TCONS_00078016	ENSSSCG00000037879
TCONS_00078014	ENSSSCG00000024281
TCONS_00078016	ENSSSCG00000024281
TCONS_00078014	ENSSSCG00000022017
TCONS_00078016	ENSSSCG00000022017
TCONS_00078014	ENSSSCG00000028943
TCONS_00078016	ENSSSCG00000028943
TCONS_00078014	ENSSSCG00000036998
TCONS_00078016	ENSSSCG00000036998
TCONS_00078014	ENSSSCG00000035570
TCONS_00078016	ENSSSCG00000035570
TCONS_00078014	ENSSSCG00000022692
TCONS_00078016	ENSSSCG00000022692
TCONS_00078014	ENSSSCG00000026794
TCONS_00078016	ENSSSCG00000026794
TCONS_00078014	ENSSSCG00000026904
TCONS_00078016	ENSSSCG00000026904
TCONS_00078014	ENSSSCG00000031623
TCONS_00078016	ENSSSCG00000031623
TCONS_00073508	ENSSSCG00000002983
TCONS_00073508	ENSSSCG00000039697
TCONS_00073508	ENSSSCG00000027197
TCONS_00073508	ENSSSCG00000030510
TCONS_00073508	ENSSSCG00000027515
TCONS_00073508	ENSSSCG00000033837
TCONS_00073508	ENSSSCG00000039235
TCONS_00078267	ENSSSCG00000003062
TCONS_00078267	ENSSSCG00000003063
TCONS_00078267	ENSSSCG00000003064
TCONS_00078267	ENSSSCG00000003054
TCONS_00078267	ENSSSCG00000003055
TCONS_00078267	ENSSSCG00000030637
TCONS_00078267	ENSSSCG00000036291
TCONS_00078267	ENSSSCG00000003059
TCONS_00078267	ENSSSCG00000032581
TCONS_00078267	ENSSSCG00000003061
TCONS_00078267	ENSSSCG00000032434
TCONS_00078289	ENSSSCG00000003072
TCONS_00078289	ENSSSCG00000003071
TCONS_00078289	ENSSSCG00000003070
TCONS_00078289	ENSSSCG00000038289
TCONS_00078289	ENSSSCG00000003076
TCONS_00078289	ENSSSCG00000038860
TCONS_00078289	ENSSSCG00000033420
TCONS_00078473	ENSSSCG00000003121
TCONS_00078475	ENSSSCG00000003121
TCONS_00078473	ENSSSCG00000003120
TCONS_00078475	ENSSSCG00000003120
TCONS_00078473	ENSSSCG00000003119
TCONS_00078475	ENSSSCG00000003119
TCONS_00078473	ENSSSCG00000039827
TCONS_00078475	ENSSSCG00000039827
TCONS_00078473	ENSSSCG00000022302
TCONS_00078475	ENSSSCG00000022302
TCONS_00078473	ENSSSCG00000023371
TCONS_00078475	ENSSSCG00000023371
TCONS_00078473	ENSSSCG00000022774
TCONS_00078475	ENSSSCG00000022774
TCONS_00078473	ENSSSCG00000020791
TCONS_00078475	ENSSSCG00000020791
TCONS_00078473	ENSSSCG00000034313
TCONS_00078475	ENSSSCG00000034313
TCONS_00078473	ENSSSCG00000003124
TCONS_00078475	ENSSSCG00000003124
TCONS_00078532	ENSSSCG00000023280
TCONS_00078533	ENSSSCG00000023280
TCONS_00078532	ENSSSCG00000025975
TCONS_00078533	ENSSSCG00000025975
TCONS_00078532	ENSSSCG00000025441
TCONS_00078533	ENSSSCG00000025441
TCONS_00078532	ENSSSCG00000025928
TCONS_00078533	ENSSSCG00000025928
TCONS_00078532	ENSSSCG00000030425
TCONS_00078533	ENSSSCG00000030425
TCONS_00078532	ENSSSCG00000003148
TCONS_00078533	ENSSSCG00000003148
TCONS_00078532	ENSSSCG00000003147
TCONS_00078533	ENSSSCG00000003147
TCONS_00078532	ENSSSCG00000040556
TCONS_00078533	ENSSSCG00000040556
TCONS_00078532	ENSSSCG00000003146
TCONS_00078533	ENSSSCG00000003146
TCONS_00078532	ENSSSCG00000003145
TCONS_00078533	ENSSSCG00000003145
TCONS_00078532	ENSSSCG00000003143
TCONS_00078533	ENSSSCG00000003143
TCONS_00078532	ENSSSCG00000029151
TCONS_00078533	ENSSSCG00000029151
TCONS_00078532	ENSSSCG00000003142
TCONS_00078533	ENSSSCG00000003142
TCONS_00078532	ENSSSCG00000038580
TCONS_00078533	ENSSSCG00000038580
TCONS_00078532	ENSSSCG00000003140
TCONS_00078533	ENSSSCG00000003140
TCONS_00078532	ENSSSCG00000003139
TCONS_00078533	ENSSSCG00000003139
TCONS_00078532	ENSSSCG00000003138
TCONS_00078533	ENSSSCG00000003138
TCONS_00078532	ENSSSCG00000003137
TCONS_00078533	ENSSSCG00000003137
TCONS_00078675	ENSSSCG00000003212
TCONS_00078675	ENSSSCG00000003211
TCONS_00078675	ENSSSCG00000003216
TCONS_00078675	ENSSSCG00000034211
TCONS_00078675	ENSSSCG00000003218
TCONS_00078675	ENSSSCG00000003219
TCONS_00078675	ENSSSCG00000039372
TCONS_00078675	ENSSSCG00000003217
TCONS_00078675	ENSSSCG00000023211
TCONS_00078675	ENSSSCG00000029960
TCONS_00078675	ENSSSCG00000003222
TCONS_00078912	ENSSSCG00000036656
TCONS_00078912	ENSSSCG00000003243
TCONS_00078912	ENSSSCG00000032585
TCONS_00078912	ENSSSCG00000032969
TCONS_00078912	ENSSSCG00000038927
TCONS_00078912	ENSSSCG00000038712
TCONS_00078912	ENSSSCG00000003240
TCONS_00078912	ENSSSCG00000003239
TCONS_00078912	ENSSSCG00000003238
TCONS_00078912	ENSSSCG00000019341
TCONS_00078912	ENSSSCG00000018644
TCONS_00078912	ENSSSCG00000018735
TCONS_00074743	ENSSSCG00000003331
TCONS_00074743	ENSSSCG00000003332
TCONS_00074743	ENSSSCG00000022151
TCONS_00074743	ENSSSCG00000003333
TCONS_00074743	ENSSSCG00000003334
TCONS_00074743	ENSSSCG00000027991
TCONS_00074743	ENSSSCG00000003329
TCONS_00074743	ENSSSCG00000003339
TCONS_00074743	ENSSSCG00000003338
TCONS_00074743	ENSSSCG00000003341
TCONS_00074743	ENSSSCG00000003342
TCONS_00074743	ENSSSCG00000021880
TCONS_00074743	ENSSSCG00000038474
TCONS_00074743	ENSSSCG00000003354
TCONS_00074743	ENSSSCG00000033374
TCONS_00074743	ENSSSCG00000035994
TCONS_00074743	ENSSSCG00000003346
TCONS_00074743	ENSSSCG00000034013
TCONS_00074743	ENSSSCG00000003344
TCONS_00074743	ENSSSCG00000003343
TCONS_00074743	ENSSSCG00000038530
TCONS_00074743	ENSSSCG00000003348
TCONS_00079377	ENSSSCG00000003357
TCONS_00079390	ENSSSCG00000024678
TCONS_00079390	ENSSSCG00000019934
TCONS_00079390	ENSSSCG00000003360
TCONS_00079390	ENSSSCG00000003359
TCONS_00079390	ENSSSCG00000025685
TCONS_00079390	ENSSSCG00000040858
TCONS_00079390	ENSSSCG00000034255
TCONS_00079390	ENSSSCG00000039233
TCONS_00079390	ENSSSCG00000036305
TCONS_00079390	ENSSSCG00000039516
TCONS_00074901	ENSSSCG00000035940
TCONS_00074901	ENSSSCG00000038006
TCONS_00074901	ENSSSCG00000020625
TCONS_00074901	ENSSSCG00000003393
TCONS_00079524	ENSSSCG00000023126
TCONS_00079525	ENSSSCG00000023126
TCONS_00079526	ENSSSCG00000023126
TCONS_00079527	ENSSSCG00000023126
TCONS_00079524	ENSSSCG00000038822
TCONS_00079525	ENSSSCG00000038822
TCONS_00079526	ENSSSCG00000038822
TCONS_00079527	ENSSSCG00000038822
TCONS_00079524	ENSSSCG00000003410
TCONS_00079525	ENSSSCG00000003410
TCONS_00079526	ENSSSCG00000003410
TCONS_00079527	ENSSSCG00000003410
TCONS_00079524	ENSSSCG00000027689
TCONS_00079525	ENSSSCG00000027689
TCONS_00079526	ENSSSCG00000027689
TCONS_00079527	ENSSSCG00000027689
TCONS_00079524	ENSSSCG00000003412
TCONS_00079525	ENSSSCG00000003412
TCONS_00079526	ENSSSCG00000003412
TCONS_00079527	ENSSSCG00000003412
TCONS_00079822	ENSSSCG00000003532
TCONS_00079822	ENSSSCG00000025500
TCONS_00079822	ENSSSCG00000023761
TCONS_00079822	ENSSSCG00000035332
TCONS_00079822	ENSSSCG00000032674
TCONS_00075391	ENSSSCG00000038619
TCONS_00075391	ENSSSCG00000029558
TCONS_00075391	ENSSSCG00000026386
TCONS_00075391	ENSSSCG00000027684
TCONS_00075391	ENSSSCG00000030660
TCONS_00075391	ENSSSCG00000031074
TCONS_00075391	ENSSSCG00000036593
TCONS_00075391	ENSSSCG00000028387
TCONS_00075391	ENSSSCG00000026526
TCONS_00075610	ENSSSCG00000003596
TCONS_00075611	ENSSSCG00000003596
TCONS_00075610	ENSSSCG00000031639
TCONS_00075611	ENSSSCG00000031639
TCONS_00075610	ENSSSCG00000036883
TCONS_00075611	ENSSSCG00000036883
TCONS_00075610	ENSSSCG00000023585
TCONS_00075611	ENSSSCG00000023585
TCONS_00075610	ENSSSCG00000003599
TCONS_00075611	ENSSSCG00000003599
TCONS_00080179	ENSSSCG00000025206
TCONS_00080179	ENSSSCG00000032067
TCONS_00080179	ENSSSCG00000003619
TCONS_00080179	ENSSSCG00000003620
TCONS_00080238	ENSSSCG00000037600
TCONS_00080238	ENSSSCG00000003628
TCONS_00080238	ENSSSCG00000018512
TCONS_00080238	ENSSSCG00000003630
TCONS_00075751	ENSSSCG00000003630
TCONS_00080238	ENSSSCG00000018909
TCONS_00075751	ENSSSCG00000039277
TCONS_00075751	ENSSSCG00000003632
TCONS_00075751	ENSSSCG00000003633
TCONS_00075761	ENSSSCG00000003633
TCONS_00075751	ENSSSCG00000003634
TCONS_00075761	ENSSSCG00000003634
TCONS_00075751	ENSSSCG00000033641
TCONS_00075761	ENSSSCG00000033641
TCONS_00075751	ENSSSCG00000037213
TCONS_00075761	ENSSSCG00000037213
TCONS_00075751	ENSSSCG00000003637
TCONS_00075761	ENSSSCG00000003637
TCONS_00075761	ENSSSCG00000019537
TCONS_00075761	ENSSSCG00000029954
TCONS_00075761	ENSSSCG00000036832
TCONS_00075761	ENSSSCG00000028892
TCONS_00075761	ENSSSCG00000033892
TCONS_00080282	ENSSSCG00000037815
TCONS_00080282	ENSSSCG00000034611
TCONS_00080282	ENSSSCG00000029991
TCONS_00080282	ENSSSCG00000039034
TCONS_00080282	ENSSSCG00000031631
TCONS_00075881	ENSSSCG00000022947
TCONS_00075881	ENSSSCG00000038992
TCONS_00075881	ENSSSCG00000024644
TCONS_00075881	ENSSSCG00000024162
TCONS_00075881	ENSSSCG00000028126
TCONS_00075881	ENSSSCG00000022163
TCONS_00075895	ENSSSCG00000038465
TCONS_00075896	ENSSSCG00000038465
TCONS_00075895	ENSSSCG00000037181
TCONS_00075896	ENSSSCG00000037181
TCONS_00075895	ENSSSCG00000038790
TCONS_00075896	ENSSSCG00000038790
TCONS_00075895	ENSSSCG00000037264
TCONS_00075896	ENSSSCG00000037264
TCONS_00080525	ENSSSCG00000028805
TCONS_00080526	ENSSSCG00000028805
TCONS_00080527	ENSSSCG00000028805
TCONS_00080528	ENSSSCG00000028805
TCONS_00080529	ENSSSCG00000028805
TCONS_00080525	ENSSSCG00000031587
TCONS_00080526	ENSSSCG00000031587
TCONS_00080527	ENSSSCG00000031587
TCONS_00080528	ENSSSCG00000031587
TCONS_00080529	ENSSSCG00000031587
TCONS_00080525	ENSSSCG00000023672
TCONS_00080526	ENSSSCG00000023672
TCONS_00080527	ENSSSCG00000023672
TCONS_00080528	ENSSSCG00000023672
TCONS_00080529	ENSSSCG00000023672
TCONS_00080533	ENSSSCG00000034767
TCONS_00080533	ENSSSCG00000021612
TCONS_00075962	ENSSSCG00000036800
TCONS_00075962	ENSSSCG00000033032
TCONS_00075962	ENSSSCG00000033827
TCONS_00075962	ENSSSCG00000038232
TCONS_00080698	ENSSSCG00000003722
TCONS_00080994	ENSSSCG00000003787
TCONS_00080995	ENSSSCG00000003787
TCONS_00080994	ENSSSCG00000019065
TCONS_00080995	ENSSSCG00000019065
TCONS_00080994	ENSSSCG00000003788
TCONS_00080995	ENSSSCG00000003788
TCONS_00080994	ENSSSCG00000003789
TCONS_00080995	ENSSSCG00000003789
TCONS_00080994	ENSSSCG00000038349
TCONS_00080995	ENSSSCG00000038349
TCONS_00076365	ENSSSCG00000003795
TCONS_00076365	ENSSSCG00000003797
TCONS_00076415	ENSSSCG00000003815
TCONS_00076415	ENSSSCG00000032215
TCONS_00076415	ENSSSCG00000039727
TCONS_00081140	ENSSSCG00000003820
TCONS_00081140	ENSSSCG00000003821
TCONS_00081192	ENSSSCG00000029633
TCONS_00081192	ENSSSCG00000025020
TCONS_00081192	ENSSSCG00000020989
TCONS_00081192	ENSSSCG00000025097
TCONS_00081192	ENSSSCG00000027525
TCONS_00076680	ENSSSCG00000035459
TCONS_00076680	ENSSSCG00000034880
TCONS_00076680	ENSSSCG00000003884
TCONS_00076680	ENSSSCG00000003885
TCONS_00076680	ENSSSCG00000003888
TCONS_00081528	ENSSSCG00000023266
TCONS_00081529	ENSSSCG00000023266
TCONS_00081528	ENSSSCG00000034322
TCONS_00081529	ENSSSCG00000034322
TCONS_00081528	ENSSSCG00000003969
TCONS_00081529	ENSSSCG00000003969
TCONS_00081528	ENSSSCG00000003970
TCONS_00081529	ENSSSCG00000003970
TCONS_00081528	ENSSSCG00000033628
TCONS_00081529	ENSSSCG00000033628
TCONS_00045493	ENSSSCG00000014554
TCONS_00045493	ENSSSCG00000014555
TCONS_00045493	ENSSSCG00000014556
TCONS_00045493	ENSSSCG00000014557
TCONS_00045493	ENSSSCG00000014558
TCONS_00045493	ENSSSCG00000014559
TCONS_00045493	ENSSSCG00000014560
TCONS_00045493	ENSSSCG00000014561
TCONS_00045493	ENSSSCG00000025023
TCONS_00045493	ENSSSCG00000040278
TCONS_00045493	ENSSSCG00000014565
TCONS_00045493	ENSSSCG00000038912
TCONS_00045493	ENSSSCG00000032436
TCONS_00045493	ENSSSCG00000032591
TCONS_00045493	ENSSSCG00000038005
TCONS_00049784	ENSSSCG00000038364
TCONS_00049785	ENSSSCG00000038364
TCONS_00049784	ENSSSCG00000033344
TCONS_00049785	ENSSSCG00000033344
TCONS_00049784	ENSSSCG00000039091
TCONS_00049785	ENSSSCG00000039091
TCONS_00049784	ENSSSCG00000035293
TCONS_00049785	ENSSSCG00000035293
TCONS_00049784	ENSSSCG00000032802
TCONS_00049785	ENSSSCG00000032802
TCONS_00049784	ENSSSCG00000033740
TCONS_00049785	ENSSSCG00000033740
TCONS_00049784	ENSSSCG00000039767
TCONS_00049785	ENSSSCG00000039767
TCONS_00045670	ENSSSCG00000012856
TCONS_00045670	ENSSSCG00000035241
TCONS_00045670	ENSSSCG00000032948
TCONS_00045670	ENSSSCG00000012857
TCONS_00045670	ENSSSCG00000012862
TCONS_00045670	ENSSSCG00000036902
TCONS_00049887	ENSSSCG00000031191
TCONS_00049895	ENSSSCG00000012875
TCONS_00049895	ENSSSCG00000034441
TCONS_00049895	ENSSSCG00000012878
TCONS_00049895	ENSSSCG00000012879
TCONS_00049987	ENSSSCG00000033777
TCONS_00049988	ENSSSCG00000033777
TCONS_00049987	ENSSSCG00000012920
TCONS_00049988	ENSSSCG00000012920
TCONS_00049987	ENSSSCG00000012909
TCONS_00049988	ENSSSCG00000012909
TCONS_00049987	ENSSSCG00000012910
TCONS_00049988	ENSSSCG00000012910
TCONS_00049987	ENSSSCG00000012911
TCONS_00049988	ENSSSCG00000012911
TCONS_00049987	ENSSSCG00000012912
TCONS_00049988	ENSSSCG00000012912
TCONS_00049987	ENSSSCG00000012913
TCONS_00049988	ENSSSCG00000012913
TCONS_00049987	ENSSSCG00000012914
TCONS_00049988	ENSSSCG00000012914
TCONS_00049987	ENSSSCG00000012915
TCONS_00049988	ENSSSCG00000012915
TCONS_00049987	ENSSSCG00000012916
TCONS_00049988	ENSSSCG00000012916
TCONS_00049987	ENSSSCG00000027956
TCONS_00049988	ENSSSCG00000027956
TCONS_00049987	ENSSSCG00000012917
TCONS_00049988	ENSSSCG00000012917
TCONS_00049987	ENSSSCG00000012918
TCONS_00049988	ENSSSCG00000012918
TCONS_00049987	ENSSSCG00000029637
TCONS_00049988	ENSSSCG00000029637
TCONS_00045844	ENSSSCG00000012957
TCONS_00045844	ENSSSCG00000028015
TCONS_00045844	ENSSSCG00000012959
TCONS_00045844	ENSSSCG00000012960
TCONS_00045844	ENSSSCG00000012961
TCONS_00045844	ENSSSCG00000027334
TCONS_00045844	ENSSSCG00000012963
TCONS_00045844	ENSSSCG00000012964
TCONS_00045844	ENSSSCG00000012966
TCONS_00045844	ENSSSCG00000012965
TCONS_00045844	ENSSSCG00000012967
TCONS_00050256	ENSSSCG00000013017
TCONS_00050256	ENSSSCG00000013018
TCONS_00050256	ENSSSCG00000013019
TCONS_00050256	ENSSSCG00000013020
TCONS_00050256	ENSSSCG00000013021
TCONS_00050256	ENSSSCG00000013022
TCONS_00050256	ENSSSCG00000013023
TCONS_00050256	ENSSSCG00000033188
TCONS_00046024	ENSSSCG00000013052
TCONS_00046024	ENSSSCG00000040120
TCONS_00046024	ENSSSCG00000013054
TCONS_00046024	ENSSSCG00000026914
TCONS_00046024	ENSSSCG00000013056
TCONS_00046024	ENSSSCG00000021482
TCONS_00046024	ENSSSCG00000027453
TCONS_00046024	ENSSSCG00000013057
TCONS_00050409	ENSSSCG00000023110
TCONS_00050410	ENSSSCG00000023110
TCONS_00050409	ENSSSCG00000038370
TCONS_00050410	ENSSSCG00000038370
TCONS_00050409	ENSSSCG00000027847
TCONS_00050410	ENSSSCG00000027847
TCONS_00050409	ENSSSCG00000025282
TCONS_00050410	ENSSSCG00000025282
TCONS_00050409	ENSSSCG00000023323
TCONS_00050410	ENSSSCG00000023323
TCONS_00050409	ENSSSCG00000028275
TCONS_00050410	ENSSSCG00000028275
TCONS_00050409	ENSSSCG00000030653
TCONS_00050410	ENSSSCG00000030653
TCONS_00050409	ENSSSCG00000020809
TCONS_00050410	ENSSSCG00000020809
TCONS_00050409	ENSSSCG00000033054
TCONS_00050410	ENSSSCG00000033054
TCONS_00050409	ENSSSCG00000013061
TCONS_00050410	ENSSSCG00000013061
TCONS_00050409	ENSSSCG00000013062
TCONS_00050410	ENSSSCG00000013062
TCONS_00050409	ENSSSCG00000013063
TCONS_00050410	ENSSSCG00000013063
TCONS_00050409	ENSSSCG00000013064
TCONS_00050410	ENSSSCG00000013064
TCONS_00050409	ENSSSCG00000033010
TCONS_00050410	ENSSSCG00000033010
TCONS_00046162	ENSSSCG00000036669
TCONS_00050409	ENSSSCG00000036669
TCONS_00050410	ENSSSCG00000036669
TCONS_00046162	ENSSSCG00000037683
TCONS_00050409	ENSSSCG00000037683
TCONS_00050410	ENSSSCG00000037683
TCONS_00046162	ENSSSCG00000013060
TCONS_00046162	ENSSSCG00000013065
TCONS_00046162	ENSSSCG00000038339
TCONS_00046162	ENSSSCG00000013067
TCONS_00046162	ENSSSCG00000013068
TCONS_00046162	ENSSSCG00000013066
TCONS_00046179	ENSSSCG00000013074
TCONS_00046179	ENSSSCG00000013073
TCONS_00046179	ENSSSCG00000013072
TCONS_00046179	ENSSSCG00000024015
TCONS_00046179	ENSSSCG00000039481
TCONS_00046179	ENSSSCG00000028696
TCONS_00046179	ENSSSCG00000027538
TCONS_00046179	ENSSSCG00000013078
TCONS_00046269	ENSSSCG00000013124
TCONS_00046269	ENSSSCG00000018435
TCONS_00046269	ENSSSCG00000013125
TCONS_00046269	ENSSSCG00000039750
TCONS_00046269	ENSSSCG00000031679
TCONS_00046269	ENSSSCG00000033279
TCONS_00046269	ENSSSCG00000039507
TCONS_00046269	ENSSSCG00000013132
TCONS_00046280	ENSSSCG00000013144
TCONS_00046281	ENSSSCG00000013144
TCONS_00046280	ENSSSCG00000013145
TCONS_00046281	ENSSSCG00000013145
TCONS_00046280	ENSSSCG00000033703
TCONS_00046281	ENSSSCG00000033703
TCONS_00046280	ENSSSCG00000013147
TCONS_00046281	ENSSSCG00000013147
TCONS_00046280	ENSSSCG00000013148
TCONS_00046281	ENSSSCG00000013148
TCONS_00046280	ENSSSCG00000040088
TCONS_00046281	ENSSSCG00000040088
TCONS_00046415	ENSSSCG00000013223
TCONS_00046415	ENSSSCG00000030610
TCONS_00046415	ENSSSCG00000040838
TCONS_00046415	ENSSSCG00000013232
TCONS_00046415	ENSSSCG00000031603
TCONS_00046415	ENSSSCG00000013231
TCONS_00046415	ENSSSCG00000032081
TCONS_00046415	ENSSSCG00000013230
TCONS_00046415	ENSSSCG00000013227
TCONS_00046415	ENSSSCG00000013226
TCONS_00046415	ENSSSCG00000013233
TCONS_00050832	ENSSSCG00000013295
TCONS_00046662	ENSSSCG00000013337
TCONS_00046662	ENSSSCG00000020728
TCONS_00046662	ENSSSCG00000022592
TCONS_00046827	ENSSSCG00000013388
TCONS_00046827	ENSSSCG00000038412
TCONS_00046842	ENSSSCG00000013400
TCONS_00046842	ENSSSCG00000013401
TCONS_00046842	ENSSSCG00000013402
TCONS_00046903	ENSSSCG00000013410
TCONS_00046903	ENSSSCG00000022191
TCONS_00046903	ENSSSCG00000013411
TCONS_00051189	ENSSSCG00000032994
TCONS_00051189	ENSSSCG00000040622
TCONS_00051189	ENSSSCG00000039526
TCONS_00051189	ENSSSCG00000014000
TCONS_00051189	ENSSSCG00000035985
TCONS_00047229	ENSSSCG00000013900
TCONS_00047230	ENSSSCG00000013900
TCONS_00047231	ENSSSCG00000013900
TCONS_00047229	ENSSSCG00000013895
TCONS_00047230	ENSSSCG00000013895
TCONS_00047231	ENSSSCG00000013895
TCONS_00047229	ENSSSCG00000013894
TCONS_00047230	ENSSSCG00000013894
TCONS_00047231	ENSSSCG00000013894
TCONS_00047229	ENSSSCG00000013893
TCONS_00047230	ENSSSCG00000013893
TCONS_00047231	ENSSSCG00000013893
TCONS_00047229	ENSSSCG00000013892
TCONS_00047230	ENSSSCG00000013892
TCONS_00047231	ENSSSCG00000013892
TCONS_00047229	ENSSSCG00000013891
TCONS_00047230	ENSSSCG00000013891
TCONS_00047231	ENSSSCG00000013891
TCONS_00047229	ENSSSCG00000013890
TCONS_00047230	ENSSSCG00000013890
TCONS_00047231	ENSSSCG00000013890
TCONS_00051946	ENSSSCG00000013648
TCONS_00051946	ENSSSCG00000019062
TCONS_00051946	ENSSSCG00000013647
TCONS_00051946	ENSSSCG00000013642
TCONS_00051946	ENSSSCG00000023667
TCONS_00051946	ENSSSCG00000028460
TCONS_00051946	ENSSSCG00000013645
TCONS_00051946	ENSSSCG00000013644
TCONS_00051946	ENSSSCG00000013643
TCONS_00051946	ENSSSCG00000025838
TCONS_00051946	ENSSSCG00000013639
TCONS_00053019	ENSSSCG00000014139
TCONS_00053019	ENSSSCG00000014140
TCONS_00053019	ENSSSCG00000014141
TCONS_00053019	ENSSSCG00000030114
TCONS_00053019	ENSSSCG00000029805
TCONS_00053019	ENSSSCG00000033664
TCONS_00053019	ENSSSCG00000039731
TCONS_00053019	ENSSSCG00000014168
TCONS_00048744	ENSSSCG00000014168
TCONS_00048754	ENSSSCG00000014170
TCONS_00048754	ENSSSCG00000014171
TCONS_00048754	ENSSSCG00000027860
TCONS_00053063	ENSSSCG00000014184
TCONS_00053149	ENSSSCG00000014215
TCONS_00053149	ENSSSCG00000029866
TCONS_00053149	ENSSSCG00000038773
TCONS_00053153	ENSSSCG00000038773
TCONS_00053149	ENSSSCG00000038648
TCONS_00053153	ENSSSCG00000038648
TCONS_00053153	ENSSSCG00000014217
TCONS_00048949	ENSSSCG00000014224
TCONS_00049065	ENSSSCG00000032877
TCONS_00049066	ENSSSCG00000032877
TCONS_00049067	ENSSSCG00000032877
TCONS_00049068	ENSSSCG00000032877
TCONS_00049065	ENSSSCG00000014252
TCONS_00049066	ENSSSCG00000014252
TCONS_00049067	ENSSSCG00000014252
TCONS_00049068	ENSSSCG00000014252
TCONS_00049065	ENSSSCG00000036570
TCONS_00049066	ENSSSCG00000036570
TCONS_00049067	ENSSSCG00000036570
TCONS_00049068	ENSSSCG00000036570
TCONS_00049075	ENSSSCG00000036570
TCONS_00049075	ENSSSCG00000034496
TCONS_00053228	ENSSSCG00000034496
TCONS_00053233	ENSSSCG00000034496
TCONS_00053234	ENSSSCG00000034496
TCONS_00053228	ENSSSCG00000018801
TCONS_00053233	ENSSSCG00000018801
TCONS_00053234	ENSSSCG00000018801
TCONS_00053228	ENSSSCG00000020160
TCONS_00053233	ENSSSCG00000020160
TCONS_00053234	ENSSSCG00000020160
TCONS_00053228	ENSSSCG00000014255
TCONS_00053233	ENSSSCG00000014255
TCONS_00053234	ENSSSCG00000014255
TCONS_00049160	ENSSSCG00000014283
TCONS_00049160	ENSSSCG00000014284
TCONS_00049160	ENSSSCG00000014285
TCONS_00049160	ENSSSCG00000014286
TCONS_00049160	ENSSSCG00000014287
TCONS_00049160	ENSSSCG00000014288
TCONS_00049160	ENSSSCG00000014289
TCONS_00049160	ENSSSCG00000032490
TCONS_00049160	ENSSSCG00000034310
TCONS_00049160	ENSSSCG00000014291
TCONS_00049181	ENSSSCG00000037127
TCONS_00049181	ENSSSCG00000038953
TCONS_00049181	ENSSSCG00000014303
TCONS_00049181	ENSSSCG00000014304
TCONS_00049181	ENSSSCG00000014305
TCONS_00053488	ENSSSCG00000014356
TCONS_00053488	ENSSSCG00000014351
TCONS_00053488	ENSSSCG00000014349
TCONS_00053488	ENSSSCG00000036711
TCONS_00053488	ENSSSCG00000037898
TCONS_00053489	ENSSSCG00000037898
TCONS_00053489	ENSSSCG00000029541
TCONS_00053489	ENSSSCG00000021082
TCONS_00053672	ENSSSCG00000038598
TCONS_00053673	ENSSSCG00000038598
TCONS_00053672	ENSSSCG00000023279
TCONS_00053673	ENSSSCG00000023279
TCONS_00049611	ENSSSCG00000014435
TCONS_00049612	ENSSSCG00000014435
TCONS_00049611	ENSSSCG00000014436
TCONS_00049612	ENSSSCG00000014436
TCONS_00049613	ENSSSCG00000014436
TCONS_00049614	ENSSSCG00000014436
TCONS_00053705	ENSSSCG00000014436
TCONS_00053708	ENSSSCG00000014436
TCONS_00049611	ENSSSCG00000040661
TCONS_00049612	ENSSSCG00000040661
TCONS_00049613	ENSSSCG00000040661
TCONS_00049614	ENSSSCG00000040661
TCONS_00053705	ENSSSCG00000040661
TCONS_00053708	ENSSSCG00000040661
TCONS_00049611	ENSSSCG00000014437
TCONS_00049612	ENSSSCG00000014437
TCONS_00049613	ENSSSCG00000014437
TCONS_00049614	ENSSSCG00000014437
TCONS_00053705	ENSSSCG00000014437
TCONS_00053708	ENSSSCG00000014437
TCONS_00049611	ENSSSCG00000018701
TCONS_00049612	ENSSSCG00000018701
TCONS_00049613	ENSSSCG00000018701
TCONS_00049614	ENSSSCG00000018701
TCONS_00053705	ENSSSCG00000018701
TCONS_00053708	ENSSSCG00000018701
TCONS_00027065	ENSSSCG00000031962
TCONS_00027066	ENSSSCG00000031962
TCONS_00027067	ENSSSCG00000031962
TCONS_00027068	ENSSSCG00000031962
TCONS_00030051	ENSSSCG00000031962
TCONS_00030069	ENSSSCG00000009599
TCONS_00030070	ENSSSCG00000009599
TCONS_00030071	ENSSSCG00000009599
TCONS_00030069	ENSSSCG00000040631
TCONS_00030070	ENSSSCG00000040631
TCONS_00030071	ENSSSCG00000040631
TCONS_00027091	ENSSSCG00000028559
TCONS_00030087	ENSSSCG00000009611
TCONS_00030087	ENSSSCG00000009610
TCONS_00030087	ENSSSCG00000009609
TCONS_00030087	ENSSSCG00000009613
TCONS_00030087	ENSSSCG00000009614
TCONS_00030087	ENSSSCG00000009615
TCONS_00030087	ENSSSCG00000009616
TCONS_00030087	ENSSSCG00000009617
TCONS_00030087	ENSSSCG00000033355
TCONS_00030087	ENSSSCG00000009619
TCONS_00030087	ENSSSCG00000009620
TCONS_00027433	ENSSSCG00000033616
TCONS_00027433	ENSSSCG00000038634
TCONS_00027433	ENSSSCG00000037951
TCONS_00027433	ENSSSCG00000032144
TCONS_00027433	ENSSSCG00000009729
TCONS_00027433	ENSSSCG00000009730
TCONS_00027433	ENSSSCG00000009732
TCONS_00030870	ENSSSCG00000009919
TCONS_00030870	ENSSSCG00000024329
TCONS_00030870	ENSSSCG00000009921
TCONS_00030870	ENSSSCG00000040422
TCONS_00030870	ENSSSCG00000009924
TCONS_00030870	ENSSSCG00000009925
TCONS_00028052	ENSSSCG00000037255
TCONS_00028052	ENSSSCG00000009967
TCONS_00028052	ENSSSCG00000009968
TCONS_00028052	ENSSSCG00000036517
TCONS_00028052	ENSSSCG00000009969
TCONS_00028052	ENSSSCG00000019697
TCONS_00028052	ENSSSCG00000034864
TCONS_00028052	ENSSSCG00000034860
TCONS_00028052	ENSSSCG00000032261
TCONS_00028052	ENSSSCG00000030996
TCONS_00031040	ENSSSCG00000009979
TCONS_00031040	ENSSSCG00000009988
TCONS_00031040	ENSSSCG00000037498
TCONS_00031040	ENSSSCG00000028707
TCONS_00031040	ENSSSCG00000025869
TCONS_00031393	ENSSSCG00000010143
TCONS_00028515	ENSSSCG00000032590
TCONS_00028515	ENSSSCG00000038132
TCONS_00028515	ENSSSCG00000010160
TCONS_00028632	ENSSSCG00000010188
TCONS_00028634	ENSSSCG00000010188
TCONS_00028638	ENSSSCG00000010188
TCONS_00028632	ENSSSCG00000010189
TCONS_00028634	ENSSSCG00000010189
TCONS_00028638	ENSSSCG00000010189
TCONS_00028632	ENSSSCG00000010190
TCONS_00028634	ENSSSCG00000010190
TCONS_00028638	ENSSSCG00000010190
TCONS_00028632	ENSSSCG00000023776
TCONS_00028634	ENSSSCG00000023776
TCONS_00028638	ENSSSCG00000023776
TCONS_00028632	ENSSSCG00000036039
TCONS_00028634	ENSSSCG00000036039
TCONS_00028638	ENSSSCG00000036039
TCONS_00031583	ENSSSCG00000010203
TCONS_00031583	ENSSSCG00000019852
TCONS_00031735	ENSSSCG00000010245
TCONS_00031735	ENSSSCG00000019527
TCONS_00031735	ENSSSCG00000010246
TCONS_00031735	ENSSSCG00000010247
TCONS_00031735	ENSSSCG00000010248
TCONS_00031808	ENSSSCG00000023130
TCONS_00031808	ENSSSCG00000037728
TCONS_00031808	ENSSSCG00000031888
TCONS_00031808	ENSSSCG00000010288
TCONS_00031808	ENSSSCG00000010289
TCONS_00028955	ENSSSCG00000010319
TCONS_00028955	ENSSSCG00000010320
TCONS_00028955	ENSSSCG00000037237
TCONS_00028960	ENSSSCG00000010325
TCONS_00031956	ENSSSCG00000010325
TCONS_00029028	ENSSSCG00000010345
TCONS_00029028	ENSSSCG00000036903
TCONS_00029028	ENSSSCG00000024634
TCONS_00029028	ENSSSCG00000022510
TCONS_00029028	ENSSSCG00000010348
TCONS_00029028	ENSSSCG00000010347
TCONS_00029028	ENSSSCG00000034402
TCONS_00029028	ENSSSCG00000010350
TCONS_00029028	ENSSSCG00000010351
TCONS_00029028	ENSSSCG00000027329
TCONS_00032039	ENSSSCG00000010357
TCONS_00032039	ENSSSCG00000010358
TCONS_00032039	ENSSSCG00000010359
TCONS_00032039	ENSSSCG00000036976
TCONS_00032039	ENSSSCG00000010360
TCONS_00032101	ENSSSCG00000036822
TCONS_00032101	ENSSSCG00000031439
TCONS_00032101	ENSSSCG00000033489
TCONS_00032101	ENSSSCG00000037404
TCONS_00032101	ENSSSCG00000010391
TCONS_00029245	ENSSSCG00000010459
TCONS_00029246	ENSSSCG00000010459
TCONS_00029245	ENSSSCG00000010460
TCONS_00029246	ENSSSCG00000010460
TCONS_00029245	ENSSSCG00000010461
TCONS_00029246	ENSSSCG00000010461
TCONS_00032253	ENSSSCG00000020912
TCONS_00032253	ENSSSCG00000010464
TCONS_00032350	ENSSSCG00000010494
TCONS_00032350	ENSSSCG00000010495
TCONS_00032350	ENSSSCG00000010496
TCONS_00032350	ENSSSCG00000010497
TCONS_00032350	ENSSSCG00000034331
TCONS_00029518	ENSSSCG00000010561
TCONS_00029518	ENSSSCG00000022693
TCONS_00032694	ENSSSCG00000036552
TCONS_00032695	ENSSSCG00000036552
TCONS_00032696	ENSSSCG00000036552
TCONS_00032694	ENSSSCG00000010625
TCONS_00032695	ENSSSCG00000010625
TCONS_00032696	ENSSSCG00000010625
TCONS_00032694	ENSSSCG00000010626
TCONS_00032695	ENSSSCG00000010626
TCONS_00032696	ENSSSCG00000010626
TCONS_00032694	ENSSSCG00000010627
TCONS_00032695	ENSSSCG00000010627
TCONS_00032696	ENSSSCG00000010627
TCONS_00032694	ENSSSCG00000035869
TCONS_00032695	ENSSSCG00000035869
TCONS_00032696	ENSSSCG00000035869
TCONS_00032694	ENSSSCG00000010628
TCONS_00032695	ENSSSCG00000010628
TCONS_00032696	ENSSSCG00000010628
TCONS_00029763	ENSSSCG00000010648
TCONS_00029763	ENSSSCG00000032535
TCONS_00029763	ENSSSCG00000021075
TCONS_00029763	ENSSSCG00000010649
TCONS_00032774	ENSSSCG00000010651
TCONS_00032774	ENSSSCG00000010652
TCONS_00032801	ENSSSCG00000032558
TCONS_00032802	ENSSSCG00000032558
TCONS_00032803	ENSSSCG00000032558
TCONS_00033043	ENSSSCG00000038145
TCONS_00033043	ENSSSCG00000034807
TCONS_00033043	ENSSSCG00000010783
TCONS_00033043	ENSSSCG00000010782
TCONS_00033043	ENSSSCG00000010780
TCONS_00033043	ENSSSCG00000038841
TCONS_00033043	ENSSSCG00000010779
TCONS_00035705	ENSSSCG00000020075
TCONS_00035705	ENSSSCG00000028646
TCONS_00035705	ENSSSCG00000031246
TCONS_00035838	ENSSSCG00000015709
TCONS_00035838	ENSSSCG00000015710
TCONS_00035839	ENSSSCG00000015710
TCONS_00035865	ENSSSCG00000028417
TCONS_00035865	ENSSSCG00000023693
TCONS_00035865	ENSSSCG00000030354
TCONS_00035866	ENSSSCG00000015721
TCONS_00035866	ENSSSCG00000031497
TCONS_00035866	ENSSSCG00000015720
TCONS_00033813	ENSSSCG00000026916
TCONS_00036032	ENSSSCG00000015782
TCONS_00036032	ENSSSCG00000031971
TCONS_00036032	ENSSSCG00000034012
TCONS_00036032	ENSSSCG00000015786
TCONS_00036167	ENSSSCG00000015815
TCONS_00036167	ENSSSCG00000040222
TCONS_00036167	ENSSSCG00000015816
TCONS_00036167	ENSSSCG00000015820
TCONS_00036167	ENSSSCG00000015819
TCONS_00036167	ENSSSCG00000015818
TCONS_00036167	ENSSSCG00000034468
TCONS_00036167	ENSSSCG00000037552
TCONS_00034117	ENSSSCG00000019132
TCONS_00034117	ENSSSCG00000031985
TCONS_00036285	ENSSSCG00000015859
TCONS_00036285	ENSSSCG00000028633
TCONS_00036285	ENSSSCG00000039230
TCONS_00036285	ENSSSCG00000015861
TCONS_00036308	ENSSSCG00000037225
TCONS_00036308	ENSSSCG00000018460
TCONS_00036394	ENSSSCG00000015885
TCONS_00036394	ENSSSCG00000015886
TCONS_00036394	ENSSSCG00000015888
TCONS_00036596	ENSSSCG00000015962
TCONS_00034524	ENSSSCG00000038076
TCONS_00034525	ENSSSCG00000038076
TCONS_00036642	ENSSSCG00000038076
TCONS_00034524	ENSSSCG00000015973
TCONS_00034525	ENSSSCG00000015973
TCONS_00036642	ENSSSCG00000015973
TCONS_00034524	ENSSSCG00000020250
TCONS_00034525	ENSSSCG00000020250
TCONS_00036642	ENSSSCG00000020250
TCONS_00034524	ENSSSCG00000034193
TCONS_00034525	ENSSSCG00000034193
TCONS_00036642	ENSSSCG00000034193
TCONS_00034524	ENSSSCG00000015976
TCONS_00034525	ENSSSCG00000015976
TCONS_00036642	ENSSSCG00000015976
TCONS_00034524	ENSSSCG00000039002
TCONS_00034525	ENSSSCG00000039002
TCONS_00036642	ENSSSCG00000039002
TCONS_00036662	ENSSSCG00000036897
TCONS_00036662	ENSSSCG00000023146
TCONS_00036662	ENSSSCG00000015979
TCONS_00036662	ENSSSCG00000015980
TCONS_00036662	ENSSSCG00000034741
TCONS_00036662	ENSSSCG00000015981
TCONS_00036662	ENSSSCG00000015982
TCONS_00036662	ENSSSCG00000034601
TCONS_00036662	ENSSSCG00000040349
TCONS_00036662	ENSSSCG00000019942
TCONS_00036662	ENSSSCG00000015984
TCONS_00036662	ENSSSCG00000015985
TCONS_00036662	ENSSSCG00000015986
TCONS_00036681	ENSSSCG00000015988
TCONS_00036681	ENSSSCG00000025706
TCONS_00036681	ENSSSCG00000015987
TCONS_00036681	ENSSSCG00000023983
TCONS_00034687	ENSSSCG00000016033
TCONS_00034688	ENSSSCG00000016033
TCONS_00036959	ENSSSCG00000016085
TCONS_00036959	ENSSSCG00000016086
TCONS_00036959	ENSSSCG00000016087
TCONS_00036959	ENSSSCG00000036676
TCONS_00037043	ENSSSCG00000016110
TCONS_00037043	ENSSSCG00000035842
TCONS_00037043	ENSSSCG00000019908
TCONS_00037043	ENSSSCG00000033533
TCONS_00037043	ENSSSCG00000022225
TCONS_00037043	ENSSSCG00000018992
TCONS_00037043	ENSSSCG00000018574
TCONS_00037043	ENSSSCG00000019862
TCONS_00037043	ENSSSCG00000018263
TCONS_00037043	ENSSSCG00000016113
TCONS_00037104	ENSSSCG00000034395
TCONS_00037104	ENSSSCG00000036466
TCONS_00037104	ENSSSCG00000024696
TCONS_00037104	ENSSSCG00000016140
TCONS_00037104	ENSSSCG00000016141
TCONS_00035076	ENSSSCG00000022830
TCONS_00035076	ENSSSCG00000035880
TCONS_00035076	ENSSSCG00000020146
TCONS_00035076	ENSSSCG00000016156
TCONS_00035076	ENSSSCG00000038074
TCONS_00035076	ENSSSCG00000038840
TCONS_00035076	ENSSSCG00000034195
TCONS_00035076	ENSSSCG00000016157
TCONS_00037514	ENSSSCG00000016277
TCONS_00037514	ENSSSCG00000016278
TCONS_00037514	ENSSSCG00000037274
TCONS_00037514	ENSSSCG00000016279
TCONS_00095396	ENSSSCG00000022070
TCONS_00095399	ENSSSCG00000022070
TCONS_00095396	ENSSSCG00000028886
TCONS_00095399	ENSSSCG00000028886
TCONS_00095396	ENSSSCG00000023953
TCONS_00095399	ENSSSCG00000023953
TCONS_00095396	ENSSSCG00000014579
TCONS_00095399	ENSSSCG00000014579
TCONS_00095396	ENSSSCG00000014578
TCONS_00095399	ENSSSCG00000014578
TCONS_00092771	ENSSSCG00000014568
TCONS_00092771	ENSSSCG00000014569
TCONS_00092771	ENSSSCG00000036604
TCONS_00092771	ENSSSCG00000039963
TCONS_00092771	ENSSSCG00000014567
TCONS_00092771	ENSSSCG00000030206
TCONS_00095765	ENSSSCG00000014817
TCONS_00095765	ENSSSCG00000014818
TCONS_00095765	ENSSSCG00000014819
TCONS_00095765	ENSSSCG00000014820
TCONS_00093047	ENSSSCG00000014838
TCONS_00093049	ENSSSCG00000014838
TCONS_00093047	ENSSSCG00000029323
TCONS_00093049	ENSSSCG00000029323
TCONS_00093047	ENSSSCG00000024060
TCONS_00093049	ENSSSCG00000024060
TCONS_00093047	ENSSSCG00000027506
TCONS_00093049	ENSSSCG00000027506
TCONS_00093195	ENSSSCG00000014913
TCONS_00093195	ENSSSCG00000014915
TCONS_00093223	ENSSSCG00000014924
TCONS_00093223	ENSSSCG00000038831
TCONS_00093223	ENSSSCG00000029865
TCONS_00096139	ENSSSCG00000014959
TCONS_00096139	ENSSSCG00000014960
TCONS_00093414	ENSSSCG00000014993
TCONS_00096251	ENSSSCG00000014999
TCONS_00096251	ENSSSCG00000014998
TCONS_00096251	ENSSSCG00000028201
TCONS_00096379	ENSSSCG00000015053
TCONS_00096379	ENSSSCG00000026450
TCONS_00096379	ENSSSCG00000024497
TCONS_00096379	ENSSSCG00000030095
TCONS_00093615	ENSSSCG00000036867
TCONS_00093616	ENSSSCG00000036867
TCONS_00093617	ENSSSCG00000036867
TCONS_00093615	ENSSSCG00000027905
TCONS_00093616	ENSSSCG00000027905
TCONS_00093617	ENSSSCG00000027905
TCONS_00093615	ENSSSCG00000015056
TCONS_00093616	ENSSSCG00000015056
TCONS_00093617	ENSSSCG00000015056
TCONS_00093618	ENSSSCG00000026203
TCONS_00093615	ENSSSCG00000026203
TCONS_00093616	ENSSSCG00000026203
TCONS_00093617	ENSSSCG00000026203
TCONS_00093618	ENSSSCG00000029043
TCONS_00096454	ENSSSCG00000038710
TCONS_00096454	ENSSSCG00000015085
TCONS_00096454	ENSSSCG00000015086
TCONS_00096458	ENSSSCG00000015086
TCONS_00096458	ENSSSCG00000029199
TCONS_00096458	ENSSSCG00000021651
TCONS_00096458	ENSSSCG00000015089
TCONS_00096458	ENSSSCG00000015090
TCONS_00093798	ENSSSCG00000015115
TCONS_00093798	ENSSSCG00000015116
TCONS_00093798	ENSSSCG00000015117
TCONS_00093798	ENSSSCG00000015119
TCONS_00093798	ENSSSCG00000015120
TCONS_00093798	ENSSSCG00000032330
TCONS_00093798	ENSSSCG00000036265
TCONS_00096576	ENSSSCG00000015131
TCONS_00096576	ENSSSCG00000023728
TCONS_00096576	ENSSSCG00000037883
TCONS_00096576	ENSSSCG00000028517
TCONS_00096576	ENSSSCG00000015135
TCONS_00096580	ENSSSCG00000025183
TCONS_00096580	ENSSSCG00000019798
TCONS_00096580	ENSSSCG00000019317
TCONS_00096661	ENSSSCG00000025661
TCONS_00096661	ENSSSCG00000015196
TCONS_00096661	ENSSSCG00000015197
TCONS_00096661	ENSSSCG00000039322
TCONS_00096661	ENSSSCG00000015199
TCONS_00096661	ENSSSCG00000015200
TCONS_00096661	ENSSSCG00000015201
TCONS_00096661	ENSSSCG00000015202
TCONS_00096694	ENSSSCG00000015212
TCONS_00096694	ENSSSCG00000015213
TCONS_00096694	ENSSSCG00000015214
TCONS_00096694	ENSSSCG00000015215
TCONS_00096694	ENSSSCG00000015216
TCONS_00096694	ENSSSCG00000015217
TCONS_00094005	ENSSSCG00000015238
TCONS_00094005	ENSSSCG00000036157
TCONS_00096838	ENSSSCG00000015277
TCONS_00096838	ENSSSCG00000015276
TCONS_00096838	ENSSSCG00000040190
TCONS_00096838	ENSSSCG00000031235
TCONS_00096838	ENSSSCG00000038350
TCONS_00096838	ENSSSCG00000015279
TCONS_00096838	ENSSSCG00000015281
TCONS_00094442	ENSSSCG00000015336
TCONS_00094442	ENSSSCG00000015337
TCONS_00097082	ENSSSCG00000015340
TCONS_00097083	ENSSSCG00000015340
TCONS_00097084	ENSSSCG00000015340
TCONS_00097082	ENSSSCG00000038187
TCONS_00097083	ENSSSCG00000038187
TCONS_00097084	ENSSSCG00000038187
TCONS_00094502	ENSSSCG00000015358
TCONS_00094502	ENSSSCG00000021126
TCONS_00094502	ENSSSCG00000015361
TCONS_00094517	ENSSSCG00000015367
TCONS_00094517	ENSSSCG00000035745
TCONS_00094517	ENSSSCG00000015366
TCONS_00095087	ENSSSCG00000015539
TCONS_00095088	ENSSSCG00000015539
TCONS_00095087	ENSSSCG00000015540
TCONS_00095088	ENSSSCG00000015540
TCONS_00095087	ENSSSCG00000015541
TCONS_00095088	ENSSSCG00000015541
TCONS_00097678	ENSSSCG00000015544
TCONS_00097678	ENSSSCG00000038516
TCONS_00095094	ENSSSCG00000015545
TCONS_00095094	ENSSSCG00000015546
TCONS_00095094	ENSSSCG00000015547
TCONS_00095094	ENSSSCG00000015548
TCONS_00095102	ENSSSCG00000039986
TCONS_00095103	ENSSSCG00000039986
TCONS_00095102	ENSSSCG00000018738
TCONS_00095103	ENSSSCG00000018738
TCONS_00095102	ENSSSCG00000022292
TCONS_00095103	ENSSSCG00000022292
TCONS_00095102	ENSSSCG00000026806
TCONS_00095103	ENSSSCG00000026806
TCONS_00095153	ENSSSCG00000030217
TCONS_00095154	ENSSSCG00000030217
TCONS_00095153	ENSSSCG00000031121
TCONS_00095154	ENSSSCG00000031121
TCONS_00095161	ENSSSCG00000015566
TCONS_00095162	ENSSSCG00000015566
TCONS_00095161	ENSSSCG00000015567
TCONS_00095162	ENSSSCG00000015567
TCONS_00095219	ENSSSCG00000015584
TCONS_00095220	ENSSSCG00000015584
TCONS_00097800	ENSSSCG00000015586
TCONS_00097800	ENSSSCG00000015588
TCONS_00097800	ENSSSCG00000015589
TCONS_00097800	ENSSSCG00000015590
TCONS_00095268	ENSSSCG00000021068
TCONS_00095269	ENSSSCG00000021068
TCONS_00095270	ENSSSCG00000021068
TCONS_00095271	ENSSSCG00000021068
TCONS_00095272	ENSSSCG00000021068
TCONS_00095273	ENSSSCG00000021068
TCONS_00095274	ENSSSCG00000021068
TCONS_00095275	ENSSSCG00000021068
TCONS_00095277	ENSSSCG00000021068
TCONS_00095278	ENSSSCG00000021068
TCONS_00095268	ENSSSCG00000028293
TCONS_00095269	ENSSSCG00000028293
TCONS_00095270	ENSSSCG00000028293
TCONS_00095271	ENSSSCG00000028293
TCONS_00095272	ENSSSCG00000028293
TCONS_00095273	ENSSSCG00000028293
TCONS_00095274	ENSSSCG00000028293
TCONS_00095275	ENSSSCG00000028293
TCONS_00095277	ENSSSCG00000028293
TCONS_00095278	ENSSSCG00000028293
TCONS_00095268	ENSSSCG00000040650
TCONS_00095269	ENSSSCG00000040650
TCONS_00095270	ENSSSCG00000040650
TCONS_00095271	ENSSSCG00000040650
TCONS_00095272	ENSSSCG00000040650
TCONS_00095273	ENSSSCG00000040650
TCONS_00095274	ENSSSCG00000040650
TCONS_00095275	ENSSSCG00000040650
TCONS_00095277	ENSSSCG00000040650
TCONS_00095278	ENSSSCG00000040650
TCONS_00097891	ENSSSCG00000018753
TCONS_00097892	ENSSSCG00000018753
TCONS_00097891	ENSSSCG00000035711
TCONS_00097892	ENSSSCG00000035711
TCONS_00097891	ENSSSCG00000031285
TCONS_00097892	ENSSSCG00000031285
TCONS_00097891	ENSSSCG00000033930
TCONS_00097892	ENSSSCG00000033930
TCONS_00095325	ENSSSCG00000039946
TCONS_00095326	ENSSSCG00000039946
TCONS_00095325	ENSSSCG00000035996
TCONS_00095326	ENSSSCG00000035996
TCONS_00095325	ENSSSCG00000019034
TCONS_00095326	ENSSSCG00000019034
TCONS_00095325	ENSSSCG00000019663
TCONS_00095326	ENSSSCG00000019663
TCONS_00095325	ENSSSCG00000038506
TCONS_00095326	ENSSSCG00000038506
TCONS_00095366	ENSSSCG00000015631
TCONS_00095366	ENSSSCG00000020248
TCONS_00088694	ENSSSCG00000021289
TCONS_00090512	ENSSSCG00000021289
TCONS_00088694	ENSSSCG00000038234
TCONS_00090512	ENSSSCG00000038234
TCONS_00088694	ENSSSCG00000027286
TCONS_00090512	ENSSSCG00000027286
TCONS_00088694	ENSSSCG00000032262
TCONS_00090512	ENSSSCG00000032262
TCONS_00088694	ENSSSCG00000035739
TCONS_00090512	ENSSSCG00000035739
TCONS_00088694	ENSSSCG00000036512
TCONS_00090512	ENSSSCG00000036512
TCONS_00088694	ENSSSCG00000038780
TCONS_00090512	ENSSSCG00000038780
TCONS_00088694	ENSSSCG00000032808
TCONS_00090512	ENSSSCG00000032808
TCONS_00088694	ENSSSCG00000039488
TCONS_00090512	ENSSSCG00000039488
TCONS_00088694	ENSSSCG00000031302
TCONS_00090512	ENSSSCG00000031302
TCONS_00088724	ENSSSCG00000030827
TCONS_00088724	ENSSSCG00000008675
TCONS_00088724	ENSSSCG00000008682
TCONS_00088724	ENSSSCG00000020173
TCONS_00088724	ENSSSCG00000008681
TCONS_00088724	ENSSSCG00000008686
TCONS_00088724	ENSSSCG00000033541
TCONS_00088724	ENSSSCG00000008684
TCONS_00090588	ENSSSCG00000008689
TCONS_00090589	ENSSSCG00000008689
TCONS_00090590	ENSSSCG00000008689
TCONS_00090591	ENSSSCG00000008689
TCONS_00090588	ENSSSCG00000034633
TCONS_00090589	ENSSSCG00000034633
TCONS_00090590	ENSSSCG00000034633
TCONS_00090591	ENSSSCG00000034633
TCONS_00090588	ENSSSCG00000008690
TCONS_00090589	ENSSSCG00000008690
TCONS_00090590	ENSSSCG00000008690
TCONS_00090591	ENSSSCG00000008690
TCONS_00090588	ENSSSCG00000029745
TCONS_00090589	ENSSSCG00000029745
TCONS_00090590	ENSSSCG00000029745
TCONS_00090591	ENSSSCG00000029745
TCONS_00090648	ENSSSCG00000037539
TCONS_00090649	ENSSSCG00000037539
TCONS_00090648	ENSSSCG00000037445
TCONS_00090649	ENSSSCG00000037445
TCONS_00090648	ENSSSCG00000029624
TCONS_00090649	ENSSSCG00000029624
TCONS_00090648	ENSSSCG00000028085
TCONS_00090649	ENSSSCG00000028085
TCONS_00090648	ENSSSCG00000027349
TCONS_00090649	ENSSSCG00000027349
TCONS_00089083	ENSSSCG00000026297
TCONS_00089083	ENSSSCG00000025192
TCONS_00089083	ENSSSCG00000029385
TCONS_00089083	ENSSSCG00000030150
TCONS_00089083	ENSSSCG00000021793
TCONS_00090950	ENSSSCG00000037305
TCONS_00090950	ENSSSCG00000037819
TCONS_00090950	ENSSSCG00000008801
TCONS_00090950	ENSSSCG00000008802
TCONS_00089248	ENSSSCG00000008840
TCONS_00089248	ENSSSCG00000034306
TCONS_00089248	ENSSSCG00000008841
TCONS_00089248	ENSSSCG00000034411
TCONS_00089614	ENSSSCG00000008965
TCONS_00089616	ENSSSCG00000008965
TCONS_00091576	ENSSSCG00000037766
TCONS_00089833	ENSSSCG00000009050
TCONS_00091666	ENSSSCG00000009051
TCONS_00091670	ENSSSCG00000009052
TCONS_00091672	ENSSSCG00000009052
TCONS_00091670	ENSSSCG00000009053
TCONS_00091672	ENSSSCG00000009053
TCONS_00091690	ENSSSCG00000031736
TCONS_00091691	ENSSSCG00000031736
TCONS_00091692	ENSSSCG00000031736
TCONS_00091693	ENSSSCG00000031736
TCONS_00091694	ENSSSCG00000031736
TCONS_00091695	ENSSSCG00000031736
TCONS_00091696	ENSSSCG00000031736
TCONS_00091697	ENSSSCG00000031736
TCONS_00089866	ENSSSCG00000030396
TCONS_00091690	ENSSSCG00000030396
TCONS_00091691	ENSSSCG00000030396
TCONS_00091692	ENSSSCG00000030396
TCONS_00091693	ENSSSCG00000030396
TCONS_00091694	ENSSSCG00000030396
TCONS_00091695	ENSSSCG00000030396
TCONS_00091696	ENSSSCG00000030396
TCONS_00091697	ENSSSCG00000030396
TCONS_00089866	ENSSSCG00000020711
TCONS_00091690	ENSSSCG00000020711
TCONS_00091691	ENSSSCG00000020711
TCONS_00091692	ENSSSCG00000020711
TCONS_00091693	ENSSSCG00000020711
TCONS_00091694	ENSSSCG00000020711
TCONS_00091695	ENSSSCG00000020711
TCONS_00091696	ENSSSCG00000020711
TCONS_00091697	ENSSSCG00000020711
TCONS_00089866	ENSSSCG00000009061
TCONS_00092069	ENSSSCG00000009162
TCONS_00092069	ENSSSCG00000009164
TCONS_00092069	ENSSSCG00000035622
TCONS_00092069	ENSSSCG00000009166
TCONS_00092084	ENSSSCG00000009172
TCONS_00092088	ENSSSCG00000038080
TCONS_00092088	ENSSSCG00000018455
TCONS_00092088	ENSSSCG00000025240
TCONS_00092095	ENSSSCG00000039327
TCONS_00092095	ENSSSCG00000035998
TCONS_00092095	ENSSSCG00000009179
TCONS_00092095	ENSSSCG00000009180
TCONS_00092280	ENSSSCG00000009233
TCONS_00090366	ENSSSCG00000009236
TCONS_00090366	ENSSSCG00000009237
TCONS_00090366	ENSSSCG00000009238
TCONS_00090366	ENSSSCG00000009239
TCONS_00090385	ENSSSCG00000009239
TCONS_00090386	ENSSSCG00000009239
TCONS_00090387	ENSSSCG00000009239
TCONS_00090389	ENSSSCG00000009239
TCONS_00090390	ENSSSCG00000009239
TCONS_00090366	ENSSSCG00000009240
TCONS_00090385	ENSSSCG00000009240
TCONS_00090386	ENSSSCG00000009240
TCONS_00090387	ENSSSCG00000009240
TCONS_00090389	ENSSSCG00000009240
TCONS_00090390	ENSSSCG00000009240
TCONS_00090385	ENSSSCG00000009241
TCONS_00090386	ENSSSCG00000009241
TCONS_00090387	ENSSSCG00000009241
TCONS_00090389	ENSSSCG00000009241
TCONS_00090390	ENSSSCG00000009241
TCONS_00090385	ENSSSCG00000009242
TCONS_00090386	ENSSSCG00000009242
TCONS_00090387	ENSSSCG00000009242
TCONS_00090389	ENSSSCG00000009242
TCONS_00090390	ENSSSCG00000009242
TCONS_00090385	ENSSSCG00000009243
TCONS_00090386	ENSSSCG00000009243
TCONS_00090387	ENSSSCG00000009243
TCONS_00090389	ENSSSCG00000009243
TCONS_00090390	ENSSSCG00000009243
TCONS_00090385	ENSSSCG00000009244
TCONS_00090386	ENSSSCG00000009244
TCONS_00090387	ENSSSCG00000009244
TCONS_00090389	ENSSSCG00000009244
TCONS_00090390	ENSSSCG00000009244
TCONS_00090385	ENSSSCG00000009245
TCONS_00090386	ENSSSCG00000009245
TCONS_00090387	ENSSSCG00000009245
TCONS_00090389	ENSSSCG00000009245
TCONS_00090390	ENSSSCG00000009245
TCONS_00090440	ENSSSCG00000040448
TCONS_00090440	ENSSSCG00000009249
TCONS_00090440	ENSSSCG00000036123
TCONS_00090440	ENSSSCG00000031301
TCONS_00090440	ENSSSCG00000029507
TCONS_00057579	ENSSSCG00000040977
TCONS_00057579	ENSSSCG00000039390
TCONS_00057579	ENSSSCG00000039023
TCONS_00054528	ENSSSCG00000007567
TCONS_00057579	ENSSSCG00000007567
TCONS_00054528	ENSSSCG00000007569
TCONS_00057579	ENSSSCG00000007569
TCONS_00054528	ENSSSCG00000007572
TCONS_00057579	ENSSSCG00000007572
TCONS_00054528	ENSSSCG00000007565
TCONS_00054528	ENSSSCG00000007568
TCONS_00054528	ENSSSCG00000007563
TCONS_00057610	ENSSSCG00000033282
TCONS_00054545	ENSSSCG00000007576
TCONS_00054545	ENSSSCG00000007575
TCONS_00054545	ENSSSCG00000007577
TCONS_00054565	ENSSSCG00000033217
TCONS_00054567	ENSSSCG00000033217
TCONS_00054568	ENSSSCG00000033217
TCONS_00057638	ENSSSCG00000033217
TCONS_00054565	ENSSSCG00000038526
TCONS_00054567	ENSSSCG00000038526
TCONS_00054568	ENSSSCG00000038526
TCONS_00057638	ENSSSCG00000038526
TCONS_00054565	ENSSSCG00000007585
TCONS_00054567	ENSSSCG00000007585
TCONS_00054568	ENSSSCG00000007585
TCONS_00057638	ENSSSCG00000007585
TCONS_00054565	ENSSSCG00000007586
TCONS_00054567	ENSSSCG00000007586
TCONS_00054568	ENSSSCG00000007586
TCONS_00057638	ENSSSCG00000007586
TCONS_00054565	ENSSSCG00000021285
TCONS_00054567	ENSSSCG00000021285
TCONS_00054568	ENSSSCG00000021285
TCONS_00057638	ENSSSCG00000021285
TCONS_00054609	ENSSSCG00000027288
TCONS_00054609	ENSSSCG00000035090
TCONS_00054609	ENSSSCG00000032626
TCONS_00054609	ENSSSCG00000034768
TCONS_00054773	ENSSSCG00000033356
TCONS_00054773	ENSSSCG00000040260
TCONS_00054773	ENSSSCG00000033002
TCONS_00054773	ENSSSCG00000040569
TCONS_00054773	ENSSSCG00000031411
TCONS_00054773	ENSSSCG00000036895
TCONS_00054773	ENSSSCG00000007639
TCONS_00054773	ENSSSCG00000035725
TCONS_00054773	ENSSSCG00000007631
TCONS_00057839	ENSSSCG00000007664
TCONS_00057839	ENSSSCG00000007665
TCONS_00057839	ENSSSCG00000007667
TCONS_00057839	ENSSSCG00000025096
TCONS_00057839	ENSSSCG00000027466
TCONS_00057839	ENSSSCG00000023255
TCONS_00057839	ENSSSCG00000007671
TCONS_00057839	ENSSSCG00000007670
TCONS_00057839	ENSSSCG00000007669
TCONS_00057839	ENSSSCG00000007668
TCONS_00057839	ENSSSCG00000007672
TCONS_00057839	ENSSSCG00000007673
TCONS_00057883	ENSSSCG00000025698
TCONS_00057883	ENSSSCG00000021145
TCONS_00057883	ENSSSCG00000039053
TCONS_00057883	ENSSSCG00000030709
TCONS_00057883	ENSSSCG00000028879
TCONS_00057883	ENSSSCG00000033982
TCONS_00057883	ENSSSCG00000038938
TCONS_00057883	ENSSSCG00000038901
TCONS_00057883	ENSSSCG00000007679
TCONS_00057883	ENSSSCG00000007678
TCONS_00057901	ENSSSCG00000023912
TCONS_00057902	ENSSSCG00000023912
TCONS_00057903	ENSSSCG00000023912
TCONS_00057901	ENSSSCG00000029300
TCONS_00057902	ENSSSCG00000029300
TCONS_00057903	ENSSSCG00000029300
TCONS_00057901	ENSSSCG00000007687
TCONS_00057902	ENSSSCG00000007687
TCONS_00057903	ENSSSCG00000007687
TCONS_00057901	ENSSSCG00000007688
TCONS_00057902	ENSSSCG00000007688
TCONS_00057903	ENSSSCG00000007688
TCONS_00057901	ENSSSCG00000027890
TCONS_00057902	ENSSSCG00000027890
TCONS_00057903	ENSSSCG00000027890
TCONS_00057901	ENSSSCG00000007695
TCONS_00057902	ENSSSCG00000007695
TCONS_00057903	ENSSSCG00000007695
TCONS_00057901	ENSSSCG00000024796
TCONS_00057902	ENSSSCG00000024796
TCONS_00057903	ENSSSCG00000024796
TCONS_00057901	ENSSSCG00000025430
TCONS_00057902	ENSSSCG00000025430
TCONS_00057903	ENSSSCG00000025430
TCONS_00054911	ENSSSCG00000007691
TCONS_00054914	ENSSSCG00000007691
TCONS_00054916	ENSSSCG00000007691
TCONS_00054922	ENSSSCG00000007691
TCONS_00057901	ENSSSCG00000007691
TCONS_00057902	ENSSSCG00000007691
TCONS_00057903	ENSSSCG00000007691
TCONS_00057918	ENSSSCG00000007691
TCONS_00054911	ENSSSCG00000036391
TCONS_00054914	ENSSSCG00000036391
TCONS_00054916	ENSSSCG00000036391
TCONS_00054922	ENSSSCG00000036391
TCONS_00057901	ENSSSCG00000036391
TCONS_00057902	ENSSSCG00000036391
TCONS_00057903	ENSSSCG00000036391
TCONS_00057918	ENSSSCG00000036391
TCONS_00054911	ENSSSCG00000007692
TCONS_00054914	ENSSSCG00000007692
TCONS_00054916	ENSSSCG00000007692
TCONS_00054922	ENSSSCG00000007692
TCONS_00057918	ENSSSCG00000007692
TCONS_00054911	ENSSSCG00000039962
TCONS_00054914	ENSSSCG00000039962
TCONS_00054916	ENSSSCG00000039962
TCONS_00054922	ENSSSCG00000039962
TCONS_00057918	ENSSSCG00000039962
TCONS_00054911	ENSSSCG00000037567
TCONS_00054914	ENSSSCG00000037567
TCONS_00054916	ENSSSCG00000037567
TCONS_00054922	ENSSSCG00000037567
TCONS_00057918	ENSSSCG00000037567
TCONS_00054911	ENSSSCG00000032250
TCONS_00054914	ENSSSCG00000032250
TCONS_00054916	ENSSSCG00000032250
TCONS_00054922	ENSSSCG00000032250
TCONS_00057918	ENSSSCG00000032250
TCONS_00054911	ENSSSCG00000025486
TCONS_00054914	ENSSSCG00000025486
TCONS_00054916	ENSSSCG00000025486
TCONS_00054922	ENSSSCG00000025486
TCONS_00057918	ENSSSCG00000025486
TCONS_00054914	ENSSSCG00000020910
TCONS_00054916	ENSSSCG00000020910
TCONS_00054922	ENSSSCG00000020910
TCONS_00057950	ENSSSCG00000007704
TCONS_00057951	ENSSSCG00000007704
TCONS_00057952	ENSSSCG00000007704
TCONS_00057950	ENSSSCG00000007703
TCONS_00057951	ENSSSCG00000007703
TCONS_00057952	ENSSSCG00000007703
TCONS_00057950	ENSSSCG00000038557
TCONS_00057951	ENSSSCG00000038557
TCONS_00057952	ENSSSCG00000038557
TCONS_00057950	ENSSSCG00000007702
TCONS_00057951	ENSSSCG00000007702
TCONS_00057952	ENSSSCG00000007702
TCONS_00057950	ENSSSCG00000023004
TCONS_00057951	ENSSSCG00000023004
TCONS_00057952	ENSSSCG00000023004
TCONS_00057950	ENSSSCG00000027342
TCONS_00057951	ENSSSCG00000027342
TCONS_00057952	ENSSSCG00000027342
TCONS_00057950	ENSSSCG00000029472
TCONS_00057951	ENSSSCG00000029472
TCONS_00057952	ENSSSCG00000029472
TCONS_00058245	ENSSSCG00000033623
TCONS_00058246	ENSSSCG00000033623
TCONS_00058245	ENSSSCG00000036603
TCONS_00058246	ENSSSCG00000036603
[truncated: 2,204 more rows]

## Sheet: Table S4
Table S4: Gene ontology and pathway analysis of protein-coding neighbors
Term	Count	Genes	PValue
GO:2000117~negative regulation of cysteine-type endopeptidase activity	10	ENSG00000125831, ENSG00000101441, ENSG00000125815, ENSG00000101435, ENSG00000170373, ENSG00000101439, ENSG00000175315, ENSG00000125823, ENSG00000170367, ENSG00000170369	7.01653e-06
GO:0048704~embryonic skeletal system morphogenesis	15	ENSG00000112559, ENSG00000128710, ENSG00000134853, ENSG00000128709, ENSG00000126778, ENSG00000148516, ENSG00000173917, ENSG00000170166, ENSG00000128652, ENSG00000182742, ENSG00000180806, ENSG00000060718, ENSG00000162769, ENSG00000120094, ENSG00000120093	1.65492e-05
GO:0009952~anterior/posterior pattern specification	21	ENSG00000128714, ENSG00000128710, ENSG00000170370, ENSG00000131437, ENSG00000172789, ENSG00000128709, ENSG00000173917, ENSG00000197757, ENSG00000170166, ENSG00000128652, ENSG00000204217, ENSG00000182742, ENSG00000180806, ENSG00000109906, ENSG00000180818, ENSG00000037965, ENSG00000123388, ENSG00000120094, ENSG00000123364, ENSG00000120093, ENSG00000198353	0.000119543
GO:0043488~regulation of mRNA stability	21	ENSG00000125818, ENSG00000013275, ENSG00000131467, ENSG00000090097, ENSG00000142507, ENSG00000222028, ENSG00000020577, ENSG00000140694, ENSG00000100567, ENSG00000106211, ENSG00000170315, ENSG00000152518, ENSG00000120699, ENSG00000185627, ENSG00000100804, ENSG00000142208, ENSG00000223496, ENSG00000101182, ENSG00000068878, ENSG00000138668, ENSG00000149021	0.00356902
GO:0030049~muscle filament sliding	11	ENSG00000160808, ENSG00000168530, ENSG00000159173, ENSG00000109063, ENSG00000264424, ENSG00000086967, ENSG00000133020, ENSG00000125414, ENSG00000198467, ENSG00000143632, ENSG00000092841	0.00394829
GO:0006351~transcription, DNA-templated	235	ENSG00000197323, ENSG00000162086, ENSG00000146285, ENSG00000170619, ENSG00000159692, ENSG00000170178, ENSG00000197757, ENSG00000263002, ENSG00000159263, ENSG00000269404, ENSG00000168283, ENSG00000170374, ENSG00000009954, ENSG00000132740, ENSG00000133895, ENSG00000128709, ENSG00000198093, ENSG00000196150, ENSG00000198315, ENSG00000006459, ENSG00000147140, ENSG00000170260, ENSG00000128713, ENSG0000…	0.00421693
GO:0048870~cell motility	8	ENSG00000129219, ENSG00000075651, ENSG00000169398, ENSG00000151914, ENSG00000075618, ENSG00000157227, ENSG00000174059, ENSG00000136238	0.00836055
GO:0043161~proteasome-mediated ubiquitin-dependent protein catabolic process	33	ENSG00000131467, ENSG00000166295, ENSG00000157450, ENSG00000119318, ENSG00000119048, ENSG00000222028, ENSG00000068903, ENSG00000064726, ENSG00000168159, ENSG00000103266, ENSG00000107341, ENSG00000063978, ENSG00000068878, ENSG00000183826, ENSG00000088833, ENSG00000011275, ENSG00000159069, ENSG00000125818, ENSG00000116044, ENSG00000013275, ENSG00000153561, ENSG00000142507, ENSG00000078304, ENSG0000…	0.00876101
GO:0006869~lipid transport	16	ENSG00000154258, ENSG00000197324, ENSG00000183018, ENSG00000221963, ENSG00000184730, ENSG00000154262, ENSG00000277494, ENSG00000141338, ENSG00000021762, ENSG00000137642, ENSG00000147852, ENSG00000100979, ENSG00000169682, ENSG00000139641, ENSG00000182557, ENSG00000144366	0.00924835
GO:0009653~anatomical structure morphogenesis	18	ENSG00000242950, ENSG00000109685, ENSG00000125266, ENSG00000143842, ENSG00000175315, ENSG00000138136, ENSG00000180176, ENSG00000143178, ENSG00000147408, ENSG00000050165, ENSG00000112319, ENSG00000100625, ENSG00000174307, ENSG00000142871, ENSG00000075618, ENSG00000108799, ENSG00000136238, ENSG00000123364	0.0113126
GO:0006521~regulation of cellular amino acid metabolic process	12	ENSG00000125818, ENSG00000131467, ENSG00000013275, ENSG00000185627, ENSG00000100804, ENSG00000101182, ENSG00000155096, ENSG00000142507, ENSG00000222028, ENSG00000068878, ENSG00000100567, ENSG00000254647	0.0126009
GO:0045725~positive regulation of glycogen biosynthetic process	6	ENSG00000167244, ENSG00000142208, ENSG00000095637, ENSG00000178567, ENSG00000106633, ENSG00000254647	0.0138951
GO:1904707~positive regulation of vascular smooth muscle cell proliferation	6	ENSG00000087245, ENSG00000100311, ENSG00000178607, ENSG00000107779, ENSG00000124588, ENSG00000100219	0.0138951
GO:0006006~glucose metabolic process	14	ENSG00000166147, ENSG00000167244, ENSG00000165434, ENSG00000172331, ENSG00000143891, ENSG00000112033, ENSG00000106009, ENSG00000160211, ENSG00000254647, ENSG00000111640, ENSG00000142208, ENSG00000152256, ENSG00000108528, ENSG00000159322	0.0169552
GO:0043433~negative regulation of sequence-specific DNA binding transcription factor activity	13	ENSG00000143184, ENSG00000183087, ENSG00000186827, ENSG00000091831, ENSG00000069764, ENSG00000116030, ENSG00000117707, ENSG00000079999, ENSG00000115738, ENSG00000196924, ENSG00000133895, ENSG00000179772, ENSG00000134107	0.0169686
GO:0035879~plasma membrane lactate transport	5	ENSG00000155380, ENSG00000108932, ENSG00000170571, ENSG00000174327, ENSG00000174326	0.0199527
GO:0050821~protein stabilization	23	ENSG00000164736, ENSG00000080824, ENSG00000005893, ENSG00000116030, ENSG00000118260, ENSG00000154144, ENSG00000119048, ENSG00000088992, ENSG00000147133, ENSG00000277494, ENSG00000147889, ENSG00000111640, ENSG00000187555, ENSG00000036672, ENSG00000124766, ENSG00000143153, ENSG00000108518, ENSG00000115977, ENSG00000196924, ENSG00000124762, ENSG00000164134, ENSG00000070087, ENSG00000183765	0.0201468
GO:0007010~cytoskeleton organization	26	ENSG00000108797, ENSG00000154310, ENSG00000075624, ENSG00000176014, ENSG00000115306, ENSG00000151914, ENSG00000129474, ENSG00000099308, ENSG00000133816, ENSG00000184922, ENSG00000077080, ENSG00000154096, ENSG00000129219, ENSG00000198752, ENSG00000243156, ENSG00000130559, ENSG00000178462, ENSG00000099204, ENSG00000105738, ENSG00000158856, ENSG00000170498, ENSG00000132970, ENSG00000160282, ENSG0000…	0.0223648
GO:0015012~heparan sulfate proteoglycan biosynthetic process	6	ENSG00000176022, ENSG00000158008, ENSG00000125430, ENSG00000015532, ENSG00000149541, ENSG00000111817	0.0241056
GO:0021766~hippocampus development	12	ENSG00000108953, ENSG00000105953, ENSG00000084676, ENSG00000130827, ENSG00000073050, ENSG00000164305, ENSG00000140463, ENSG00000077279, ENSG00000186575, ENSG00000101438, ENSG00000164405, ENSG00000108799	0.0246366
GO:0014066~regulation of phosphatidylinositol 3-kinase signaling	15	ENSG00000158458, ENSG00000158815, ENSG00000065361, ENSG00000177455, ENSG00000077782, ENSG00000134853, ENSG00000174808, ENSG00000078304, ENSG00000181744, ENSG00000150867, ENSG00000268173, ENSG00000100311, ENSG00000142208, ENSG00000105647, ENSG00000068078, ENSG00000134962	0.0256579
GO:0042769~DNA damage response, detection of DNA damage	9	ENSG00000175482, ENSG00000119048, ENSG00000062822, ENSG00000077514, ENSG00000124766, ENSG00000106628, ENSG00000162607, ENSG00000158290, ENSG00000170315	0.0263475
GO:0003085~negative regulation of systemic arterial blood pressure	4	ENSG00000204217, ENSG00000099337, ENSG00000140463, ENSG00000101188	0.02724
GO:0042632~cholesterol homeostasis	13	ENSG00000108510, ENSG00000069764, ENSG00000175445, ENSG00000277494, ENSG00000100219, ENSG00000169174, ENSG00000110047, ENSG00000131408, ENSG00000121769, ENSG00000153989, ENSG00000107331, ENSG00000138823, ENSG00000272398	0.0273058
GO:0003376~sphingosine-1-phosphate signaling pathway	5	ENSG00000183018, ENSG00000180739, ENSG00000169682, ENSG00000063176, ENSG00000182557	0.027552
GO:0007342~fusion of sperm to egg plasma membrane	5	ENSG00000175294, ENSG00000114547, ENSG00000182310, ENSG00000010278, ENSG00000182264	0.027552
GO:0030166~proteoglycan biosynthetic process	5	ENSG00000175229, ENSG00000147408, ENSG00000124302, ENSG00000204217, ENSG00000171302	0.027552
GO:0010506~regulation of autophagy	11	ENSG00000162341, ENSG00000145354, ENSG00000189403, ENSG00000105647, ENSG00000150995, ENSG00000083290, ENSG00000174885, ENSG00000150867, ENSG00000106211, ENSG00000268173, ENSG00000100219, ENSG00000127580	0.0279349
GO:0061763~multivesicular body-lysosome fusion	3	ENSG00000083937, ENSG00000115561, ENSG00000249884	0.0292147
GO:0033209~tumor necrosis factor-mediated signaling pathway	20	ENSG00000125818, ENSG00000013275, ENSG00000131467, ENSG00000240505, ENSG00000186827, ENSG00000142507, ENSG00000222028, ENSG00000100567, ENSG00000156735, ENSG00000170315, ENSG00000243509, ENSG00000006062, ENSG00000006327, ENSG00000139193, ENSG00000185627, ENSG00000100804, ENSG00000101182, ENSG00000068878, ENSG00000067182, ENSG00000127191	0.0305702
GO:0001935~endothelial cell proliferation	6	ENSG00000189403, ENSG00000178607, ENSG00000204217, ENSG00000157227, ENSG00000174059, ENSG00000100219	0.0306385
GO:0048813~dendrite morphogenesis	9	ENSG00000141503, ENSG00000165704, ENSG00000147852, ENSG00000100320, ENSG00000073921, ENSG00000068305, ENSG00000077279, ENSG00000134313, ENSG00000136238	0.0307011
GO:0030032~lamellipodium assembly	8	ENSG00000160293, ENSG00000188677, ENSG00000102606, ENSG00000178188, ENSG00000099204, ENSG00000129474, ENSG00000132970, ENSG00000136238	0.0338556
GO:0032880~regulation of protein localization	11	ENSG00000162931, ENSG00000142208, ENSG00000116030, ENSG00000135823, ENSG00000073921, ENSG00000100625, ENSG00000115977, ENSG00000146469, ENSG00000126778, ENSG00000254647, ENSG00000133789	0.0357533
GO:0006283~transcription-coupled nucleotide-excision repair	14	ENSG00000225830, ENSG00000020426, ENSG00000144231, ENSG00000175482, ENSG00000073050, ENSG00000062822, ENSG00000163161, ENSG00000005075, ENSG00000106628, ENSG00000170315, ENSG00000187555, ENSG00000077514, ENSG00000138663, ENSG00000158290	0.0360293
GO:0006357~regulation of transcription from RNA polymerase II promoter	58	ENSG00000032219, ENSG00000145214, ENSG00000118260, ENSG00000077080, ENSG00000111642, ENSG00000108509, ENSG00000197757, ENSG00000137166, ENSG00000204219, ENSG00000167074, ENSG00000130427, ENSG00000159263, ENSG00000198815, ENSG00000198176, ENSG00000166478, ENSG00000269404, ENSG00000178573, ENSG00000189403, ENSG00000170374, ENSG00000105516, ENSG00000080839, ENSG00000132740, ENSG00000124496, ENSG0000…	0.0381593
GO:1900026~positive regulation of substrate adhesion-dependent cell spreading	8	ENSG00000108561, ENSG00000102606, ENSG00000158856, ENSG00000157764, ENSG00000196924, ENSG00000173848, ENSG00000167193, ENSG00000136238	0.0396427
GO:0021860~pyramidal neuron development	4	ENSG00000105953, ENSG00000130827, ENSG00000077279, ENSG00000164405	0.040322
GO:0005979~regulation of glycogen biosynthetic process	4	ENSG00000213639, ENSG00000132825, ENSG00000142208, ENSG00000172531	0.040322
GO:0000079~regulation of cyclin-dependent protein serine/threonine kinase activity	9	ENSG00000127564, ENSG00000020426, ENSG00000129355, ENSG00000100526, ENSG00000147883, ENSG00000108100, ENSG00000124762, ENSG00000221978, ENSG00000162595	0.0408303
GO:0006936~muscle contraction	18	ENSG00000081248, ENSG00000168530, ENSG00000108878, ENSG00000122786, ENSG00000163431, ENSG00000095637, ENSG00000172164, ENSG00000108556, ENSG00000158022, ENSG00000102125, ENSG00000264424, ENSG00000086967, ENSG00000133020, ENSG00000102119, ENSG00000125414, ENSG00000198467, ENSG00000092841, ENSG00000143632	0.0438013
GO:0048146~positive regulation of fibroblast proliferation	11	ENSG00000168283, ENSG00000183087, ENSG00000100311, ENSG00000091831, ENSG00000062650, ENSG00000240583, ENSG00000269897, ENSG00000134853, ENSG00000174808, ENSG00000124762, ENSG00000075426	0.0449733
GO:0045860~positive regulation of protein kinase activity	10	ENSG00000183087, ENSG00000188372, ENSG00000147852, ENSG00000213658, ENSG00000169398, ENSG00000142871, ENSG00000124762, ENSG00000043462, ENSG00000055208, ENSG00000034152	0.0461415
GO:0043153~entrainment of circadian clock by photoperiod	6	ENSG00000213639, ENSG00000182979, ENSG00000036672, ENSG00000115738, ENSG00000172531, ENSG00000134107	0.0467591
GO:0043984~histone H4-K16 acetylation	6	ENSG00000174579, ENSG00000025293, ENSG00000043143, ENSG00000163875, ENSG00000196363, ENSG00000144445	0.0467591
GO:0010243~response to organonitrogen compound	5	ENSG00000186009, ENSG00000130649, ENSG00000085871, ENSG00000124762, ENSG00000078900	0.0472702
GO:0001525~angiogenesis	32	ENSG00000182871, ENSG00000077782, ENSG00000106392, ENSG00000172889, ENSG00000154928, ENSG00000249751, ENSG00000154096, ENSG00000087245, ENSG00000006327, ENSG00000160293, ENSG00000152270, ENSG00000185215, ENSG00000171812, ENSG00000110955, ENSG00000161714, ENSG00000120093, ENSG00000164736, ENSG00000131477, ENSG00000164035, ENSG00000261371, ENSG00000106366, ENSG00000164307, ENSG00000157227, ENSG0000…	0.0478541
GO:0006629~lipid metabolic process	24	ENSG00000197324, ENSG00000101076, ENSG00000221968, ENSG00000112033, ENSG00000175445, ENSG00000158006, ENSG00000163803, ENSG00000107317, ENSG00000134824, ENSG00000160211, ENSG00000176194, ENSG00000155380, ENSG00000112763, ENSG00000100979, ENSG00000107331, ENSG00000177984, ENSG00000180957, ENSG00000164535, ENSG00000110955, ENSG00000138823, ENSG00000161714, ENSG00000109929, ENSG00000184925, ENSG0000…	0.0492367
hsa01230:Biosynthesis of amino acids	17	ENSG00000059573, ENSG00000007350, ENSG00000104524, ENSG00000229937, ENSG00000153574, ENSG00000135821, ENSG00000101911, ENSG00000105552, ENSG00000067057, ENSG00000111640, ENSG00000147224, ENSG00000101365, ENSG00000116984, ENSG00000243989, ENSG00000116761, ENSG00000100412, ENSG00000136872	0.00288592
hsa00030:Pentose phosphate pathway	9	ENSG00000147224, ENSG00000007350, ENSG00000229937, ENSG00000171174, ENSG00000153574, ENSG00000101911, ENSG00000136872, ENSG00000160211, ENSG00000067057	0.00716038
hsa03050:Proteasome	11	ENSG00000125818, ENSG00000131467, ENSG00000013275, ENSG00000185627, ENSG00000100804, ENSG00000101182, ENSG00000132963, ENSG00000142507, ENSG00000222028, ENSG00000068878, ENSG00000100567	0.0119183
hsa04662:B cell receptor signaling pathway	14	ENSG00000177455, ENSG00000104825, ENSG00000269335, ENSG00000010671, ENSG00000268173, ENSG00000254087, ENSG00000138814, ENSG00000160293, ENSG00000142208, ENSG00000105647, ENSG00000100485, ENSG00000137101, ENSG00000070190, ENSG00000142867, ENSG00000136238	0.0215734
hsa04010:MAPK signaling pathway	36	ENSG00000081248, ENSG00000172680, ENSG00000108878, ENSG00000169967, ENSG00000077782, ENSG00000157764, ENSG00000269335, ENSG00000006062, ENSG00000100311, ENSG00000165995, ENSG00000075429, ENSG00000167193, ENSG00000127191, ENSG00000120129, ENSG00000034152, ENSG00000168067, ENSG00000158815, ENSG00000068831, ENSG00000164305, ENSG00000105550, ENSG00000126767, ENSG00000134853, ENSG00000106211, ENSG0000…	0.0438815
hsa00500:Starch and sucrose metabolism	8	ENSG00000068976, ENSG00000165434, ENSG00000237763, ENSG00000187733, ENSG00000243480, ENSG00000240038, ENSG00000106633, ENSG00000174876	0.0465312
hsa03410:Base excision repair	8	ENSG00000189403, ENSG00000175482, ENSG00000073050, ENSG00000062822, ENSG00000041880, ENSG00000077514, ENSG00000106628, ENSG00000168496	0.0465312

## Sheet: Table S5
Table S5: Information for egiht modules
fromNode	toNode	weight	direction	fromAltName	toAltName	module
TCONS_00100317	TCONS_00064732	0.0428908	undirected	NA	NA	blue
TCONS_00100317	TCONS_00055224	0.0239457	undirected	NA	NA	blue
TCONS_00100317	TCONS_00052077	0.161446	undirected	NA	NA	blue
TCONS_00100317	TCONS_00078079	0.180278	undirected	NA	NA	blue
TCONS_00100317	TCONS_00037140	0.223313	undirected	NA	NA	blue
TCONS_00100317	TCONS_00006696	0.132555	undirected	NA	NA	blue
TCONS_00100317	TCONS_00100318	0.167337	undirected	NA	NA	blue
TCONS_00100317	TCONS_00055700	0.147834	undirected	NA	NA	blue
TCONS_00100317	TCONS_00103466	0.124309	undirected	NA	NA	blue
TCONS_00100317	TCONS_00052427	0.170598	undirected	NA	NA	blue
TCONS_00100317	TCONS_00030829	0.189226	undirected	NA	NA	blue
TCONS_00100317	TCONS_00059518	0.134178	undirected	NA	NA	blue
TCONS_00100317	TCONS_00067741	0.115546	undirected	NA	NA	blue
TCONS_00100317	TCONS_00046165	0.0748782	undirected	NA	NA	blue
TCONS_00100317	TCONS_00004106	0.172141	undirected	NA	NA	blue
TCONS_00100317	TCONS_00034689	0.118873	undirected	NA	NA	blue
TCONS_00100317	TCONS_00083822	0.0803282	undirected	NA	NA	blue
TCONS_00100317	TCONS_00064045	0.121379	undirected	NA	NA	blue
TCONS_00100317	TCONS_00074395	0.210296	undirected	NA	NA	blue
TCONS_00100317	TCONS_00023791	0.152703	undirected	NA	NA	blue
TCONS_00100317	TCONS_00076993	0.196462	undirected	NA	NA	blue
TCONS_00100317	TCONS_00093086	0.110082	undirected	NA	NA	blue
TCONS_00100317	TCONS_00059347	0.135505	undirected	NA	NA	blue
TCONS_00100317	TCONS_00038930	0.0888064	undirected	NA	NA	blue
TCONS_00100317	TCONS_00052384	0.160176	undirected	NA	NA	blue
TCONS_00100317	TCONS_00034692	0.0986488	undirected	NA	NA	blue
TCONS_00100317	TCONS_00061497	0.145924	undirected	NA	NA	blue
TCONS_00100317	TCONS_00047210	0.165201	undirected	NA	NA	blue
TCONS_00100317	TCONS_00041445	0.150351	undirected	NA	NA	blue
TCONS_00100317	TCONS_00073988	0.084734	undirected	NA	NA	blue
TCONS_00100317	TCONS_00051429	0.211323	undirected	NA	NA	blue
TCONS_00100317	TCONS_00055389	0.118844	undirected	NA	NA	blue
TCONS_00100317	TCONS_00092148	0.203769	undirected	NA	NA	blue
TCONS_00100317	TCONS_00099907	0.1932	undirected	NA	NA	blue
TCONS_00100317	TCONS_00005865	0.0580665	undirected	NA	NA	blue
TCONS_00100317	TCONS_00078739	0.109133	undirected	NA	NA	blue
TCONS_00100317	TCONS_00035549	0.0360127	undirected	NA	NA	blue
TCONS_00100317	TCONS_00058753	0.107818	undirected	NA	NA	blue
TCONS_00100317	TCONS_00046126	0.10688	undirected	NA	NA	blue
TCONS_00100317	TCONS_00002376	0.146306	undirected	NA	NA	blue
TCONS_00100317	TCONS_00041388	0.109837	undirected	NA	NA	blue
TCONS_00100317	TCONS_00091232	0.169428	undirected	NA	NA	blue
TCONS_00100317	TCONS_00046758	0.119769	undirected	NA	NA	blue
TCONS_00100317	TCONS_00074646	0.177179	undirected	NA	NA	blue
TCONS_00100317	TCONS_00022423	0.126568	undirected	NA	NA	blue
TCONS_00100317	TCONS_00100758	0.0635355	undirected	NA	NA	blue
TCONS_00100317	TCONS_00052535	0.0835639	undirected	NA	NA	blue
TCONS_00100317	TCONS_00078512	0.123177	undirected	NA	NA	blue
TCONS_00100317	TCONS_00047791	0.0847447	undirected	NA	NA	blue
TCONS_00100317	TCONS_00017422	0.103061	undirected	NA	NA	blue
TCONS_00100317	TCONS_00001167	0.10228	undirected	NA	NA	blue
TCONS_00100317	TCONS_00022067	0.0883513	undirected	NA	NA	blue
TCONS_00100317	TCONS_00045561	0.0989134	undirected	NA	NA	blue
TCONS_00100317	TCONS_00057636	0.11466	undirected	NA	NA	blue
TCONS_00100317	TCONS_00083353	0.0918347	undirected	NA	NA	blue
TCONS_00100317	TCONS_00067979	0.135147	undirected	NA	NA	blue
TCONS_00100317	TCONS_00081392	0.0912576	undirected	NA	NA	blue
TCONS_00100317	TCONS_00078245	0.125317	undirected	NA	NA	blue
TCONS_00100317	TCONS_00048051	0.0540561	undirected	NA	NA	blue
TCONS_00100317	TCONS_00001166	0.0930262	undirected	NA	NA	blue
TCONS_00100317	TCONS_00047080	0.0941324	undirected	NA	NA	blue
TCONS_00100317	TCONS_00101948	0.0552438	undirected	NA	NA	blue
TCONS_00100317	TCONS_00059937	0.0915304	undirected	NA	NA	blue
TCONS_00100317	TCONS_00010067	0.0971301	undirected	NA	NA	blue
TCONS_00100317	TCONS_00035389	0.127892	undirected	NA	NA	blue
TCONS_00100317	TCONS_00052909	0.0725374	undirected	NA	NA	blue
TCONS_00100317	TCONS_00085010	0.0625467	undirected	NA	NA	blue
TCONS_00100317	TCONS_00091231	0.127288	undirected	NA	NA	blue
TCONS_00100317	TCONS_00104306	0.131305	undirected	NA	NA	blue
TCONS_00100317	TCONS_00104689	0.109678	undirected	NA	NA	blue
TCONS_00100317	TCONS_00068731	0.0845519	undirected	NA	NA	blue
TCONS_00100317	TCONS_00051550	0.101367	undirected	NA	NA	blue
TCONS_00100317	TCONS_00034775	0.0655263	undirected	NA	NA	blue
TCONS_00100317	TCONS_00094399	0.134369	undirected	NA	NA	blue
TCONS_00100317	TCONS_00091896	0.0413381	undirected	NA	NA	blue
TCONS_00100317	TCONS_00060669	0.13789	undirected	NA	NA	blue
TCONS_00100317	TCONS_00037601	0.0915958	undirected	NA	NA	blue
TCONS_00100317	TCONS_00073649	0.119165	undirected	NA	NA	blue
TCONS_00100317	TCONS_00069447	0.0762516	undirected	NA	NA	blue
TCONS_00100317	TCONS_00062018	0.0626313	undirected	NA	NA	blue
TCONS_00100317	TCONS_00083312	0.134777	undirected	NA	NA	blue
TCONS_00100317	TCONS_00009505	0.0733963	undirected	NA	NA	blue
TCONS_00100317	TCONS_00083217	0.0656295	undirected	NA	NA	blue
TCONS_00100317	TCONS_00019922	0.0230642	undirected	NA	NA	blue
TCONS_00100317	TCONS_00062800	0.159015	undirected	NA	NA	blue
TCONS_00100317	TCONS_00078744	0.0935724	undirected	NA	NA	blue
TCONS_00100317	TCONS_00049312	0.116871	undirected	NA	NA	blue
TCONS_00100317	TCONS_00022261	0.073763	undirected	NA	NA	blue
TCONS_00100317	TCONS_00068015	0.102302	undirected	NA	NA	blue
TCONS_00100317	TCONS_00103439	0.150894	undirected	NA	NA	blue
TCONS_00100317	TCONS_00001162	0.0558737	undirected	NA	NA	blue
TCONS_00100317	TCONS_00065654	0.128191	undirected	NA	NA	blue
TCONS_00100317	TCONS_00102777	0.0946732	undirected	NA	NA	blue
TCONS_00100317	TCONS_00016698	0.0811902	undirected	NA	NA	blue
TCONS_00100317	TCONS_00033034	0.113644	undirected	NA	NA	blue
TCONS_00100317	TCONS_00030285	0.118928	undirected	NA	NA	blue
TCONS_00100317	TCONS_00033637	0.129524	undirected	NA	NA	blue
TCONS_00100317	TCONS_00050321	0.0486933	undirected	NA	NA	blue
TCONS_00100317	TCONS_00087147	0.17594	undirected	NA	NA	blue
TCONS_00100317	TCONS_00078782	0.125374	undirected	NA	NA	blue
TCONS_00100317	TCONS_00099937	0.127793	undirected	NA	NA	blue
TCONS_00100317	TCONS_00074070	0.165682	undirected	NA	NA	blue
TCONS_00100317	TCONS_00009884	0.163481	undirected	NA	NA	blue
TCONS_00100317	TCONS_00016034	0.0829854	undirected	NA	NA	blue
TCONS_00100317	TCONS_00084194	0.141359	undirected	NA	NA	blue
TCONS_00100317	TCONS_00070065	0.0930449	undirected	NA	NA	blue
TCONS_00100317	TCONS_00054863	0.134781	undirected	NA	NA	blue
TCONS_00100317	TCONS_00016786	0.0781698	undirected	NA	NA	blue
TCONS_00100317	TCONS_00078129	0.154487	undirected	NA	NA	blue
TCONS_00100317	TCONS_00067303	0.0616575	undirected	NA	NA	blue
TCONS_00100317	TCONS_00031296	0.115086	undirected	NA	NA	blue
TCONS_00100317	TCONS_00077650	0.117657	undirected	NA	NA	blue
TCONS_00100317	TCONS_00040253	0.0399551	undirected	NA	NA	blue
TCONS_00100317	TCONS_00062957	0.0919997	undirected	NA	NA	blue
TCONS_00100317	TCONS_00040906	0.111128	undirected	NA	NA	blue
TCONS_00100317	TCONS_00018656	0.138628	undirected	NA	NA	blue
TCONS_00100317	TCONS_00057891	0.101098	undirected	NA	NA	blue
TCONS_00100317	TCONS_00073743	0.048346	undirected	NA	NA	blue
TCONS_00100317	TCONS_00017615	0.100347	undirected	NA	NA	blue
TCONS_00100317	TCONS_00001168	0.0742653	undirected	NA	NA	blue
TCONS_00100317	TCONS_00019906	0.139471	undirected	NA	NA	blue
TCONS_00100317	TCONS_00097201	0.0637613	undirected	NA	NA	blue
TCONS_00100317	TCONS_00045216	0.0930786	undirected	NA	NA	blue
TCONS_00100317	TCONS_00071154	0.241683	undirected	NA	NA	blue
TCONS_00100317	TCONS_00044665	0.0788954	undirected	NA	NA	blue
TCONS_00100317	TCONS_00015535	0.0508656	undirected	NA	NA	blue
TCONS_00100317	TCONS_00075420	0.12737	undirected	NA	NA	blue
TCONS_00100317	TCONS_00095928	0.102894	undirected	NA	NA	blue
TCONS_00100317	TCONS_00045863	0.106491	undirected	NA	NA	blue
TCONS_00100317	TCONS_00003334	0.0989049	undirected	NA	NA	blue
TCONS_00100317	TCONS_00101536	0.0579245	undirected	NA	NA	blue
TCONS_00100317	TCONS_00024303	0.101053	undirected	NA	NA	blue
TCONS_00100317	TCONS_00085802	0.13223	undirected	NA	NA	blue
TCONS_00100317	TCONS_00075974	0.0934803	undirected	NA	NA	blue
TCONS_00100317	TCONS_00041954	0.101747	undirected	NA	NA	blue
TCONS_00100317	TCONS_00063185	0.0940114	undirected	NA	NA	blue
TCONS_00100317	TCONS_00068810	0.0851363	undirected	NA	NA	blue
TCONS_00100317	TCONS_00004810	0.142456	undirected	NA	NA	blue
TCONS_00100317	TCONS_00079658	0.172458	undirected	NA	NA	blue
TCONS_00100317	TCONS_00041555	0.163467	undirected	NA	NA	blue
TCONS_00100317	TCONS_00005302	0.0806206	undirected	NA	NA	blue
TCONS_00100317	TCONS_00096568	0.0649529	undirected	NA	NA	blue
TCONS_00100317	TCONS_00051767	0.0927783	undirected	NA	NA	blue
TCONS_00100317	TCONS_00007924	0.147173	undirected	NA	NA	blue
TCONS_00100317	TCONS_00100020	0.115539	undirected	NA	NA	blue
TCONS_00100317	TCONS_00074074	0.185363	undirected	NA	NA	blue
TCONS_00100317	TCONS_00074133	0.125977	undirected	NA	NA	blue
TCONS_00100317	TCONS_00093514	0.104522	undirected	NA	NA	blue
TCONS_00100317	TCONS_00047618	0.0803278	undirected	NA	NA	blue
TCONS_00100317	TCONS_00074047	0.140479	undirected	NA	NA	blue
TCONS_00100317	TCONS_00014238	0.0758744	undirected	NA	NA	blue
TCONS_00100317	TCONS_00095406	0.120014	undirected	NA	NA	blue
TCONS_00100317	TCONS_00029875	0.168499	undirected	NA	NA	blue
TCONS_00100317	TCONS_00007202	0.124445	undirected	NA	NA	blue
TCONS_00100317	TCONS_00071155	0.0996195	undirected	NA	NA	blue
TCONS_00100317	TCONS_00091384	0.128904	undirected	NA	NA	blue
TCONS_00100317	TCONS_00079416	0.0545924	undirected	NA	NA	blue
TCONS_00100317	TCONS_00103465	0.077279	undirected	NA	NA	blue
TCONS_00100317	TCONS_00058859	0.109368	undirected	NA	NA	blue
TCONS_00100317	TCONS_00094214	0.0761733	undirected	NA	NA	blue
TCONS_00100317	TCONS_00020318	0.138334	undirected	NA	NA	blue
TCONS_00100317	TCONS_00027865	0.0296922	undirected	NA	NA	blue
TCONS_00100317	TCONS_00070253	0.103245	undirected	NA	NA	blue
TCONS_00100317	TCONS_00094387	0.0759009	undirected	NA	NA	blue
TCONS_00100317	TCONS_00060306	0.142573	undirected	NA	NA	blue
TCONS_00100317	TCONS_00042710	0.153727	undirected	NA	NA	blue
TCONS_00100317	TCONS_00022363	0.0836388	undirected	NA	NA	blue
TCONS_00100317	TCONS_00029956	0.173491	undirected	NA	NA	blue
TCONS_00100317	TCONS_00016193	0.0951197	undirected	NA	NA	blue
TCONS_00100317	TCONS_00005866	0.0781336	undirected	NA	NA	blue
TCONS_00100317	TCONS_00060668	0.122857	undirected	NA	NA	blue
TCONS_00100317	TCONS_00047194	0.049322	undirected	NA	NA	blue
TCONS_00100317	TCONS_00095488	0.126742	undirected	NA	NA	blue
TCONS_00100317	TCONS_00074938	0.0823528	undirected	NA	NA	blue
TCONS_00100317	TCONS_00034852	0.0376292	undirected	NA	NA	blue
TCONS_00100317	TCONS_00051565	0.10666	undirected	NA	NA	blue
TCONS_00100317	TCONS_00095422	0.0633242	undirected	NA	NA	blue
TCONS_00100317	TCONS_00071668	0.046838	undirected	NA	NA	blue
TCONS_00100317	TCONS_00031105	0.103731	undirected	NA	NA	blue
TCONS_00100317	TCONS_00076723	0.0395092	undirected	NA	NA	blue
TCONS_00100317	TCONS_00066537	0.0800197	undirected	NA	NA	blue
TCONS_00100317	TCONS_00028028	0.0793488	undirected	NA	NA	blue
TCONS_00100317	TCONS_00059855	0.120058	undirected	NA	NA	blue
TCONS_00100317	TCONS_00074177	0.101355	undirected	NA	NA	blue
TCONS_00100317	TCONS_00045640	0.0967652	undirected	NA	NA	blue
TCONS_00100317	TCONS_00040615	0.0734529	undirected	NA	NA	blue
TCONS_00100317	TCONS_00073913	0.0569609	undirected	NA	NA	blue
TCONS_00100317	TCONS_00077123	0.0707935	undirected	NA	NA	blue
TCONS_00100317	TCONS_00012064	0.0492481	undirected	NA	NA	blue
TCONS_00100317	TCONS_00004060	0.177793	undirected	NA	NA	blue
TCONS_00100317	TCONS_00084521	0.0684372	undirected	NA	NA	blue
TCONS_00100317	TCONS_00016564	0.0660576	undirected	NA	NA	blue
TCONS_00100317	TCONS_00090310	0.0593824	undirected	NA	NA	blue
TCONS_00100317	TCONS_00105091	0.0673403	undirected	NA	NA	blue
TCONS_00100317	TCONS_00078377	0.148576	undirected	NA	NA	blue
TCONS_00100317	TCONS_00076774	0.0904046	undirected	NA	NA	blue
TCONS_00100317	TCONS_00048240	0.0606683	undirected	NA	NA	blue
TCONS_00100317	TCONS_00093601	0.0937784	undirected	NA	NA	blue
TCONS_00100317	TCONS_00045922	0.141755	undirected	NA	NA	blue
TCONS_00100317	TCONS_00020110	0.0323265	undirected	NA	NA	blue
TCONS_00100317	TCONS_00083513	0.073172	undirected	NA	NA	blue
TCONS_00100317	TCONS_00014549	0.0670511	undirected	NA	NA	blue
TCONS_00100317	TCONS_00020209	0.0385213	undirected	NA	NA	blue
TCONS_00100317	TCONS_00095389	0.160949	undirected	NA	NA	blue
TCONS_00100317	TCONS_00048253	0.110595	undirected	NA	NA	blue
TCONS_00100317	TCONS_00016710	0.124399	undirected	NA	NA	blue
TCONS_00100317	TCONS_00103747	0.0897728	undirected	NA	NA	blue
TCONS_00100317	TCONS_00079266	0.105985	undirected	NA	NA	blue
TCONS_00100317	TCONS_00014231	0.100061	undirected	NA	NA	blue
TCONS_00100317	TCONS_00062271	0.117901	undirected	NA	NA	blue
TCONS_00100317	TCONS_00005400	0.231294	undirected	NA	NA	blue
TCONS_00100317	TCONS_00006083	0.125567	undirected	NA	NA	blue
TCONS_00100317	TCONS_00099982	0.0979596	undirected	NA	NA	blue
TCONS_00100317	TCONS_00104307	0.174408	undirected	NA	NA	blue
TCONS_00100317	TCONS_00085764	0.0873554	undirected	NA	NA	blue
TCONS_00100317	TCONS_00042859	0.0312463	undirected	NA	NA	blue
TCONS_00100317	TCONS_00062454	0.142041	undirected	NA	NA	blue
TCONS_00100317	TCONS_00100047	0.10527	undirected	NA	NA	blue
TCONS_00100317	TCONS_00035525	0.176572	undirected	NA	NA	blue
TCONS_00100317	TCONS_00020455	0.117874	undirected	NA	NA	blue
TCONS_00100317	TCONS_00069916	0.057934	undirected	NA	NA	blue
TCONS_00100317	TCONS_00012055	0.0590162	undirected	NA	NA	blue
TCONS_00100317	TCONS_00063031	0.114048	undirected	NA	NA	blue
TCONS_00100317	TCONS_00018129	0.0804151	undirected	NA	NA	blue
TCONS_00100317	TCONS_00090624	0.205675	undirected	NA	NA	blue
TCONS_00100317	TCONS_00067520	0.0815901	undirected	NA	NA	blue
TCONS_00100317	TCONS_00035106	0.0889474	undirected	NA	NA	blue
TCONS_00100317	TCONS_00034985	0.0948507	undirected	NA	NA	blue
TCONS_00100317	TCONS_00074423	0.115872	undirected	NA	NA	blue
TCONS_00100317	TCONS_00038329	0.15384	undirected	NA	NA	blue
TCONS_00100317	TCONS_00066176	0.0821113	undirected	NA	NA	blue
TCONS_00100317	TCONS_00045108	0.150988	undirected	NA	NA	blue
TCONS_00100317	TCONS_00101968	0.109741	undirected	NA	NA	blue
TCONS_00100317	TCONS_00078436	0.0818458	undirected	NA	NA	blue
TCONS_00100317	TCONS_00064733	0.102831	undirected	NA	NA	blue
TCONS_00100317	TCONS_00094260	0.0520992	undirected	NA	NA	blue
TCONS_00100317	TCONS_00085192	0.0373877	undirected	NA	NA	blue
TCONS_00100317	TCONS_00063585	0.117409	undirected	NA	NA	blue
TCONS_00100317	TCONS_00086426	0.120566	undirected	NA	NA	blue
TCONS_00100317	TCONS_00012535	0.143815	undirected	NA	NA	blue
TCONS_00100317	TCONS_00015117	0.122446	undirected	NA	NA	blue
TCONS_00100317	TCONS_00070073	0.122046	undirected	NA	NA	blue
TCONS_00100317	TCONS_00024497	0.127819	undirected	NA	NA	blue
TCONS_00100317	TCONS_00007956	0.140024	undirected	NA	NA	blue
TCONS_00100317	TCONS_00048241	0.0462714	undirected	NA	NA	blue
TCONS_00100317	TCONS_00003359	0.118502	undirected	NA	NA	blue
TCONS_00100317	TCONS_00061822	0.0988362	undirected	NA	NA	blue
TCONS_00100317	TCONS_00076992	0.0870365	undirected	NA	NA	blue
TCONS_00100317	TCONS_00061522	0.096324	undirected	NA	NA	blue
TCONS_00100317	TCONS_00105156	0.0828932	undirected	NA	NA	blue
TCONS_00100317	TCONS_00078567	0.129654	undirected	NA	NA	blue
TCONS_00100317	TCONS_00026228	0.0840779	undirected	NA	NA	blue
TCONS_00100317	TCONS_00028437	0.0760455	undirected	NA	NA	blue
TCONS_00100317	TCONS_00080443	0.115992	undirected	NA	NA	blue
TCONS_00100317	TCONS_00103458	0.0212078	undirected	NA	NA	blue
TCONS_00100317	TCONS_00029959	0.133247	undirected	NA	NA	blue
TCONS_00100317	TCONS_00057426	0.155465	undirected	NA	NA	blue
TCONS_00100317	TCONS_00011226	0.17026	undirected	NA	NA	blue
TCONS_00100317	TCONS_00036931	0.0813858	undirected	NA	NA	blue
TCONS_00100317	TCONS_00083266	0.0341002	undirected	NA	NA	blue
TCONS_00100317	TCONS_00050120	0.0783179	undirected	NA	NA	blue
TCONS_00100317	TCONS_00083354	0.0745062	undirected	NA	NA	blue
TCONS_00100317	TCONS_00081286	0.089958	undirected	NA	NA	blue
TCONS_00100317	TCONS_00031372	0.129243	undirected	NA	NA	blue
TCONS_00100317	TCONS_00079035	0.187083	undirected	NA	NA	blue
TCONS_00100317	TCONS_00087821	0.122084	undirected	NA	NA	blue
TCONS_00100317	TCONS_00085804	0.13942	undirected	NA	NA	blue
TCONS_00100317	TCONS_00104865	0.12512	undirected	NA	NA	blue
TCONS_00100317	TCONS_00080255	0.129628	undirected	NA	NA	blue
TCONS_00100317	TCONS_00101467	0.10215	undirected	NA	NA	blue
TCONS_00100317	TCONS_00010766	0.0476761	undirected	NA	NA	blue
TCONS_00100317	TCONS_00010882	0.154639	undirected	NA	NA	blue
TCONS_00100317	TCONS_00001336	0.0405659	undirected	NA	NA	blue
TCONS_00100317	TCONS_00104627	0.108047	undirected	NA	NA	blue
TCONS_00100317	TCONS_00069715	0.0718869	undirected	NA	NA	blue
TCONS_00100317	TCONS_00033648	0.089829	undirected	NA	NA	blue
TCONS_00100317	TCONS_00045834	0.117301	undirected	NA	NA	blue
TCONS_00100317	TCONS_00063146	0.0442823	undirected	NA	NA	blue
TCONS_00100317	TCONS_00005692	0.0947946	undirected	NA	NA	blue
TCONS_00100317	TCONS_00052136	0.146926	undirected	NA	NA	blue
TCONS_00100317	TCONS_00008129	0.0268061	undirected	NA	NA	blue
TCONS_00100317	TCONS_00075739	0.147977	undirected	NA	NA	blue
TCONS_00100317	TCONS_00023516	0.119048	undirected	NA	NA	blue
TCONS_00100317	TCONS_00083364	0.101451	undirected	NA	NA	blue
TCONS_00100317	TCONS_00087208	0.0704511	undirected	NA	NA	blue
TCONS_00100317	TCONS_00007528	0.0828637	undirected	NA	NA	blue
TCONS_00100317	TCONS_00073735	0.124771	undirected	NA	NA	blue
TCONS_00100317	TCONS_00055227	0.0589323	undirected	NA	NA	blue
TCONS_00100317	TCONS_00022237	0.111926	undirected	NA	NA	blue
TCONS_00100317	TCONS_00058785	0.0230849	undirected	NA	NA	blue
TCONS_00100317	TCONS_00065768	0.0979127	undirected	NA	NA	blue
TCONS_00100317	TCONS_00067391	0.0987361	undirected	NA	NA	blue
TCONS_00100317	TCONS_00058672	0.145333	undirected	NA	NA	blue
TCONS_00100317	TCONS_00104530	0.0730932	undirected	NA	NA	blue
TCONS_00100317	TCONS_00059491	0.146144	undirected	NA	NA	blue
TCONS_00100317	TCONS_00067781	0.0673807	undirected	NA	NA	blue
TCONS_00100317	TCONS_00013765	0.0793792	undirected	NA	NA	blue
TCONS_00100317	TCONS_00053746	0.0214293	undirected	NA	NA	blue
TCONS_00100317	TCONS_00079353	0.0903178	undirected	NA	NA	blue
TCONS_00100317	TCONS_00087576	0.0322914	undirected	NA	NA	blue
TCONS_00100317	TCONS_00105512	0.0695245	undirected	NA	NA	blue
TCONS_00100317	TCONS_00085417	0.14775	undirected	NA	NA	blue
TCONS_00100317	TCONS_00082507	0.145437	undirected	NA	NA	blue
TCONS_00100317	TCONS_00074442	0.089476	undirected	NA	NA	blue
TCONS_00100317	TCONS_00101974	0.07164	undirected	NA	NA	blue
TCONS_00100317	TCONS_00003630	0.0376794	undirected	NA	NA	blue
TCONS_00100317	TCONS_00000293	0.101651	undirected	NA	NA	blue
TCONS_00100317	TCONS_00101618	0.144651	undirected	NA	NA	blue
TCONS_00100317	TCONS_00096410	0.048565	undirected	NA	NA	blue
TCONS_00100317	TCONS_00035374	0.144642	undirected	NA	NA	blue
TCONS_00100317	TCONS_00075122	0.113689	undirected	NA	NA	blue
TCONS_00100317	TCONS_00018679	0.0360076	undirected	NA	NA	blue
TCONS_00100317	TCONS_00046185	0.105908	undirected	NA	NA	blue
TCONS_00100317	TCONS_00017242	0.181413	undirected	NA	NA	blue
TCONS_00100317	TCONS_00079285	0.0917141	undirected	NA	NA	blue
TCONS_00100317	TCONS_00049135	0.118925	undirected	NA	NA	blue
TCONS_00100317	TCONS_00072334	0.0994497	undirected	NA	NA	blue
TCONS_00100317	TCONS_00014205	0.226262	undirected	NA	NA	blue
TCONS_00100317	TCONS_00048436	0.134968	undirected	NA	NA	blue
TCONS_00100317	TCONS_00093002	0.048694	undirected	NA	NA	blue
TCONS_00100317	TCONS_00087400	0.0778177	undirected	NA	NA	blue
TCONS_00100317	TCONS_00101523	0.0677967	undirected	NA	NA	blue
TCONS_00100317	TCONS_00016739	0.109743	undirected	NA	NA	blue
TCONS_00100317	TCONS_00090059	0.0851606	undirected	NA	NA	blue
TCONS_00100317	TCONS_00047250	0.221456	undirected	NA	NA	blue
TCONS_00100317	TCONS_00024164	0.0291829	undirected	NA	NA	blue
TCONS_00100317	TCONS_00059488	0.0958501	undirected	NA	NA	blue
TCONS_00100317	TCONS_00066115	0.034149	undirected	NA	NA	blue
TCONS_00100317	TCONS_00065342	0.0732862	undirected	NA	NA	blue
TCONS_00100317	TCONS_00101821	0.13699	undirected	NA	NA	blue
TCONS_00100317	TCONS_00091230	0.0425575	undirected	NA	NA	blue
TCONS_00100317	TCONS_00020622	0.124344	undirected	NA	NA	blue
TCONS_00100317	TCONS_00017782	0.0829455	undirected	NA	NA	blue
TCONS_00100317	TCONS_00074004	0.0933363	undirected	NA	NA	blue
TCONS_00100317	TCONS_00083363	0.0844732	undirected	NA	NA	blue
TCONS_00100317	TCONS_00011435	0.0350928	undirected	NA	NA	blue
TCONS_00100317	TCONS_00063811	0.103336	undirected	NA	NA	blue
TCONS_00100317	TCONS_00053964	0.0661138	undirected	NA	NA	blue
TCONS_00100317	TCONS_00084342	0.0401937	undirected	NA	NA	blue
TCONS_00100317	TCONS_00002122	0.159157	undirected	NA	NA	blue
TCONS_00100317	TCONS_00078243	0.122067	undirected	NA	NA	blue
TCONS_00100317	TCONS_00031218	0.129427	undirected	NA	NA	blue
TCONS_00100317	TCONS_00009353	0.0425733	undirected	NA	NA	blue
TCONS_00100317	TCONS_00103043	0.111072	undirected	NA	NA	blue
TCONS_00100317	TCONS_00015038	0.107863	undirected	NA	NA	blue
TCONS_00100317	TCONS_00073444	0.138861	undirected	NA	NA	blue
TCONS_00100317	TCONS_00028511	0.0523101	undirected	NA	NA	blue
TCONS_00100317	TCONS_00020315	0.101602	undirected	NA	NA	blue
TCONS_00100317	TCONS_00016720	0.0302758	undirected	NA	NA	blue
TCONS_00100317	TCONS_00044047	0.145857	undirected	NA	NA	blue
TCONS_00100317	TCONS_00078435	0.049695	undirected	NA	NA	blue
TCONS_00100317	TCONS_00050889	0.0733999	undirected	NA	NA	blue
TCONS_00100317	TCONS_00009378	0.079196	undirected	NA	NA	blue
TCONS_00100317	TCONS_00003864	0.0622077	undirected	NA	NA	blue
TCONS_00100317	TCONS_00055083	0.111553	undirected	NA	NA	blue
TCONS_00100317	TCONS_00073824	0.107351	undirected	NA	NA	blue
TCONS_00100317	TCONS_00050933	0.12363	undirected	NA	NA	blue
TCONS_00100317	TCONS_00045546	0.0880639	undirected	NA	NA	blue
TCONS_00100317	TCONS_00090187	0.142056	undirected	NA	NA	blue
TCONS_00100317	TCONS_00031874	0.106651	undirected	NA	NA	blue
TCONS_00100317	TCONS_00051413	0.0942393	undirected	NA	NA	blue
TCONS_00100317	TCONS_00068364	0.0645836	undirected	NA	NA	blue
TCONS_00100317	TCONS_00039720	0.159931	undirected	NA	NA	blue
TCONS_00100317	TCONS_00030824	0.096563	undirected	NA	NA	blue
TCONS_00100317	TCONS_00054571	0.154278	undirected	NA	NA	blue
TCONS_00100317	TCONS_00061953	0.105531	undirected	NA	NA	blue
TCONS_00100317	TCONS_00010289	0.122592	undirected	NA	NA	blue
TCONS_00100317	TCONS_00073817	0.0690885	undirected	NA	NA	blue
TCONS_00100317	TCONS_00062491	0.102103	undirected	NA	NA	blue
TCONS_00100317	TCONS_00045074	0.152662	undirected	NA	NA	blue
TCONS_00100317	TCONS_00095551	0.103442	undirected	NA	NA	blue
TCONS_00100317	TCONS_00085243	0.171206	undirected	NA	NA	blue
TCONS_00100317	TCONS_00072758	0.117819	undirected	NA	NA	blue
TCONS_00100317	TCONS_00006358	0.0843786	undirected	NA	NA	blue
TCONS_00100317	TCONS_00065507	0.108396	undirected	NA	NA	blue
TCONS_00100317	TCONS_00054530	0.0641476	undirected	NA	NA	blue
TCONS_00100317	TCONS_00028799	0.109721	undirected	NA	NA	blue
TCONS_00100317	TCONS_00052518	0.101592	undirected	NA	NA	blue
TCONS_00100317	TCONS_00027931	0.053984	undirected	NA	NA	blue
TCONS_00100317	TCONS_00024311	0.103381	undirected	NA	NA	blue
TCONS_00100317	TCONS_00068674	0.153497	undirected	NA	NA	blue
TCONS_00100317	TCONS_00046177	0.122141	undirected	NA	NA	blue
TCONS_00100317	TCONS_00027514	0.131112	undirected	NA	NA	blue
TCONS_00100317	TCONS_00055708	0.061663	undirected	NA	NA	blue
TCONS_00100317	TCONS_00090524	0.134329	undirected	NA	NA	blue
TCONS_00100317	TCONS_00021914	0.0851771	undirected	NA	NA	blue
TCONS_00100317	TCONS_00081470	0.0605603	undirected	NA	NA	blue
TCONS_00100317	TCONS_00084077	0.0916209	undirected	NA	NA	blue
TCONS_00100317	TCONS_00097446	0.0782543	undirected	NA	NA	blue
TCONS_00100317	TCONS_00074750	0.109484	undirected	NA	NA	blue
TCONS_00100317	TCONS_00033031	0.0989365	undirected	NA	NA	blue
TCONS_00100317	TCONS_00086506	0.0825466	undirected	NA	NA	blue
TCONS_00100317	TCONS_00014499	0.108522	undirected	NA	NA	blue
TCONS_00100317	TCONS_00041554	0.150398	undirected	NA	NA	blue
TCONS_00100317	TCONS_00020620	0.0684396	undirected	NA	NA	blue
TCONS_00100317	TCONS_00086940	0.154803	undirected	NA	NA	blue
TCONS_00100317	TCONS_00076507	0.195061	undirected	NA	NA	blue
TCONS_00100317	TCONS_00081256	0.106094	undirected	NA	NA	blue
TCONS_00100317	TCONS_00076724	0.154169	undirected	NA	NA	blue
TCONS_00100317	TCONS_00073822	0.0967849	undirected	NA	NA	blue
TCONS_00100317	TCONS_00078368	0.115888	undirected	NA	NA	blue
TCONS_00100317	TCONS_00096106	0.176414	undirected	NA	NA	blue
TCONS_00100317	TCONS_00079604	0.152054	undirected	NA	NA	blue
TCONS_00100317	TCONS_00044234	0.128157	undirected	NA	NA	blue
TCONS_00100317	TCONS_00105081	0.12407	undirected	NA	NA	blue
TCONS_00100317	TCONS_00067462	0.112821	undirected	NA	NA	blue
TCONS_00100317	TCONS_00070121	0.145867	undirected	NA	NA	blue
TCONS_00100317	TCONS_00075660	0.107572	undirected	NA	NA	blue
TCONS_00100317	TCONS_00077574	0.146282	undirected	NA	NA	blue
TCONS_00100317	TCONS_00063181	0.106581	undirected	NA	NA	blue
TCONS_00100317	TCONS_00052536	0.0930345	undirected	NA	NA	blue
TCONS_00100317	TCONS_00096973	0.0824753	undirected	NA	NA	blue
TCONS_00100317	TCONS_00092987	0.15554	undirected	NA	NA	blue
TCONS_00100317	TCONS_00000029	0.0761882	undirected	NA	NA	blue
TCONS_00100317	TCONS_00083738	0.141766	undirected	NA	NA	blue
TCONS_00100317	TCONS_00075393	0.129926	undirected	NA	NA	blue
TCONS_00100317	TCONS_00035703	0.0929632	undirected	NA	NA	blue
TCONS_00100317	TCONS_00049886	0.138013	undirected	NA	NA	blue
TCONS_00100317	TCONS_00042416	0.0907178	undirected	NA	NA	blue
TCONS_00100317	TCONS_00016237	0.0868725	undirected	NA	NA	blue
TCONS_00100317	TCONS_00016599	0.070212	undirected	NA	NA	blue
TCONS_00100317	TCONS_00000187	0.137907	undirected	NA	NA	blue
TCONS_00100317	TCONS_00008095	0.120468	undirected	NA	NA	blue
TCONS_00100317	TCONS_00103991	0.114341	undirected	NA	NA	blue
TCONS_00100317	TCONS_00009879	0.0871901	undirected	NA	NA	blue
TCONS_00100317	TCONS_00101377	0.178014	undirected	NA	NA	blue
TCONS_00100317	TCONS_00087553	0.0422864	undirected	NA	NA	blue
TCONS_00100317	TCONS_00040656	0.0660679	undirected	NA	NA	blue
TCONS_00100317	TCONS_00078421	0.077486	undirected	NA	NA	blue
TCONS_00100317	TCONS_00003899	0.111014	undirected	NA	NA	blue
TCONS_00100317	TCONS_00102471	0.0679001	undirected	NA	NA	blue
TCONS_00100317	TCONS_00073060	0.0978251	undirected	NA	NA	blue
TCONS_00100317	TCONS_00060630	0.0857636	undirected	NA	NA	blue
TCONS_00100317	TCONS_00055979	0.0209425	undirected	NA	NA	blue
TCONS_00100317	TCONS_00044057	0.113238	undirected	NA	NA	blue
TCONS_00100317	TCONS_00020875	0.0486915	undirected	NA	NA	blue
TCONS_00100317	TCONS_00100751	0.117744	undirected	NA	NA	blue
TCONS_00100317	TCONS_00039150	0.114563	undirected	NA	NA	blue
TCONS_00100317	TCONS_00042837	0.0800269	undirected	NA	NA	blue
TCONS_00100317	TCONS_00067734	0.107821	undirected	NA	NA	blue
TCONS_00100317	TCONS_00096830	0.129244	undirected	NA	NA	blue
TCONS_00100317	TCONS_00046533	0.0819084	undirected	NA	NA	blue
TCONS_00100317	TCONS_00053569	0.0975397	undirected	NA	NA	blue
TCONS_00100317	TCONS_00034389	0.127308	undirected	NA	NA	blue
TCONS_00100317	TCONS_00042773	0.0665464	undirected	NA	NA	blue
TCONS_00100317	TCONS_00041896	0.156674	undirected	NA	NA	blue
TCONS_00100317	TCONS_00050410	0.0449185	undirected	NA	NA	blue
TCONS_00100317	TCONS_00095851	0.100921	undirected	NA	NA	blue
TCONS_00100317	TCONS_00068952	0.089594	undirected	NA	NA	blue
TCONS_00100317	TCONS_00042082	0.025616	undirected	NA	NA	blue
TCONS_00100317	TCONS_00056297	0.170068	undirected	NA	NA	blue
TCONS_00100317	TCONS_00028855	0.100715	undirected	NA	NA	blue
TCONS_00100317	TCONS_00071234	0.145508	undirected	NA	NA	blue
TCONS_00100317	TCONS_00012250	0.124189	undirected	NA	NA	blue
TCONS_00100317	TCONS_00010750	0.0428768	undirected	NA	NA	blue
TCONS_00100317	TCONS_00013245	0.0939461	undirected	NA	NA	blue
TCONS_00100317	TCONS_00039034	0.145864	undirected	NA	NA	blue
TCONS_00100317	TCONS_00053563	0.0763186	undirected	NA	NA	blue
TCONS_00100317	TCONS_00049688	0.0621587	undirected	NA	NA	blue
TCONS_00100317	TCONS_00040988	0.0839798	undirected	NA	NA	blue
TCONS_00100317	TCONS_00072423	0.0953888	undirected	NA	NA	blue
TCONS_00100317	TCONS_00068710	0.0335744	undirected	NA	NA	blue
TCONS_00100317	TCONS_00050563	0.220843	undirected	NA	NA	blue
TCONS_00100317	TCONS_00052243	0.0829705	undirected	NA	NA	blue
TCONS_00100317	TCONS_00090698	0.172322	undirected	NA	NA	blue
TCONS_00100317	TCONS_00097164	0.0811224	undirected	NA	NA	blue
TCONS_00100317	TCONS_00031684	0.152927	undirected	NA	NA	blue
TCONS_00100317	TCONS_00052671	0.0405816	undirected	NA	NA	blue
TCONS_00100317	TCONS_00103386	0.0864294	undirected	NA	NA	blue
TCONS_00100317	TCONS_00045673	0.0979414	undirected	NA	NA	blue
TCONS_00100317	TCONS_00070522	0.0969713	undirected	NA	NA	blue
TCONS_00100317	TCONS_00059090	0.0318412	undirected	NA	NA	blue
TCONS_00100317	TCONS_00084976	0.103116	undirected	NA	NA	blue
TCONS_00100317	TCONS_00020452	0.0550762	undirected	NA	NA	blue
TCONS_00100317	TCONS_00045143	0.0257778	undirected	NA	NA	blue
TCONS_00100317	TCONS_00003953	0.0453712	undirected	NA	NA	blue
TCONS_00100317	TCONS_00062109	0.0284915	undirected	NA	NA	blue
TCONS_00100317	TCONS_00000229	0.117859	undirected	NA	NA	blue
TCONS_00100317	TCONS_00096972	0.0899356	undirected	NA	NA	blue
TCONS_00100317	TCONS_00016814	0.166646	undirected	NA	NA	blue
TCONS_00100317	TCONS_00083325	0.0238117	undirected	NA	NA	blue
TCONS_00100317	TCONS_00090589	0.0967871	undirected	NA	NA	blue
TCONS_00100317	TCONS_00007017	0.118938	undirected	NA	NA	blue
TCONS_00100317	TCONS_00033700	0.11388	undirected	NA	NA	blue
TCONS_00100317	TCONS_00104966	0.0377028	undirected	NA	NA	blue
TCONS_00100317	TCONS_00062203	0.0892415	undirected	NA	NA	blue
TCONS_00100317	TCONS_00030894	0.0522115	undirected	NA	NA	blue
TCONS_00100317	TCONS_00055565	0.0322703	undirected	NA	NA	blue
TCONS_00100317	TCONS_00094818	0.120317	undirected	NA	NA	blue
TCONS_00100317	TCONS_00020163	0.020843	undirected	NA	NA	blue
TCONS_00100317	TCONS_00000923	0.0607251	undirected	NA	NA	blue
TCONS_00100317	TCONS_00101398	0.050537	undirected	NA	NA	blue
TCONS_00100317	TCONS_00101560	0.13691	undirected	NA	NA	blue
TCONS_00100317	TCONS_00059088	0.12754	undirected	NA	NA	blue
TCONS_00100317	TCONS_00025207	0.0732439	undirected	NA	NA	blue
TCONS_00100317	TCONS_00044842	0.107701	undirected	NA	NA	blue
TCONS_00100317	TCONS_00028960	0.0813653	undirected	NA	NA	blue
TCONS_00100317	TCONS_00095849	0.0694071	undirected	NA	NA	blue
TCONS_00100317	TCONS_00035012	0.158075	undirected	NA	NA	blue
TCONS_00100317	TCONS_00029725	0.0556731	undirected	NA	NA	blue
TCONS_00100317	TCONS_00037263	0.0882934	undirected	NA	NA	blue
TCONS_00100317	TCONS_00027342	0.114348	undirected	NA	NA	blue
TCONS_00100317	TCONS_00102787	0.122927	undirected	NA	NA	blue
TCONS_00100317	TCONS_00013031	0.0215425	undirected	NA	NA	blue
TCONS_00100317	TCONS_00052569	0.122958	undirected	NA	NA	blue
TCONS_00100317	TCONS_00087197	0.0343482	undirected	NA	NA	blue
TCONS_00100317	TCONS_00001016	0.0445311	undirected	NA	NA	blue
TCONS_00100317	TCONS_00085270	0.0643978	undirected	NA	NA	blue
TCONS_00100317	TCONS_00070263	0.118153	undirected	NA	NA	blue
TCONS_00100317	TCONS_00067848	0.140058	undirected	NA	NA	blue
TCONS_00100317	TCONS_00029744	0.0721214	undirected	NA	NA	blue
TCONS_00100317	TCONS_00026052	0.0555551	undirected	NA	NA	blue
TCONS_00100317	TCONS_00039604	0.0627343	undirected	NA	NA	blue
TCONS_00100317	TCONS_00074114	0.0383018	undirected	NA	NA	blue
TCONS_00100317	TCONS_00011676	0.0510862	undirected	NA	NA	blue
TCONS_00100317	TCONS_00042680	0.0275125	undirected	NA	NA	blue
TCONS_00100317	TCONS_00004098	0.0640798	undirected	NA	NA	blue
TCONS_00100317	TCONS_00027516	0.0544657	undirected	NA	NA	blue
TCONS_00100317	TCONS_00030708	0.0757638	undirected	NA	NA	blue
TCONS_00100317	TCONS_00027517	0.0337616	undirected	NA	NA	blue
TCONS_00100317	TCONS_00062116	0.0775618	undirected	NA	NA	blue
TCONS_00100317	TCONS_00041101	0.0413925	undirected	NA	NA	blue
TCONS_00100317	TCONS_00083726	0.0584345	undirected	NA	NA	blue
TCONS_00100317	TCONS_00073468	0.0363668	undirected	NA	NA	blue
TCONS_00064732	TCONS_00052077	0.0818222	undirected	NA	NA	blue
TCONS_00064732	TCONS_00078079	0.0666956	undirected	NA	NA	blue
TCONS_00064732	TCONS_00037140	0.0276332	undirected	NA	NA	blue
TCONS_00064732	TCONS_00006696	0.0246969	undirected	NA	NA	blue
TCONS_00064732	TCONS_00055700	0.0239923	undirected	NA	NA	blue
TCONS_00064732	TCONS_00103466	0.0240017	undirected	NA	NA	blue
TCONS_00064732	TCONS_00052427	0.0329991	undirected	NA	NA	blue
TCONS_00064732	TCONS_00030829	0.0317244	undirected	NA	NA	blue
TCONS_00064732	TCONS_00059518	0.021097	undirected	NA	NA	blue
TCONS_00064732	TCONS_00067741	0.119381	undirected	NA	NA	blue
TCONS_00064732	TCONS_00004106	0.0432655	undirected	NA	NA	blue
TCONS_00064732	TCONS_00083822	0.0346043	undirected	NA	NA	blue
TCONS_00064732	TCONS_00064045	0.0323283	undirected	NA	NA	blue
TCONS_00064732	TCONS_00074395	0.0442892	undirected	NA	NA	blue
TCONS_00064732	TCONS_00023791	0.0623824	undirected	NA	NA	blue
TCONS_00064732	TCONS_00076993	0.0390703	undirected	NA	NA	blue
TCONS_00064732	TCONS_00093086	0.0543521	undirected	NA	NA	blue
TCONS_00064732	TCONS_00059347	0.0454105	undirected	NA	NA	blue
TCONS_00064732	TCONS_00052384	0.03725	undirected	NA	NA	blue
TCONS_00064732	TCONS_00061497	0.041767	undirected	NA	NA	blue
TCONS_00064732	TCONS_00047210	0.0313282	undirected	NA	NA	blue
TCONS_00064732	TCONS_00041445	0.0393713	undirected	NA	NA	blue
TCONS_00064732	TCONS_00073988	0.0394808	undirected	NA	NA	blue
TCONS_00064732	TCONS_00051429	0.0404707	undirected	NA	NA	blue
TCONS_00064732	TCONS_00055389	0.0393633	undirected	NA	NA	blue
TCONS_00064732	TCONS_00099907	0.0378956	undirected	NA	NA	blue
TCONS_00064732	TCONS_00046126	0.0233091	undirected	NA	NA	blue
TCONS_00064732	TCONS_00002376	0.0512244	undirected	NA	NA	blue
TCONS_00064732	TCONS_00041388	0.0305526	undirected	NA	NA	blue
TCONS_00064732	TCONS_00046758	0.0577551	undirected	NA	NA	blue
TCONS_00064732	TCONS_00074646	0.0552852	undirected	NA	NA	blue
TCONS_00064732	TCONS_00022423	0.0686233	undirected	NA	NA	blue
TCONS_00064732	TCONS_00078512	0.0580498	undirected	NA	NA	blue
TCONS_00064732	TCONS_00017422	0.0349178	undirected	NA	NA	blue
TCONS_00064732	TCONS_00057636	0.0593605	undirected	NA	NA	blue
TCONS_00064732	TCONS_00067979	0.0741221	undirected	NA	NA	blue
TCONS_00064732	TCONS_00078245	0.0864585	undirected	NA	NA	blue
TCONS_00064732	TCONS_00047080	0.0944525	undirected	NA	NA	blue
TCONS_00064732	TCONS_00101948	0.0320234	undirected	NA	NA	blue
TCONS_00064732	TCONS_00059937	0.0227385	undirected	NA	NA	blue
TCONS_00064732	TCONS_00052909	0.0381985	undirected	NA	NA	blue
TCONS_00064732	TCONS_00104689	0.0290368	undirected	NA	NA	blue
TCONS_00064732	TCONS_00051550	0.0685876	undirected	NA	NA	blue
TCONS_00064732	TCONS_00094399	0.0413848	undirected	NA	NA	blue
TCONS_00064732	TCONS_00060669	0.0627606	undirected	NA	NA	blue
TCONS_00064732	TCONS_00073649	0.020307	undirected	NA	NA	blue
TCONS_00064732	TCONS_00069447	0.0260994	undirected	NA	NA	blue
TCONS_00064732	TCONS_00062018	0.0346028	undirected	NA	NA	blue
TCONS_00064732	TCONS_00083312	0.0438895	undirected	NA	NA	blue
TCONS_00064732	TCONS_00062800	0.0251912	undirected	NA	NA	blue
TCONS_00064732	TCONS_00049312	0.0286602	undirected	NA	NA	blue
TCONS_00064732	TCONS_00103439	0.0718119	undirected	NA	NA	blue
TCONS_00064732	TCONS_00065654	0.0623054	undirected	NA	NA	blue
TCONS_00064732	TCONS_00102777	0.058519	undirected	NA	NA	blue
TCONS_00064732	TCONS_00030285	0.0317604	undirected	NA	NA	blue
TCONS_00064732	TCONS_00087147	0.0241036	undirected	NA	NA	blue
TCONS_00064732	TCONS_00078782	0.0359865	undirected	NA	NA	blue
TCONS_00064732	TCONS_00074070	0.0640507	undirected	NA	NA	blue
TCONS_00064732	TCONS_00009884	0.0487034	undirected	NA	NA	blue
TCONS_00064732	TCONS_00054863	0.0214581	undirected	NA	NA	blue
TCONS_00064732	TCONS_00078129	0.0329987	undirected	NA	NA	blue
TCONS_00064732	TCONS_00067303	0.0331139	undirected	NA	NA	blue
TCONS_00064732	TCONS_00077650	0.0270466	undirected	NA	NA	blue
TCONS_00064732	TCONS_00062957	0.0749595	undirected	NA	NA	blue
TCONS_00064732	TCONS_00017615	0.0733548	undirected	NA	NA	blue
TCONS_00064732	TCONS_00019906	0.0449949	undirected	NA	NA	blue
TCONS_00064732	TCONS_00075420	0.0436614	undirected	NA	NA	blue
TCONS_00064732	TCONS_00085802	0.0331226	undirected	NA	NA	blue
TCONS_00064732	TCONS_00075974	0.020715	undirected	NA	NA	blue
TCONS_00064732	TCONS_00041954	0.0393283	undirected	NA	NA	blue
TCONS_00064732	TCONS_00041555	0.0768373	undirected	NA	NA	blue
TCONS_00064732	TCONS_00007924	0.0434655	undirected	NA	NA	blue
TCONS_00064732	TCONS_00074074	0.0304957	undirected	NA	NA	blue
TCONS_00064732	TCONS_00074047	0.0788352	undirected	NA	NA	blue
TCONS_00064732	TCONS_00014238	0.0291696	undirected	NA	NA	blue
TCONS_00064732	TCONS_00095406	0.0526444	undirected	NA	NA	blue
TCONS_00064732	TCONS_00029875	0.0355248	undirected	NA	NA	blue
TCONS_00064732	TCONS_00020318	0.0750294	undirected	NA	NA	blue
TCONS_00064732	TCONS_00060306	0.0276475	undirected	NA	NA	blue
TCONS_00064732	TCONS_00042710	0.0636907	undirected	NA	NA	blue
TCONS_00064732	TCONS_00029956	0.0226924	undirected	NA	NA	blue
TCONS_00064732	TCONS_00074938	0.020781	undirected	NA	NA	blue
TCONS_00064732	TCONS_00095422	0.0693543	undirected	NA	NA	blue
TCONS_00064732	TCONS_00031105	0.027379	undirected	NA	NA	blue
TCONS_00064732	TCONS_00074177	0.0410911	undirected	NA	NA	blue
TCONS_00064732	TCONS_00077123	0.0569502	undirected	NA	NA	blue
TCONS_00064732	TCONS_00004060	0.0913262	undirected	NA	NA	blue
TCONS_00064732	TCONS_00084521	0.0763224	undirected	NA	NA	blue
TCONS_00064732	TCONS_00105091	0.0686696	undirected	NA	NA	blue
TCONS_00064732	TCONS_00076774	0.0204423	undirected	NA	NA	blue
TCONS_00064732	TCONS_00048240	0.0330414	undirected	NA	NA	blue
TCONS_00064732	TCONS_00045922	0.070579	undirected	NA	NA	blue
TCONS_00064732	TCONS_00095389	0.0447783	undirected	NA	NA	blue
TCONS_00064732	TCONS_00016710	0.0750155	undirected	NA	NA	blue
TCONS_00064732	TCONS_00079266	0.0334216	undirected	NA	NA	blue
TCONS_00064732	TCONS_00062271	0.108471	undirected	NA	NA	blue
TCONS_00064732	TCONS_00005400	0.0485795	undirected	NA	NA	blue
TCONS_00064732	TCONS_00062454	0.0444618	undirected	NA	NA	blue
TCONS_00064732	TCONS_00090624	0.035821	undirected	NA	NA	blue
TCONS_00064732	TCONS_00035106	0.0283244	undirected	NA	NA	blue
TCONS_00064732	TCONS_00034985	0.054612	undirected	NA	NA	blue
TCONS_00064732	TCONS_00045108	0.075765	undirected	NA	NA	blue
TCONS_00064732	TCONS_00064733	0.108869	undirected	NA	NA	blue
TCONS_00064732	TCONS_00086426	0.0408766	undirected	NA	NA	blue
TCONS_00064732	TCONS_00070073	0.0533822	undirected	NA	NA	blue
TCONS_00064732	TCONS_00024497	0.0294102	undirected	NA	NA	blue
TCONS_00064732	TCONS_00007956	0.0441599	undirected	NA	NA	blue
TCONS_00064732	TCONS_00061522	0.0443911	undirected	NA	NA	blue
TCONS_00064732	TCONS_00080443	0.111038	undirected	NA	NA	blue
TCONS_00064732	TCONS_00029959	0.0251017	undirected	NA	NA	blue
TCONS_00064732	TCONS_00079035	0.0269919	undirected	NA	NA	blue
TCONS_00064732	TCONS_00085804	0.0405289	undirected	NA	NA	blue
TCONS_00064732	TCONS_00033648	0.0219102	undirected	NA	NA	blue
TCONS_00064732	TCONS_00045834	0.0294107	undirected	NA	NA	blue
TCONS_00064732	TCONS_00083364	0.0934454	undirected	NA	NA	blue
TCONS_00064732	TCONS_00087208	0.0240915	undirected	NA	NA	blue
TCONS_00064732	TCONS_00058672	0.0418623	undirected	NA	NA	blue
TCONS_00064732	TCONS_00059491	0.0269844	undirected	NA	NA	blue
TCONS_00064732	TCONS_00079353	0.0251159	undirected	NA	NA	blue
TCONS_00064732	TCONS_00087576	0.0314112	undirected	NA	NA	blue
TCONS_00064732	TCONS_00085417	0.0514393	undirected	NA	NA	blue
TCONS_00064732	TCONS_00082507	0.0351224	undirected	NA	NA	blue
TCONS_00064732	TCONS_00074442	0.118863	undirected	NA	NA	blue
TCONS_00064732	TCONS_00101618	0.029347	undirected	NA	NA	blue
TCONS_00064732	TCONS_00035374	0.0240046	undirected	NA	NA	blue
TCONS_00064732	TCONS_00075122	0.0572005	undirected	NA	NA	blue
TCONS_00064732	TCONS_00017242	0.038158	undirected	NA	NA	blue
TCONS_00064732	TCONS_00079285	0.0728444	undirected	NA	NA	blue
TCONS_00064732	TCONS_00072334	0.0280583	undirected	NA	NA	blue
TCONS_00064732	TCONS_00014205	0.0355966	undirected	NA	NA	blue
TCONS_00064732	TCONS_00101523	0.0265111	undirected	NA	NA	blue
TCONS_00064732	TCONS_00101821	0.0284833	undirected	NA	NA	blue
TCONS_00064732	TCONS_00020622	0.0233839	undirected	NA	NA	blue
TCONS_00064732	TCONS_00074004	0.0475123	undirected	NA	NA	blue
TCONS_00064732	TCONS_00083363	0.0651775	undirected	NA	NA	blue
TCONS_00064732	TCONS_00078243	0.0533759	undirected	NA	NA	blue
TCONS_00064732	TCONS_00015038	0.0361857	undirected	NA	NA	blue
TCONS_00064732	TCONS_00073444	0.0533641	undirected	NA	NA	blue
TCONS_00064732	TCONS_00028511	0.0477392	undirected	NA	NA	blue
TCONS_00064732	TCONS_00020315	0.0472819	undirected	NA	NA	blue
TCONS_00064732	TCONS_00044047	0.0252039	undirected	NA	NA	blue
TCONS_00064732	TCONS_00009378	0.0515245	undirected	NA	NA	blue
TCONS_00064732	TCONS_00073824	0.0499414	undirected	NA	NA	blue
TCONS_00064732	TCONS_00039720	0.0525814	undirected	NA	NA	blue
TCONS_00064732	TCONS_00054571	0.0334537	undirected	NA	NA	blue
TCONS_00064732	TCONS_00061953	0.0901737	undirected	NA	NA	blue
TCONS_00064732	TCONS_00010289	0.104238	undirected	NA	NA	blue
TCONS_00064732	TCONS_00045074	0.0802909	undirected	NA	NA	blue
TCONS_00064732	TCONS_00085243	0.0528194	undirected	NA	NA	blue
TCONS_00064732	TCONS_00072758	0.0423398	undirected	NA	NA	blue
TCONS_00064732	TCONS_00006358	0.0288403	undirected	NA	NA	blue
TCONS_00064732	TCONS_00052518	0.0757025	undirected	NA	NA	blue
TCONS_00064732	TCONS_00068674	0.0657822	undirected	NA	NA	blue
TCONS_00064732	TCONS_00027514	0.0262868	undirected	NA	NA	blue
TCONS_00064732	TCONS_00090524	0.0552298	undirected	NA	NA	blue
TCONS_00064732	TCONS_00084077	0.0481674	undirected	NA	NA	blue
TCONS_00064732	TCONS_00074750	0.0462329	undirected	NA	NA	blue
TCONS_00064732	TCONS_00014499	0.0375757	undirected	NA	NA	blue
TCONS_00064732	TCONS_00041554	0.055469	undirected	NA	NA	blue
TCONS_00064732	TCONS_00086940	0.0236047	undirected	NA	NA	blue
TCONS_00064732	TCONS_00076507	0.0337379	undirected	NA	NA	blue
TCONS_00064732	TCONS_00076724	0.0437125	undirected	NA	NA	blue
TCONS_00064732	TCONS_00073822	0.0292544	undirected	NA	NA	blue
TCONS_00064732	TCONS_00078368	0.0475977	undirected	NA	NA	blue
TCONS_00064732	TCONS_00096106	0.032736	undirected	NA	NA	blue
TCONS_00064732	TCONS_00079604	0.0294838	undirected	NA	NA	blue
TCONS_00064732	TCONS_00044234	0.0907763	undirected	NA	NA	blue
TCONS_00064732	TCONS_00105081	0.0875168	undirected	NA	NA	blue
TCONS_00064732	TCONS_00067462	0.0527876	undirected	NA	NA	blue
TCONS_00064732	TCONS_00070121	0.0261164	undirected	NA	NA	blue
TCONS_00064732	TCONS_00075660	0.0315519	undirected	NA	NA	blue
TCONS_00064732	TCONS_00077574	0.0662743	undirected	NA	NA	blue
TCONS_00064732	TCONS_00092987	0.0409167	undirected	NA	NA	blue
TCONS_00064732	TCONS_00083738	0.0250292	undirected	NA	NA	blue
TCONS_00064732	TCONS_00075393	0.0293227	undirected	NA	NA	blue
TCONS_00064732	TCONS_00035703	0.0220889	undirected	NA	NA	blue
TCONS_00064732	TCONS_00042416	0.0222811	undirected	NA	NA	blue
TCONS_00064732	TCONS_00016237	0.0324904	undirected	NA	NA	blue
TCONS_00064732	TCONS_00016599	0.0314172	undirected	NA	NA	blue
TCONS_00064732	TCONS_00000187	0.0236123	undirected	NA	NA	blue
TCONS_00064732	TCONS_00008095	0.0212431	undirected	NA	NA	blue
TCONS_00064732	TCONS_00103991	0.0461127	undirected	NA	NA	blue
TCONS_00064732	TCONS_00087553	0.0910391	undirected	NA	NA	blue
TCONS_00064732	TCONS_00078421	0.0320347	undirected	NA	NA	blue
TCONS_00064732	TCONS_00003899	0.0282966	undirected	NA	NA	blue
TCONS_00064732	TCONS_00102471	0.0271817	undirected	NA	NA	blue
TCONS_00064732	TCONS_00073060	0.0377474	undirected	NA	NA	blue
TCONS_00064732	TCONS_00060630	0.0288196	undirected	NA	NA	blue
TCONS_00064732	TCONS_00044057	0.0244836	undirected	NA	NA	blue
TCONS_00064732	TCONS_00100751	0.0247351	undirected	NA	NA	blue
TCONS_00064732	TCONS_00039150	0.0891611	undirected	NA	NA	blue
TCONS_00064732	TCONS_00067734	0.0214248	undirected	NA	NA	blue
TCONS_00064732	TCONS_00096830	0.098578	undirected	NA	NA	blue
TCONS_00064732	TCONS_00034389	0.0624986	undirected	NA	NA	blue
TCONS_00064732	TCONS_00041896	0.0357794	undirected	NA	NA	blue
TCONS_00064732	TCONS_00068952	0.0393981	undirected	NA	NA	blue
TCONS_00064732	TCONS_00056297	0.0630569	undirected	NA	NA	blue
TCONS_00064732	TCONS_00071234	0.0592466	undirected	NA	NA	blue
TCONS_00064732	TCONS_00012250	0.0530427	undirected	NA	NA	blue
TCONS_00064732	TCONS_00010750	0.0227282	undirected	NA	NA	blue
TCONS_00064732	TCONS_00039034	0.0540729	undirected	NA	NA	blue
TCONS_00064732	TCONS_00050563	0.0545744	undirected	NA	NA	blue
TCONS_00064732	TCONS_00052243	0.0282784	undirected	NA	NA	blue
TCONS_00064732	TCONS_00090698	0.0336753	undirected	NA	NA	blue
TCONS_00064732	TCONS_00031684	0.0255953	undirected	NA	NA	blue
TCONS_00064732	TCONS_00103386	0.0744998	undirected	NA	NA	blue
TCONS_00064732	TCONS_00045673	0.0219901	undirected	NA	NA	blue
TCONS_00064732	TCONS_00000229	0.0291029	undirected	NA	NA	blue
TCONS_00064732	TCONS_00016814	0.0276001	undirected	NA	NA	blue
TCONS_00064732	TCONS_00007017	0.0221852	undirected	NA	NA	blue
TCONS_00064732	TCONS_00033700	0.036963	undirected	NA	NA	blue
TCONS_00064732	TCONS_00101560	0.0368306	undirected	NA	NA	blue
TCONS_00064732	TCONS_00059088	0.0408614	undirected	NA	NA	blue
TCONS_00064732	TCONS_00044842	0.120392	undirected	NA	NA	blue
TCONS_00064732	TCONS_00095849	0.0402224	undirected	NA	NA	blue
TCONS_00064732	TCONS_00035012	0.0207544	undirected	NA	NA	blue
TCONS_00064732	TCONS_00029725	0.0339808	undirected	NA	NA	blue
TCONS_00064732	TCONS_00052569	0.044121	undirected	NA	NA	blue
TCONS_00064732	TCONS_00070263	0.0218945	undirected	NA	NA	blue
TCONS_00064732	TCONS_00030708	0.100462	undirected	NA	NA	blue
TCONS_00064732	TCONS_00062116	0.0320358	undirected	NA	NA	blue
TCONS_00055224	TCONS_00052077	0.0259744	undirected	NA	NA	blue
TCONS_00055224	TCONS_00078079	0.0281513	undirected	NA	NA	blue
TCONS_00055224	TCONS_00037140	0.0470122	undirected	NA	NA	blue
TCONS_00055224	TCONS_00006696	0.0659501	undirected	NA	NA	blue
TCONS_00055224	TCONS_00103466	0.024856	undirected	NA	NA	blue
TCONS_00055224	TCONS_00052427	0.0610723	undirected	NA	NA	blue
TCONS_00055224	TCONS_00030829	0.0426147	undirected	NA	NA	blue
TCONS_00055224	TCONS_00059518	0.0718328	undirected	NA	NA	blue
TCONS_00055224	TCONS_00046165	0.0338729	undirected	NA	NA	blue
TCONS_00055224	TCONS_00004106	0.0508149	undirected	NA	NA	blue
TCONS_00055224	TCONS_00034689	0.0463275	undirected	NA	NA	blue
TCONS_00055224	TCONS_00064045	0.0648437	undirected	NA	NA	blue
TCONS_00055224	TCONS_00074395	0.0620589	undirected	NA	NA	blue
TCONS_00055224	TCONS_00023791	0.0440853	undirected	NA	NA	blue
TCONS_00055224	TCONS_00076993	0.051771	undirected	NA	NA	blue
TCONS_00055224	TCONS_00059347	0.0343743	undirected	NA	NA	blue
TCONS_00055224	TCONS_00038930	0.0512239	undirected	NA	NA	blue
TCONS_00055224	TCONS_00034692	0.0260349	undirected	NA	NA	blue
TCONS_00055224	TCONS_00047210	0.0862876	undirected	NA	NA	blue
TCONS_00055224	TCONS_00041445	0.0413436	undirected	NA	NA	blue
TCONS_00055224	TCONS_00051429	0.0721645	undirected	NA	NA	blue
TCONS_00055224	TCONS_00055389	0.0331728	undirected	NA	NA	blue
TCONS_00055224	TCONS_00092148	0.0541007	undirected	NA	NA	blue
TCONS_00055224	TCONS_00099907	0.0327131	undirected	NA	NA	blue
TCONS_00055224	TCONS_00005865	0.0304472	undirected	NA	NA	blue
TCONS_00055224	TCONS_00078739	0.0745989	undirected	NA	NA	blue
TCONS_00055224	TCONS_00058753	0.0486401	undirected	NA	NA	blue
TCONS_00055224	TCONS_00091232	0.120304	undirected	NA	NA	blue
TCONS_00055224	TCONS_00046758	0.0358583	undirected	NA	NA	blue
TCONS_00055224	TCONS_00074646	0.055392	undirected	NA	NA	blue
TCONS_00055224	TCONS_00100758	0.118364	undirected	NA	NA	blue
TCONS_00055224	TCONS_00078512	0.0298674	undirected	NA	NA	blue
TCONS_00055224	TCONS_00047791	0.0530849	undirected	NA	NA	blue
TCONS_00055224	TCONS_00017422	0.0285639	undirected	NA	NA	blue
TCONS_00055224	TCONS_00001167	0.0688088	undirected	NA	NA	blue
TCONS_00055224	TCONS_00022067	0.0336372	undirected	NA	NA	blue
TCONS_00055224	TCONS_00045561	0.0916319	undirected	NA	NA	blue
TCONS_00055224	TCONS_00057636	0.0559362	undirected	NA	NA	blue
TCONS_00055224	TCONS_00067979	0.0325662	undirected	NA	NA	blue
TCONS_00055224	TCONS_00081392	0.0326897	undirected	NA	NA	blue
TCONS_00055224	TCONS_00078245	0.0267377	undirected	NA	NA	blue
TCONS_00055224	TCONS_00001166	0.0393029	undirected	NA	NA	blue
TCONS_00055224	TCONS_00059937	0.0271868	undirected	NA	NA	blue
TCONS_00055224	TCONS_00010067	0.106221	undirected	NA	NA	blue
TCONS_00055224	TCONS_00035389	0.102441	undirected	NA	NA	blue
TCONS_00055224	TCONS_00085010	0.0355532	undirected	NA	NA	blue
TCONS_00055224	TCONS_00091231	0.0624265	undirected	NA	NA	blue
TCONS_00055224	TCONS_00104306	0.0821777	undirected	NA	NA	blue
TCONS_00055224	TCONS_00104689	0.0340875	undirected	NA	NA	blue
TCONS_00055224	TCONS_00068731	0.0551949	undirected	NA	NA	blue
TCONS_00055224	TCONS_00094399	0.0732472	undirected	NA	NA	blue
TCONS_00055224	TCONS_00060669	0.0480893	undirected	NA	NA	blue
TCONS_00055224	TCONS_00037601	0.0398809	undirected	NA	NA	blue
TCONS_00055224	TCONS_00073649	0.0359294	undirected	NA	NA	blue
TCONS_00055224	TCONS_00083312	0.0306467	undirected	NA	NA	blue
TCONS_00055224	TCONS_00062800	0.101694	undirected	NA	NA	blue
TCONS_00055224	TCONS_00068015	0.0643319	undirected	NA	NA	blue
TCONS_00055224	TCONS_00001162	0.0225097	undirected	NA	NA	blue
TCONS_00055224	TCONS_00065654	0.0567298	undirected	NA	NA	blue
TCONS_00055224	TCONS_00016698	0.0256502	undirected	NA	NA	blue
TCONS_00055224	TCONS_00033034	0.0558517	undirected	NA	NA	blue
TCONS_00055224	TCONS_00030285	0.063592	undirected	NA	NA	blue
TCONS_00055224	TCONS_00050321	0.0271289	undirected	NA	NA	blue
TCONS_00055224	TCONS_00087147	0.0342605	undirected	NA	NA	blue
TCONS_00055224	TCONS_00078782	0.0718153	undirected	NA	NA	blue
TCONS_00055224	TCONS_00099937	0.130246	undirected	NA	NA	blue
TCONS_00055224	TCONS_00074070	0.0227551	undirected	NA	NA	blue
TCONS_00055224	TCONS_00070065	0.11651	undirected	NA	NA	blue
TCONS_00055224	TCONS_00054863	0.0649886	undirected	NA	NA	blue
TCONS_00055224	TCONS_00078129	0.033847	undirected	NA	NA	blue
TCONS_00055224	TCONS_00031296	0.0209989	undirected	NA	NA	blue
TCONS_00055224	TCONS_00077650	0.0484843	undirected	NA	NA	blue
TCONS_00055224	TCONS_00040906	0.0566555	undirected	NA	NA	blue
TCONS_00055224	TCONS_00057891	0.0285348	undirected	NA	NA	blue
TCONS_00055224	TCONS_00001168	0.0276295	undirected	NA	NA	blue
TCONS_00055224	TCONS_00019906	0.0449202	undirected	NA	NA	blue
TCONS_00055224	TCONS_00045216	0.0610679	undirected	NA	NA	blue
TCONS_00055224	TCONS_00071154	0.0726298	undirected	NA	NA	blue
TCONS_00055224	TCONS_00044665	0.041321	undirected	NA	NA	blue
TCONS_00055224	TCONS_00015535	0.0323196	undirected	NA	NA	blue
TCONS_00055224	TCONS_00075420	0.06507	undirected	NA	NA	blue
TCONS_00055224	TCONS_00045863	0.0987198	undirected	NA	NA	blue
TCONS_00055224	TCONS_00003334	0.0243378	undirected	NA	NA	blue
TCONS_00055224	TCONS_00101536	0.0246938	undirected	NA	NA	blue
TCONS_00055224	TCONS_00085802	0.0244015	undirected	NA	NA	blue
TCONS_00055224	TCONS_00041954	0.0319213	undirected	NA	NA	blue
TCONS_00055224	TCONS_00063185	0.0943727	undirected	NA	NA	blue
TCONS_00055224	TCONS_00068810	0.061486	undirected	NA	NA	blue
TCONS_00055224	TCONS_00079658	0.0202488	undirected	NA	NA	blue
TCONS_00055224	TCONS_00041555	0.0204017	undirected	NA	NA	blue
TCONS_00055224	TCONS_00005302	0.0375923	undirected	NA	NA	blue
TCONS_00055224	TCONS_00051767	0.0921489	undirected	NA	NA	blue
TCONS_00055224	TCONS_00007924	0.0615233	undirected	NA	NA	blue
TCONS_00055224	TCONS_00100020	0.119077	undirected	NA	NA	blue
TCONS_00055224	TCONS_00074133	0.0481452	undirected	NA	NA	blue
TCONS_00055224	TCONS_00047618	0.0271632	undirected	NA	NA	blue
TCONS_00055224	TCONS_00095406	0.0346913	undirected	NA	NA	blue
TCONS_00055224	TCONS_00071155	0.0272925	undirected	NA	NA	blue
TCONS_00055224	TCONS_00103465	0.0255047	undirected	NA	NA	blue
TCONS_00055224	TCONS_00058859	0.0286098	undirected	NA	NA	blue
TCONS_00055224	TCONS_00094214	0.027871	undirected	NA	NA	blue
TCONS_00055224	TCONS_00020318	0.0501158	undirected	NA	NA	blue
TCONS_00055224	TCONS_00070253	0.0395023	undirected	NA	NA	blue
TCONS_00055224	TCONS_00094387	0.0386252	undirected	NA	NA	blue
TCONS_00055224	TCONS_00042710	0.067883	undirected	NA	NA	blue
TCONS_00055224	TCONS_00029956	0.0656668	undirected	NA	NA	blue
TCONS_00055224	TCONS_00016193	0.0993743	undirected	NA	NA	blue
TCONS_00055224	TCONS_00005866	0.0539982	undirected	NA	NA	blue
TCONS_00055224	TCONS_00060668	0.0689637	undirected	NA	NA	blue
TCONS_00055224	TCONS_00095488	0.0481955	undirected	NA	NA	blue
TCONS_00055224	TCONS_00034852	0.0201949	undirected	NA	NA	blue
TCONS_00055224	TCONS_00051565	0.0929907	undirected	NA	NA	blue
TCONS_00055224	TCONS_00071668	0.0360761	undirected	NA	NA	blue
TCONS_00055224	TCONS_00031105	0.0255525	undirected	NA	NA	blue
TCONS_00055224	TCONS_00066537	0.0289925	undirected	NA	NA	blue
TCONS_00055224	TCONS_00059855	0.0231108	undirected	NA	NA	blue
TCONS_00055224	TCONS_00045640	0.032849	undirected	NA	NA	blue
TCONS_00055224	TCONS_00040615	0.0869897	undirected	NA	NA	blue
TCONS_00055224	TCONS_00073913	0.0456573	undirected	NA	NA	blue
TCONS_00055224	TCONS_00016564	0.0370847	undirected	NA	NA	blue
TCONS_00055224	TCONS_00090310	0.0214989	undirected	NA	NA	blue
TCONS_00055224	TCONS_00078377	0.0918188	undirected	NA	NA	blue
TCONS_00055224	TCONS_00045922	0.044854	undirected	NA	NA	blue
TCONS_00055224	TCONS_00048253	0.0200685	undirected	NA	NA	blue
TCONS_00055224	TCONS_00079266	0.0370221	undirected	NA	NA	blue
TCONS_00055224	TCONS_00014231	0.108899	undirected	NA	NA	blue
TCONS_00055224	TCONS_00062271	0.0256427	undirected	NA	NA	blue
TCONS_00055224	TCONS_00005400	0.0708141	undirected	NA	NA	blue
TCONS_00055224	TCONS_00006083	0.0309257	undirected	NA	NA	blue
TCONS_00055224	TCONS_00099982	0.0253143	undirected	NA	NA	blue
TCONS_00055224	TCONS_00104307	0.100803	undirected	NA	NA	blue
TCONS_00055224	TCONS_00085764	0.0223007	undirected	NA	NA	blue
TCONS_00055224	TCONS_00062454	0.0294526	undirected	NA	NA	blue
TCONS_00055224	TCONS_00035525	0.124598	undirected	NA	NA	blue
TCONS_00055224	TCONS_00020455	0.0441521	undirected	NA	NA	blue
TCONS_00055224	TCONS_00063031	0.0611954	undirected	NA	NA	blue
TCONS_00055224	TCONS_00090624	0.0543796	undirected	NA	NA	blue
TCONS_00055224	TCONS_00038329	0.0306278	undirected	NA	NA	blue
TCONS_00055224	TCONS_00066176	0.0240346	undirected	NA	NA	blue
TCONS_00055224	TCONS_00085192	0.0205154	undirected	NA	NA	blue
TCONS_00055224	TCONS_00063585	0.127458	undirected	NA	NA	blue
TCONS_00055224	TCONS_00086426	0.0234615	undirected	NA	NA	blue
TCONS_00055224	TCONS_00015117	0.0289342	undirected	NA	NA	blue
TCONS_00055224	TCONS_00070073	0.0602011	undirected	NA	NA	blue
TCONS_00055224	TCONS_00003359	0.0713093	undirected	NA	NA	blue
TCONS_00055224	TCONS_00076992	0.0513856	undirected	NA	NA	blue
TCONS_00055224	TCONS_00061522	0.0496431	undirected	NA	NA	blue
TCONS_00055224	TCONS_00078567	0.0383702	undirected	NA	NA	blue
TCONS_00055224	TCONS_00026228	0.0430727	undirected	NA	NA	blue
TCONS_00055224	TCONS_00028437	0.0286616	undirected	NA	NA	blue
TCONS_00055224	TCONS_00103458	0.0241652	undirected	NA	NA	blue
TCONS_00055224	TCONS_00029959	0.0359068	undirected	NA	NA	blue
TCONS_00055224	TCONS_00057426	0.104557	undirected	NA	NA	blue
TCONS_00055224	TCONS_00011226	0.0366026	undirected	NA	NA	blue
TCONS_00055224	TCONS_00036931	0.0349094	undirected	NA	NA	blue
TCONS_00055224	TCONS_00050120	0.0319513	undirected	NA	NA	blue
TCONS_00055224	TCONS_00081286	0.0212548	undirected	NA	NA	blue
TCONS_00055224	TCONS_00031372	0.0202777	undirected	NA	NA	blue
TCONS_00055224	TCONS_00079035	0.0521843	undirected	NA	NA	blue
TCONS_00055224	TCONS_00087821	0.0566321	undirected	NA	NA	blue
TCONS_00055224	TCONS_00085804	0.0602556	undirected	NA	NA	blue
TCONS_00055224	TCONS_00104865	0.0559326	undirected	NA	NA	blue
TCONS_00055224	TCONS_00080255	0.11313	undirected	NA	NA	blue
TCONS_00055224	TCONS_00010882	0.0288242	undirected	NA	NA	blue
TCONS_00055224	TCONS_00069715	0.0319051	undirected	NA	NA	blue
TCONS_00055224	TCONS_00033648	0.0354579	undirected	NA	NA	blue
TCONS_00055224	TCONS_00045834	0.0776547	undirected	NA	NA	blue
TCONS_00055224	TCONS_00075739	0.073702	undirected	NA	NA	blue
TCONS_00055224	TCONS_00083364	0.0390363	undirected	NA	NA	blue
TCONS_00055224	TCONS_00022237	0.103499	undirected	NA	NA	blue
TCONS_00055224	TCONS_00065768	0.0964757	undirected	NA	NA	blue
TCONS_00055224	TCONS_00067391	0.0951	undirected	NA	NA	blue
TCONS_00055224	TCONS_00059491	0.0358488	undirected	NA	NA	blue
TCONS_00055224	TCONS_00067781	0.0544735	undirected	NA	NA	blue
TCONS_00055224	TCONS_00105512	0.0255858	undirected	NA	NA	blue
TCONS_00055224	TCONS_00085417	0.0475943	undirected	NA	NA	blue
TCONS_00055224	TCONS_00082507	0.0285429	undirected	NA	NA	blue
TCONS_00055224	TCONS_00101974	0.0305774	undirected	NA	NA	blue
TCONS_00055224	TCONS_00000293	0.0256029	undirected	NA	NA	blue
TCONS_00055224	TCONS_00035374	0.0705898	undirected	NA	NA	blue
TCONS_00055224	TCONS_00046185	0.0337555	undirected	NA	NA	blue
TCONS_00055224	TCONS_00017242	0.0605505	undirected	NA	NA	blue
TCONS_00055224	TCONS_00049135	0.0447603	undirected	NA	NA	blue
TCONS_00055224	TCONS_00014205	0.0534045	undirected	NA	NA	blue
TCONS_00055224	TCONS_00048436	0.0782162	undirected	NA	NA	blue
TCONS_00055224	TCONS_00087400	0.0513614	undirected	NA	NA	blue
TCONS_00055224	TCONS_00016739	0.0371577	undirected	NA	NA	blue
TCONS_00055224	TCONS_00047250	0.0795921	undirected	NA	NA	blue
TCONS_00055224	TCONS_00059488	0.0480352	undirected	NA	NA	blue
TCONS_00055224	TCONS_00066115	0.0211213	undirected	NA	NA	blue
TCONS_00055224	TCONS_00065342	0.0306036	undirected	NA	NA	blue
TCONS_00055224	TCONS_00017782	0.0340174	undirected	NA	NA	blue
TCONS_00055224	TCONS_00083363	0.0368376	undirected	NA	NA	blue
TCONS_00055224	TCONS_00063811	0.0756413	undirected	NA	NA	blue
TCONS_00055224	TCONS_00002122	0.0467381	undirected	NA	NA	blue
TCONS_00055224	TCONS_00078243	0.0353036	undirected	NA	NA	blue
TCONS_00055224	TCONS_00031218	0.0859875	undirected	NA	NA	blue
TCONS_00055224	TCONS_00009353	0.0208177	undirected	NA	NA	blue
TCONS_00055224	TCONS_00103043	0.0620472	undirected	NA	NA	blue
TCONS_00055224	TCONS_00015038	0.0703218	undirected	NA	NA	blue
TCONS_00055224	TCONS_00073444	0.0405524	undirected	NA	NA	blue
TCONS_00055224	TCONS_00020315	0.0570386	undirected	NA	NA	blue
TCONS_00055224	TCONS_00044047	0.0599447	undirected	NA	NA	blue
TCONS_00055224	TCONS_00078435	0.0294474	undirected	NA	NA	blue
TCONS_00055224	TCONS_00050889	0.0868599	undirected	NA	NA	blue
TCONS_00055224	TCONS_00003864	0.0217487	undirected	NA	NA	blue
TCONS_00055224	TCONS_00073824	0.0540252	undirected	NA	NA	blue
TCONS_00055224	TCONS_00050933	0.100403	undirected	NA	NA	blue
TCONS_00055224	TCONS_00045546	0.0887859	undirected	NA	NA	blue
TCONS_00055224	TCONS_00090187	0.107712	undirected	NA	NA	blue
TCONS_00055224	TCONS_00031874	0.0742919	undirected	NA	NA	blue
TCONS_00055224	TCONS_00054571	0.0636804	undirected	NA	NA	blue
TCONS_00055224	TCONS_00061953	0.0366373	undirected	NA	NA	blue
TCONS_00055224	TCONS_00073817	0.0224846	undirected	NA	NA	blue
TCONS_00055224	TCONS_00062491	0.0408661	undirected	NA	NA	blue
TCONS_00055224	TCONS_00095551	0.0420423	undirected	NA	NA	blue
TCONS_00055224	TCONS_00085243	0.0411385	undirected	NA	NA	blue
TCONS_00055224	TCONS_00072758	0.0233126	undirected	NA	NA	blue
TCONS_00055224	TCONS_00065507	0.0547192	undirected	NA	NA	blue
TCONS_00055224	TCONS_00054530	0.0256653	undirected	NA	NA	blue
TCONS_00055224	TCONS_00028799	0.101279	undirected	NA	NA	blue
TCONS_00055224	TCONS_00052518	0.0318024	undirected	NA	NA	blue
TCONS_00055224	TCONS_00024311	0.0602572	undirected	NA	NA	blue
TCONS_00055224	TCONS_00046177	0.0852149	undirected	NA	NA	blue
TCONS_00055224	TCONS_00027514	0.0228872	undirected	NA	NA	blue
TCONS_00055224	TCONS_00090524	0.0481602	undirected	NA	NA	blue
TCONS_00055224	TCONS_00081470	0.0418137	undirected	NA	NA	blue
TCONS_00055224	TCONS_00084077	0.0264816	undirected	NA	NA	blue
TCONS_00055224	TCONS_00074750	0.0296272	undirected	NA	NA	blue
TCONS_00055224	TCONS_00033031	0.0343826	undirected	NA	NA	blue
TCONS_00055224	TCONS_00014499	0.0571382	undirected	NA	NA	blue
TCONS_00055224	TCONS_00086940	0.0433909	undirected	NA	NA	blue
TCONS_00055224	TCONS_00076507	0.022446	undirected	NA	NA	blue
TCONS_00055224	TCONS_00081256	0.0618755	undirected	NA	NA	blue
TCONS_00055224	TCONS_00076724	0.0690349	undirected	NA	NA	blue
TCONS_00055224	TCONS_00073822	0.0543454	undirected	NA	NA	blue
TCONS_00055224	TCONS_00078368	0.0459273	undirected	NA	NA	blue
TCONS_00055224	TCONS_00079604	0.109353	undirected	NA	NA	blue
TCONS_00055224	TCONS_00067462	0.0518397	undirected	NA	NA	blue
TCONS_00055224	TCONS_00075660	0.0601087	undirected	NA	NA	blue
TCONS_00055224	TCONS_00077574	0.0468796	undirected	NA	NA	blue
TCONS_00055224	TCONS_00063181	0.0872031	undirected	NA	NA	blue
TCONS_00055224	TCONS_00052536	0.022669	undirected	NA	NA	blue
TCONS_00055224	TCONS_00092987	0.0456302	undirected	NA	NA	blue
TCONS_00055224	TCONS_00083738	0.0439442	undirected	NA	NA	blue
TCONS_00055224	TCONS_00075393	0.0248647	undirected	NA	NA	blue
TCONS_00055224	TCONS_00035703	0.034632	undirected	NA	NA	blue
TCONS_00055224	TCONS_00042416	0.0227918	undirected	NA	NA	blue
TCONS_00055224	TCONS_00016237	0.0476465	undirected	NA	NA	blue
TCONS_00055224	TCONS_00008095	0.100485	undirected	NA	NA	blue
TCONS_00055224	TCONS_00103991	0.0397954	undirected	NA	NA	blue
TCONS_00055224	TCONS_00101377	0.0231007	undirected	NA	NA	blue
TCONS_00055224	TCONS_00078421	0.0380781	undirected	NA	NA	blue
TCONS_00055224	TCONS_00003899	0.0572929	undirected	NA	NA	blue
TCONS_00055224	TCONS_00102471	0.0459689	undirected	NA	NA	blue
TCONS_00055224	TCONS_00060630	0.0503361	undirected	NA	NA	blue
TCONS_00055224	TCONS_00067734	0.0520373	undirected	NA	NA	blue
TCONS_00055224	TCONS_00046533	0.0580042	undirected	NA	NA	blue
TCONS_00055224	TCONS_00053569	0.0782048	undirected	NA	NA	blue
TCONS_00055224	TCONS_00041896	0.043723	undirected	NA	NA	blue
TCONS_00055224	TCONS_00095851	0.0526357	undirected	NA	NA	blue
TCONS_00055224	TCONS_00028855	0.0490021	undirected	NA	NA	blue
TCONS_00055224	TCONS_00071234	0.0298485	undirected	NA	NA	blue
TCONS_00055224	TCONS_00013245	0.0219709	undirected	NA	NA	blue
TCONS_00055224	TCONS_00053563	0.0413029	undirected	NA	NA	blue
TCONS_00055224	TCONS_00040988	0.0652484	undirected	NA	NA	blue
TCONS_00055224	TCONS_00072423	0.0208236	undirected	NA	NA	blue
TCONS_00055224	TCONS_00050563	0.0452675	undirected	NA	NA	blue
TCONS_00055224	TCONS_00052243	0.0527688	undirected	NA	NA	blue
TCONS_00055224	TCONS_00090698	0.0690345	undirected	NA	NA	blue
TCONS_00055224	TCONS_00097164	0.0271969	undirected	NA	NA	blue
TCONS_00055224	TCONS_00031684	0.0331995	undirected	NA	NA	blue
TCONS_00055224	TCONS_00052671	0.0313815	undirected	NA	NA	blue
TCONS_00055224	TCONS_00084976	0.0312321	undirected	NA	NA	blue
TCONS_00055224	TCONS_00000229	0.0298108	undirected	NA	NA	blue
TCONS_00055224	TCONS_00016814	0.0514628	undirected	NA	NA	blue
TCONS_00055224	TCONS_00101560	0.0244971	undirected	NA	NA	blue
TCONS_00055224	TCONS_00025207	0.121714	undirected	NA	NA	blue
TCONS_00055224	TCONS_00044842	0.0213114	undirected	NA	NA	blue
TCONS_00055224	TCONS_00095849	0.035461	undirected	NA	NA	blue
TCONS_00055224	TCONS_00035012	0.0249343	undirected	NA	NA	blue
TCONS_00055224	TCONS_00070263	0.0284979	undirected	NA	NA	blue
TCONS_00055224	TCONS_00067848	0.0201958	undirected	NA	NA	blue
TCONS_00055224	TCONS_00074114	0.0263719	undirected	NA	NA	blue
TCONS_00055224	TCONS_00062116	0.0205731	undirected	NA	NA	blue
TCONS_00052077	TCONS_00078079	0.229412	undirected	NA	NA	blue
TCONS_00052077	TCONS_00037140	0.186997	undirected	NA	NA	blue
TCONS_00052077	TCONS_00006696	0.18748	undirected	NA	NA	blue
TCONS_00052077	TCONS_00100318	0.120377	undirected	NA	NA	blue
TCONS_00052077	TCONS_00055700	0.161073	undirected	NA	NA	blue
TCONS_00052077	TCONS_00103466	0.203429	undirected	NA	NA	blue
TCONS_00052077	TCONS_00052427	0.22765	undirected	NA	NA	blue
TCONS_00052077	TCONS_00030829	0.223447	undirected	NA	NA	blue
TCONS_00052077	TCONS_00059518	0.147611	undirected	NA	NA	blue
TCONS_00052077	TCONS_00067741	0.169265	undirected	NA	NA	blue
TCONS_00052077	TCONS_00046165	0.0835148	undirected	NA	NA	blue
TCONS_00052077	TCONS_00004106	0.240603	undirected	NA	NA	blue
TCONS_00052077	TCONS_00034689	0.114532	undirected	NA	NA	blue
TCONS_00052077	TCONS_00083822	0.16183	undirected	NA	NA	blue
TCONS_00052077	TCONS_00064045	0.189442	undirected	NA	NA	blue
TCONS_00052077	TCONS_00074395	0.235106	undirected	NA	NA	blue
TCONS_00052077	TCONS_00023791	0.232471	undirected	NA	NA	blue
TCONS_00052077	TCONS_00076993	0.244813	undirected	NA	NA	blue
TCONS_00052077	TCONS_00093086	0.209736	undirected	NA	NA	blue
TCONS_00052077	TCONS_00059347	0.190773	undirected	NA	NA	blue
TCONS_00052077	TCONS_00038930	0.077102	undirected	NA	NA	blue
TCONS_00052077	TCONS_00052384	0.185195	undirected	NA	NA	blue
TCONS_00052077	TCONS_00034692	0.100929	undirected	NA	NA	blue
TCONS_00052077	TCONS_00061497	0.183	undirected	NA	NA	blue
TCONS_00052077	TCONS_00047210	0.173368	undirected	NA	NA	blue
TCONS_00052077	TCONS_00041445	0.20507	undirected	NA	NA	blue
TCONS_00052077	TCONS_00073988	0.184273	undirected	NA	NA	blue
TCONS_00052077	TCONS_00051429	0.259008	undirected	NA	NA	blue
TCONS_00052077	TCONS_00055389	0.192572	undirected	NA	NA	blue
TCONS_00052077	TCONS_00092148	0.163582	undirected	NA	NA	blue
TCONS_00052077	TCONS_00099907	0.207466	undirected	NA	NA	blue
TCONS_00052077	TCONS_00005865	0.046581	undirected	NA	NA	blue
TCONS_00052077	TCONS_00078739	0.129997	undirected	NA	NA	blue
TCONS_00052077	TCONS_00035549	0.0649488	undirected	NA	NA	blue
TCONS_00052077	TCONS_00058753	0.0989518	undirected	NA	NA	blue
TCONS_00052077	TCONS_00046126	0.215671	undirected	NA	NA	blue
TCONS_00052077	TCONS_00002376	0.184601	undirected	NA	NA	blue
TCONS_00052077	TCONS_00041388	0.154583	undirected	NA	NA	blue
TCONS_00052077	TCONS_00091232	0.139506	undirected	NA	NA	blue
TCONS_00052077	TCONS_00046758	0.182943	undirected	NA	NA	blue
TCONS_00052077	TCONS_00074646	0.251069	undirected	NA	NA	blue
TCONS_00052077	TCONS_00022423	0.193966	undirected	NA	NA	blue
TCONS_00052077	TCONS_00100758	0.0505851	undirected	NA	NA	blue
TCONS_00052077	TCONS_00052535	0.0850488	undirected	NA	NA	blue
TCONS_00052077	TCONS_00078512	0.176199	undirected	NA	NA	blue
TCONS_00052077	TCONS_00047791	0.090011	undirected	NA	NA	blue
TCONS_00052077	TCONS_00017422	0.203875	undirected	NA	NA	blue
TCONS_00052077	TCONS_00001167	0.0798463	undirected	NA	NA	blue
TCONS_00052077	TCONS_00022067	0.137128	undirected	NA	NA	blue
TCONS_00052077	TCONS_00045561	0.118476	undirected	NA	NA	blue
TCONS_00052077	TCONS_00057636	0.141986	undirected	NA	NA	blue
TCONS_00052077	TCONS_00083353	0.0669671	undirected	NA	NA	blue
TCONS_00052077	TCONS_00067979	0.218412	undirected	NA	NA	blue
TCONS_00052077	TCONS_00081392	0.117921	undirected	NA	NA	blue
TCONS_00052077	TCONS_00078245	0.188823	undirected	NA	NA	blue
TCONS_00052077	TCONS_00048051	0.107376	undirected	NA	NA	blue
TCONS_00052077	TCONS_00001166	0.0654925	undirected	NA	NA	blue
TCONS_00052077	TCONS_00047080	0.169151	undirected	NA	NA	blue
TCONS_00052077	TCONS_00101948	0.0441884	undirected	NA	NA	blue
TCONS_00052077	TCONS_00059937	0.16103	undirected	NA	NA	blue
TCONS_00052077	TCONS_00010067	0.0890328	undirected	NA	NA	blue
TCONS_00052077	TCONS_00035389	0.108007	undirected	NA	NA	blue
TCONS_00052077	TCONS_00052909	0.150485	undirected	NA	NA	blue
TCONS_00052077	TCONS_00085010	0.0586956	undirected	NA	NA	blue
TCONS_00052077	TCONS_00091231	0.0949325	undirected	NA	NA	blue
TCONS_00052077	TCONS_00104306	0.139722	undirected	NA	NA	blue
TCONS_00052077	TCONS_00104689	0.147707	undirected	NA	NA	blue
TCONS_00052077	TCONS_00068731	0.0636438	undirected	NA	NA	blue
TCONS_00052077	TCONS_00051550	0.144145	undirected	NA	NA	blue
TCONS_00052077	TCONS_00034775	0.114916	undirected	NA	NA	blue
TCONS_00052077	TCONS_00094399	0.173265	undirected	NA	NA	blue
TCONS_00052077	TCONS_00091896	0.0700887	undirected	NA	NA	blue
TCONS_00052077	TCONS_00060669	0.211571	undirected	NA	NA	blue
TCONS_00052077	TCONS_00037601	0.0703386	undirected	NA	NA	blue
TCONS_00052077	TCONS_00073649	0.150412	undirected	NA	NA	blue
TCONS_00052077	TCONS_00069447	0.104083	undirected	NA	NA	blue
TCONS_00052077	TCONS_00062018	0.147727	undirected	NA	NA	blue
TCONS_00052077	TCONS_00083312	0.193209	undirected	NA	NA	blue
TCONS_00052077	TCONS_00009505	0.0813349	undirected	NA	NA	blue
TCONS_00052077	TCONS_00083217	0.129436	undirected	NA	NA	blue
TCONS_00052077	TCONS_00019922	0.0464739	undirected	NA	NA	blue
TCONS_00052077	TCONS_00062800	0.153815	undirected	NA	NA	blue
TCONS_00052077	TCONS_00078744	0.188208	undirected	NA	NA	blue
TCONS_00052077	TCONS_00049312	0.12405	undirected	NA	NA	blue
TCONS_00052077	TCONS_00022261	0.0603991	undirected	NA	NA	blue
TCONS_00052077	TCONS_00068015	0.0980885	undirected	NA	NA	blue
TCONS_00052077	TCONS_00103439	0.175326	undirected	NA	NA	blue
TCONS_00052077	TCONS_00001162	0.0517124	undirected	NA	NA	blue
TCONS_00052077	TCONS_00065654	0.213882	undirected	NA	NA	blue
TCONS_00052077	TCONS_00102777	0.171195	undirected	NA	NA	blue
TCONS_00052077	TCONS_00016698	0.0995951	undirected	NA	NA	blue
TCONS_00052077	TCONS_00033034	0.11507	undirected	NA	NA	blue
TCONS_00052077	TCONS_00030285	0.119877	undirected	NA	NA	blue
TCONS_00052077	TCONS_00033637	0.112322	undirected	NA	NA	blue
TCONS_00052077	TCONS_00050321	0.0508646	undirected	NA	NA	blue
TCONS_00052077	TCONS_00087147	0.173209	undirected	NA	NA	blue
TCONS_00052077	TCONS_00078782	0.125717	undirected	NA	NA	blue
TCONS_00052077	TCONS_00099937	0.115723	undirected	NA	NA	blue
TCONS_00052077	TCONS_00074070	0.169125	undirected	NA	NA	blue
TCONS_00052077	TCONS_00009884	0.150243	undirected	NA	NA	blue
TCONS_00052077	TCONS_00016034	0.076616	undirected	NA	NA	blue
TCONS_00052077	TCONS_00084194	0.0952828	undirected	NA	NA	blue
TCONS_00052077	TCONS_00070065	0.0697279	undirected	NA	NA	blue
TCONS_00052077	TCONS_00054863	0.119227	undirected	NA	NA	blue
TCONS_00052077	TCONS_00016786	0.0612112	undirected	NA	NA	blue
TCONS_00052077	TCONS_00078129	0.121139	undirected	NA	NA	blue
TCONS_00052077	TCONS_00067303	0.129724	undirected	NA	NA	blue
TCONS_00052077	TCONS_00031296	0.0895625	undirected	NA	NA	blue
TCONS_00052077	TCONS_00077650	0.131861	undirected	NA	NA	blue
TCONS_00052077	TCONS_00040253	0.102566	undirected	NA	NA	blue
TCONS_00052077	TCONS_00062957	0.160703	undirected	NA	NA	blue
TCONS_00052077	TCONS_00040906	0.109247	undirected	NA	NA	blue
TCONS_00052077	TCONS_00018656	0.140835	undirected	NA	NA	blue
TCONS_00052077	TCONS_00057891	0.164965	undirected	NA	NA	blue
TCONS_00052077	TCONS_00073743	0.0334292	undirected	NA	NA	blue
TCONS_00052077	TCONS_00017615	0.206947	undirected	NA	NA	blue
TCONS_00052077	TCONS_00001168	0.067634	undirected	NA	NA	blue
TCONS_00052077	TCONS_00019906	0.189179	undirected	NA	NA	blue
TCONS_00052077	TCONS_00097201	0.0690387	undirected	NA	NA	blue
TCONS_00052077	TCONS_00045216	0.0932395	undirected	NA	NA	blue
TCONS_00052077	TCONS_00071154	0.208734	undirected	NA	NA	blue
TCONS_00052077	TCONS_00044665	0.0777491	undirected	NA	NA	blue
TCONS_00052077	TCONS_00015535	0.0635796	undirected	NA	NA	blue
TCONS_00052077	TCONS_00075420	0.166991	undirected	NA	NA	blue
TCONS_00052077	TCONS_00095928	0.0489158	undirected	NA	NA	blue
TCONS_00052077	TCONS_00045863	0.0934537	undirected	NA	NA	blue
TCONS_00052077	TCONS_00003334	0.10466	undirected	NA	NA	blue
TCONS_00052077	TCONS_00101536	0.088221	undirected	NA	NA	blue
TCONS_00052077	TCONS_00024303	0.161169	undirected	NA	NA	blue
TCONS_00052077	TCONS_00085802	0.176896	undirected	NA	NA	blue
TCONS_00052077	TCONS_00075974	0.0976412	undirected	NA	NA	blue
TCONS_00052077	TCONS_00041954	0.103331	undirected	NA	NA	blue
TCONS_00052077	TCONS_00063185	0.0625801	undirected	NA	NA	blue
TCONS_00052077	TCONS_00068810	0.0818264	undirected	NA	NA	blue
TCONS_00052077	TCONS_00004810	0.127955	undirected	NA	NA	blue
TCONS_00052077	TCONS_00079658	0.0978069	undirected	NA	NA	blue
TCONS_00052077	TCONS_00041555	0.188712	undirected	NA	NA	blue
TCONS_00052077	TCONS_00005302	0.0758316	undirected	NA	NA	blue
TCONS_00052077	TCONS_00096568	0.0709413	undirected	NA	NA	blue
TCONS_00052077	TCONS_00051767	0.0540414	undirected	NA	NA	blue
TCONS_00052077	TCONS_00007924	0.20784	undirected	NA	NA	blue
TCONS_00052077	TCONS_00100020	0.13461	undirected	NA	NA	blue
TCONS_00052077	TCONS_00074074	0.131065	undirected	NA	NA	blue
TCONS_00052077	TCONS_00074133	0.127118	undirected	NA	NA	blue
TCONS_00052077	TCONS_00093514	0.105397	undirected	NA	NA	blue
TCONS_00052077	TCONS_00047618	0.0753081	undirected	NA	NA	blue
TCONS_00052077	TCONS_00074047	0.213767	undirected	NA	NA	blue
TCONS_00052077	TCONS_00014238	0.164417	undirected	NA	NA	blue
TCONS_00052077	TCONS_00095406	0.185737	undirected	NA	NA	blue
TCONS_00052077	TCONS_00029875	0.159242	undirected	NA	NA	blue
TCONS_00052077	TCONS_00007202	0.110484	undirected	NA	NA	blue
TCONS_00052077	TCONS_00071155	0.0791117	undirected	NA	NA	blue
TCONS_00052077	TCONS_00091384	0.0926568	undirected	NA	NA	blue
TCONS_00052077	TCONS_00079416	0.129314	undirected	NA	NA	blue
TCONS_00052077	TCONS_00103465	0.163925	undirected	NA	NA	blue
TCONS_00052077	TCONS_00058859	0.149578	undirected	NA	NA	blue
TCONS_00052077	TCONS_00094214	0.0535016	undirected	NA	NA	blue
TCONS_00052077	TCONS_00020318	0.194377	undirected	NA	NA	blue
TCONS_00052077	TCONS_00027865	0.0645968	undirected	NA	NA	blue
TCONS_00052077	TCONS_00070253	0.158736	undirected	NA	NA	blue
TCONS_00052077	TCONS_00094387	0.103077	undirected	NA	NA	blue
TCONS_00052077	TCONS_00060306	0.127065	undirected	NA	NA	blue
TCONS_00052077	TCONS_00042710	0.188882	undirected	NA	NA	blue
TCONS_00052077	TCONS_00022363	0.067502	undirected	NA	NA	blue
TCONS_00052077	TCONS_00029956	0.154158	undirected	NA	NA	blue
TCONS_00052077	TCONS_00016193	0.0816487	undirected	NA	NA	blue
TCONS_00052077	TCONS_00005866	0.0460187	undirected	NA	NA	blue
TCONS_00052077	TCONS_00060668	0.160506	undirected	NA	NA	blue
TCONS_00052077	TCONS_00047194	0.101999	undirected	NA	NA	blue
TCONS_00052077	TCONS_00095488	0.158148	undirected	NA	NA	blue
TCONS_00052077	TCONS_00074938	0.092039	undirected	NA	NA	blue
TCONS_00052077	TCONS_00034852	0.0433466	undirected	NA	NA	blue
TCONS_00052077	TCONS_00051565	0.0949051	undirected	NA	NA	blue
TCONS_00052077	TCONS_00095422	0.134959	undirected	NA	NA	blue
TCONS_00052077	TCONS_00071668	0.0523158	undirected	NA	NA	blue
TCONS_00052077	TCONS_00031105	0.109772	undirected	NA	NA	blue
TCONS_00052077	TCONS_00076723	0.0401176	undirected	NA	NA	blue
TCONS_00052077	TCONS_00066537	0.0496522	undirected	NA	NA	blue
TCONS_00052077	TCONS_00028028	0.0770352	undirected	NA	NA	blue
TCONS_00052077	TCONS_00059855	0.116232	undirected	NA	NA	blue
TCONS_00052077	TCONS_00074177	0.18172	undirected	NA	NA	blue
TCONS_00052077	TCONS_00045640	0.116336	undirected	NA	NA	blue
TCONS_00052077	TCONS_00040615	0.0601545	undirected	NA	NA	blue
TCONS_00052077	TCONS_00073913	0.0767201	undirected	NA	NA	blue
TCONS_00052077	TCONS_00077123	0.131119	undirected	NA	NA	blue
TCONS_00052077	TCONS_00012064	0.0518944	undirected	NA	NA	blue
TCONS_00052077	TCONS_00004060	0.168884	undirected	NA	NA	blue
TCONS_00052077	TCONS_00084521	0.136501	undirected	NA	NA	blue
TCONS_00052077	TCONS_00016564	0.0609478	undirected	NA	NA	blue
TCONS_00052077	TCONS_00090310	0.0954091	undirected	NA	NA	blue
TCONS_00052077	TCONS_00105091	0.13225	undirected	NA	NA	blue
TCONS_00052077	TCONS_00078377	0.138949	undirected	NA	NA	blue
TCONS_00052077	TCONS_00076774	0.0852885	undirected	NA	NA	blue
TCONS_00052077	TCONS_00048240	0.0979421	undirected	NA	NA	blue
TCONS_00052077	TCONS_00093601	0.0880647	undirected	NA	NA	blue
TCONS_00052077	TCONS_00045922	0.22575	undirected	NA	NA	blue
TCONS_00052077	TCONS_00020110	0.033562	undirected	NA	NA	blue
TCONS_00052077	TCONS_00083513	0.0414062	undirected	NA	NA	blue
TCONS_00052077	TCONS_00014549	0.103885	undirected	NA	NA	blue
TCONS_00052077	TCONS_00020209	0.0435358	undirected	NA	NA	blue
TCONS_00052077	TCONS_00095389	0.145308	undirected	NA	NA	blue
TCONS_00052077	TCONS_00048253	0.0941079	undirected	NA	NA	blue
TCONS_00052077	TCONS_00016710	0.162811	undirected	NA	NA	blue
TCONS_00052077	TCONS_00103747	0.0706464	undirected	NA	NA	blue
TCONS_00052077	TCONS_00079266	0.115089	undirected	NA	NA	blue
TCONS_00052077	TCONS_00014231	0.100405	undirected	NA	NA	blue
TCONS_00052077	TCONS_00062271	0.180132	undirected	NA	NA	blue
TCONS_00052077	TCONS_00005400	0.278294	undirected	NA	NA	blue
TCONS_00052077	TCONS_00006083	0.0754588	undirected	NA	NA	blue
TCONS_00052077	TCONS_00099982	0.0870688	undirected	NA	NA	blue
TCONS_00052077	TCONS_00104307	0.158682	undirected	NA	NA	blue
TCONS_00052077	TCONS_00085764	0.0760156	undirected	NA	NA	blue
TCONS_00052077	TCONS_00042859	0.068555	undirected	NA	NA	blue
TCONS_00052077	TCONS_00062454	0.202309	undirected	NA	NA	blue
TCONS_00052077	TCONS_00100047	0.0926394	undirected	NA	NA	blue
TCONS_00052077	TCONS_00035525	0.143014	undirected	NA	NA	blue
TCONS_00052077	TCONS_00020455	0.12235	undirected	NA	NA	blue
TCONS_00052077	TCONS_00069916	0.0843923	undirected	NA	NA	blue
TCONS_00052077	TCONS_00012055	0.0588058	undirected	NA	NA	blue
TCONS_00052077	TCONS_00063031	0.125381	undirected	NA	NA	blue
TCONS_00052077	TCONS_00007914	0.0261443	undirected	NA	NA	blue
TCONS_00052077	TCONS_00018129	0.0888846	undirected	NA	NA	blue
TCONS_00052077	TCONS_00090624	0.207113	undirected	NA	NA	blue
TCONS_00052077	TCONS_00067520	0.0818678	undirected	NA	NA	blue
TCONS_00052077	TCONS_00035106	0.134982	undirected	NA	NA	blue
TCONS_00052077	TCONS_00034985	0.202726	undirected	NA	NA	blue
TCONS_00052077	TCONS_00074423	0.18512	undirected	NA	NA	blue
TCONS_00052077	TCONS_00038329	0.124502	undirected	NA	NA	blue
TCONS_00052077	TCONS_00066176	0.0547179	undirected	NA	NA	blue
TCONS_00052077	TCONS_00045108	0.17064	undirected	NA	NA	blue
TCONS_00052077	TCONS_00101968	0.0958685	undirected	NA	NA	blue
TCONS_00052077	TCONS_00078436	0.0790622	undirected	NA	NA	blue
TCONS_00052077	TCONS_00064733	0.14212	undirected	NA	NA	blue
TCONS_00052077	TCONS_00094260	0.0498174	undirected	NA	NA	blue
TCONS_00052077	TCONS_00085192	0.0467277	undirected	NA	NA	blue
TCONS_00052077	TCONS_00063585	0.115414	undirected	NA	NA	blue
TCONS_00052077	TCONS_00086426	0.167982	undirected	NA	NA	blue
TCONS_00052077	TCONS_00012535	0.0824606	undirected	NA	NA	blue
TCONS_00052077	TCONS_00015117	0.109768	undirected	NA	NA	blue
TCONS_00052077	TCONS_00070073	0.148319	undirected	NA	NA	blue
TCONS_00052077	TCONS_00024497	0.130042	undirected	NA	NA	blue
TCONS_00052077	TCONS_00007956	0.137101	undirected	NA	NA	blue
TCONS_00052077	TCONS_00048241	0.126391	undirected	NA	NA	blue
TCONS_00052077	TCONS_00003359	0.0732892	undirected	NA	NA	blue
TCONS_00052077	TCONS_00061822	0.137861	undirected	NA	NA	blue
TCONS_00052077	TCONS_00076992	0.146836	undirected	NA	NA	blue
TCONS_00052077	TCONS_00061522	0.131461	undirected	NA	NA	blue
TCONS_00052077	TCONS_00105156	0.0969386	undirected	NA	NA	blue
TCONS_00052077	TCONS_00078567	0.106313	undirected	NA	NA	blue
TCONS_00052077	TCONS_00026228	0.0976317	undirected	NA	NA	blue
TCONS_00052077	TCONS_00028437	0.137458	undirected	NA	NA	blue
TCONS_00052077	TCONS_00080443	0.206557	undirected	NA	NA	blue
TCONS_00052077	TCONS_00103458	0.0212097	undirected	NA	NA	blue
TCONS_00052077	TCONS_00029959	0.175923	undirected	NA	NA	blue
TCONS_00052077	TCONS_00057426	0.153228	undirected	NA	NA	blue
TCONS_00052077	TCONS_00011226	0.173498	undirected	NA	NA	blue
TCONS_00052077	TCONS_00036931	0.0938486	undirected	NA	NA	blue
TCONS_00052077	TCONS_00083266	0.0304372	undirected	NA	NA	blue
TCONS_00052077	TCONS_00050120	0.0894428	undirected	NA	NA	blue
TCONS_00052077	TCONS_00083354	0.0922095	undirected	NA	NA	blue
TCONS_00052077	TCONS_00081286	0.0782783	undirected	NA	NA	blue
TCONS_00052077	TCONS_00031372	0.137355	undirected	NA	NA	blue
TCONS_00052077	TCONS_00079035	0.21319	undirected	NA	NA	blue
TCONS_00052077	TCONS_00087821	0.0823879	undirected	NA	NA	blue
TCONS_00052077	TCONS_00085804	0.170781	undirected	NA	NA	blue
TCONS_00052077	TCONS_00104865	0.108859	undirected	NA	NA	blue
TCONS_00052077	TCONS_00080255	0.130551	undirected	NA	NA	blue
TCONS_00052077	TCONS_00101467	0.129153	undirected	NA	NA	blue
TCONS_00052077	TCONS_00010766	0.0770572	undirected	NA	NA	blue
TCONS_00052077	TCONS_00010882	0.111524	undirected	NA	NA	blue
TCONS_00052077	TCONS_00001336	0.0642444	undirected	NA	NA	blue
TCONS_00052077	TCONS_00104627	0.0908441	undirected	NA	NA	blue
TCONS_00052077	TCONS_00069715	0.0575232	undirected	NA	NA	blue
TCONS_00052077	TCONS_00033648	0.0983879	undirected	NA	NA	blue
TCONS_00052077	TCONS_00045834	0.131339	undirected	NA	NA	blue
TCONS_00052077	TCONS_00063146	0.092294	undirected	NA	NA	blue
TCONS_00052077	TCONS_00005692	0.10489	undirected	NA	NA	blue
TCONS_00052077	TCONS_00052136	0.186155	undirected	NA	NA	blue
TCONS_00052077	TCONS_00008129	0.0333149	undirected	NA	NA	blue
TCONS_00052077	TCONS_00075739	0.147556	undirected	NA	NA	blue
TCONS_00052077	TCONS_00023516	0.0839408	undirected	NA	NA	blue
TCONS_00052077	TCONS_00083364	0.150012	undirected	NA	NA	blue
TCONS_00052077	TCONS_00087208	0.108651	undirected	NA	NA	blue
TCONS_00052077	TCONS_00007528	0.0968466	undirected	NA	NA	blue
TCONS_00052077	TCONS_00073735	0.161477	undirected	NA	NA	blue
TCONS_00052077	TCONS_00055227	0.0497016	undirected	NA	NA	blue
TCONS_00052077	TCONS_00022237	0.0951475	undirected	NA	NA	blue
TCONS_00052077	TCONS_00058785	0.0841291	undirected	NA	NA	blue
TCONS_00052077	TCONS_00065768	0.09395	undirected	NA	NA	blue
TCONS_00052077	TCONS_00067391	0.0903623	undirected	NA	NA	blue
TCONS_00052077	TCONS_00058672	0.153081	undirected	NA	NA	blue
TCONS_00052077	TCONS_00104530	0.0721243	undirected	NA	NA	blue
TCONS_00052077	TCONS_00059491	0.130144	undirected	NA	NA	blue
TCONS_00052077	TCONS_00067781	0.100616	undirected	NA	NA	blue
TCONS_00052077	TCONS_00013765	0.108681	undirected	NA	NA	blue
TCONS_00052077	TCONS_00079353	0.110576	undirected	NA	NA	blue
TCONS_00052077	TCONS_00087576	0.0494699	undirected	NA	NA	blue
TCONS_00052077	TCONS_00105512	0.0849501	undirected	NA	NA	blue
TCONS_00052077	TCONS_00085417	0.159411	undirected	NA	NA	blue
TCONS_00052077	TCONS_00082507	0.151849	undirected	NA	NA	blue
TCONS_00052077	TCONS_00074442	0.187867	undirected	NA	NA	blue
TCONS_00052077	TCONS_00101974	0.0715909	undirected	NA	NA	blue
TCONS_00052077	TCONS_00003630	0.046596	undirected	NA	NA	blue
TCONS_00052077	TCONS_00000293	0.0930242	undirected	NA	NA	blue
TCONS_00052077	TCONS_00101618	0.114118	undirected	NA	NA	blue
TCONS_00052077	TCONS_00096410	0.0318509	undirected	NA	NA	blue
TCONS_00052077	TCONS_00035374	0.139921	undirected	NA	NA	blue
TCONS_00052077	TCONS_00075122	0.167812	undirected	NA	NA	blue
TCONS_00052077	TCONS_00018679	0.0492562	undirected	NA	NA	blue
TCONS_00052077	TCONS_00046185	0.106989	undirected	NA	NA	blue
TCONS_00052077	TCONS_00017242	0.209301	undirected	NA	NA	blue
TCONS_00052077	TCONS_00079285	0.130426	undirected	NA	NA	blue
TCONS_00052077	TCONS_00049135	0.101018	undirected	NA	NA	blue
TCONS_00052077	TCONS_00072334	0.155096	undirected	NA	NA	blue
TCONS_00052077	TCONS_00014205	0.227508	undirected	NA	NA	blue
TCONS_00052077	TCONS_00048436	0.126397	undirected	NA	NA	blue
TCONS_00052077	TCONS_00093002	0.0464866	undirected	NA	NA	blue
TCONS_00052077	TCONS_00087400	0.0887937	undirected	NA	NA	blue
TCONS_00052077	TCONS_00101523	0.0992718	undirected	NA	NA	blue
TCONS_00052077	TCONS_00016739	0.104882	undirected	NA	NA	blue
TCONS_00052077	TCONS_00090059	0.107801	undirected	NA	NA	blue
TCONS_00052077	TCONS_00047250	0.186401	undirected	NA	NA	blue
TCONS_00052077	TCONS_00024164	0.0458929	undirected	NA	NA	blue
TCONS_00052077	TCONS_00059488	0.0884674	undirected	NA	NA	blue
TCONS_00052077	TCONS_00066115	0.0432956	undirected	NA	NA	blue
TCONS_00052077	TCONS_00065342	0.103587	undirected	NA	NA	blue
TCONS_00052077	TCONS_00101821	0.134621	undirected	NA	NA	blue
TCONS_00052077	TCONS_00091230	0.0315186	undirected	NA	NA	blue
TCONS_00052077	TCONS_00020622	0.106374	undirected	NA	NA	blue
TCONS_00052077	TCONS_00017782	0.105871	undirected	NA	NA	blue
TCONS_00052077	TCONS_00074004	0.126769	undirected	NA	NA	blue
TCONS_00052077	TCONS_00083363	0.117084	undirected	NA	NA	blue
TCONS_00052077	TCONS_00011435	0.0422887	undirected	NA	NA	blue
TCONS_00052077	TCONS_00063811	0.0920808	undirected	NA	NA	blue
TCONS_00052077	TCONS_00053964	0.109821	undirected	NA	NA	blue
TCONS_00052077	TCONS_00084342	0.0425394	undirected	NA	NA	blue
TCONS_00052077	TCONS_00002122	0.18345	undirected	NA	NA	blue
TCONS_00052077	TCONS_00078243	0.186821	undirected	NA	NA	blue
TCONS_00052077	TCONS_00031218	0.118519	undirected	NA	NA	blue
TCONS_00052077	TCONS_00009353	0.027423	undirected	NA	NA	blue
TCONS_00052077	TCONS_00103043	0.0706232	undirected	NA	NA	blue
TCONS_00052077	TCONS_00015038	0.14886	undirected	NA	NA	blue
TCONS_00052077	TCONS_00073444	0.15925	undirected	NA	NA	blue
TCONS_00052077	TCONS_00028511	0.100763	undirected	NA	NA	blue
TCONS_00052077	TCONS_00020315	0.127913	undirected	NA	NA	blue
TCONS_00052077	TCONS_00016720	0.0331167	undirected	NA	NA	blue
TCONS_00052077	TCONS_00044047	0.150251	undirected	NA	NA	blue
TCONS_00052077	TCONS_00078435	0.039481	undirected	NA	NA	blue
TCONS_00052077	TCONS_00050889	0.0625719	undirected	NA	NA	blue
TCONS_00052077	TCONS_00009378	0.118162	undirected	NA	NA	blue
TCONS_00052077	TCONS_00003864	0.0562208	undirected	NA	NA	blue
TCONS_00052077	TCONS_00055083	0.0924455	undirected	NA	NA	blue
TCONS_00052077	TCONS_00073824	0.128795	undirected	NA	NA	blue
TCONS_00052077	TCONS_00050933	0.0985187	undirected	NA	NA	blue
TCONS_00052077	TCONS_00045546	0.0874761	undirected	NA	NA	blue
TCONS_00052077	TCONS_00090187	0.132842	undirected	NA	NA	blue
TCONS_00052077	TCONS_00031874	0.0737842	undirected	NA	NA	blue
TCONS_00052077	TCONS_00051413	0.0829342	undirected	NA	NA	blue
TCONS_00052077	TCONS_00068364	0.0833245	undirected	NA	NA	blue
TCONS_00052077	TCONS_00039720	0.163813	undirected	NA	NA	blue
TCONS_00052077	TCONS_00030824	0.0898962	undirected	NA	NA	blue
TCONS_00052077	TCONS_00054571	0.147091	undirected	NA	NA	blue
TCONS_00052077	TCONS_00061953	0.153726	undirected	NA	NA	blue
TCONS_00052077	TCONS_00010289	0.164718	undirected	NA	NA	blue
TCONS_00052077	TCONS_00073817	0.0710371	undirected	NA	NA	blue
TCONS_00052077	TCONS_00062491	0.0922815	undirected	NA	NA	blue
TCONS_00052077	TCONS_00045074	0.14112	undirected	NA	NA	blue
TCONS_00052077	TCONS_00095551	0.0509541	undirected	NA	NA	blue
TCONS_00052077	TCONS_00085243	0.183374	undirected	NA	NA	blue
TCONS_00052077	TCONS_00072758	0.168368	undirected	NA	NA	blue
TCONS_00052077	TCONS_00006358	0.102179	undirected	NA	NA	blue
TCONS_00052077	TCONS_00065507	0.0897901	undirected	NA	NA	blue
TCONS_00052077	TCONS_00054530	0.0972651	undirected	NA	NA	blue
TCONS_00052077	TCONS_00028799	0.0865163	undirected	NA	NA	blue
TCONS_00052077	TCONS_00052518	0.140406	undirected	NA	NA	blue
TCONS_00052077	TCONS_00027931	0.050289	undirected	NA	NA	blue
TCONS_00052077	TCONS_00024311	0.125441	undirected	NA	NA	blue
TCONS_00052077	TCONS_00068674	0.167321	undirected	NA	NA	blue
TCONS_00052077	TCONS_00046177	0.109934	undirected	NA	NA	blue
TCONS_00052077	TCONS_00027514	0.154236	undirected	NA	NA	blue
TCONS_00052077	TCONS_00055708	0.0443154	undirected	NA	NA	blue
TCONS_00052077	TCONS_00090524	0.200062	undirected	NA	NA	blue
TCONS_00052077	TCONS_00021914	0.0829794	undirected	NA	NA	blue
TCONS_00052077	TCONS_00081470	0.075451	undirected	NA	NA	blue
TCONS_00052077	TCONS_00084077	0.136344	undirected	NA	NA	blue
TCONS_00052077	TCONS_00097446	0.13809	undirected	NA	NA	blue
TCONS_00052077	TCONS_00074750	0.191978	undirected	NA	NA	blue
TCONS_00052077	TCONS_00033031	0.105348	undirected	NA	NA	blue
TCONS_00052077	TCONS_00086506	0.127975	undirected	NA	NA	blue
TCONS_00052077	TCONS_00014499	0.147683	undirected	NA	NA	blue
TCONS_00052077	TCONS_00041554	0.171942	undirected	NA	NA	blue
TCONS_00052077	TCONS_00020620	0.0838304	undirected	NA	NA	blue
TCONS_00052077	TCONS_00086940	0.132435	undirected	NA	NA	blue
TCONS_00052077	TCONS_00076507	0.16515	undirected	NA	NA	blue
TCONS_00052077	TCONS_00081256	0.0915636	undirected	NA	NA	blue
TCONS_00052077	TCONS_00076724	0.163163	undirected	NA	NA	blue
TCONS_00052077	TCONS_00073822	0.0983197	undirected	NA	NA	blue
TCONS_00052077	TCONS_00078368	0.147814	undirected	NA	NA	blue
TCONS_00052077	TCONS_00096106	0.13092	undirected	NA	NA	blue
TCONS_00052077	TCONS_00079604	0.181588	undirected	NA	NA	blue
TCONS_00052077	TCONS_00044234	0.163708	undirected	NA	NA	blue
TCONS_00052077	TCONS_00105081	0.184909	undirected	NA	NA	blue
TCONS_00052077	TCONS_00067462	0.129555	undirected	NA	NA	blue
TCONS_00052077	TCONS_00070121	0.144306	undirected	NA	NA	blue
TCONS_00052077	TCONS_00075660	0.117557	undirected	NA	NA	blue
TCONS_00052077	TCONS_00077574	0.197396	undirected	NA	NA	blue
TCONS_00052077	TCONS_00063181	0.0692165	undirected	NA	NA	blue
TCONS_00052077	TCONS_00052536	0.118279	undirected	NA	NA	blue
TCONS_00052077	TCONS_00096973	0.0845793	undirected	NA	NA	blue
TCONS_00052077	TCONS_00092987	0.189126	undirected	NA	NA	blue
TCONS_00052077	TCONS_00000029	0.0899651	undirected	NA	NA	blue
TCONS_00052077	TCONS_00083738	0.162387	undirected	NA	NA	blue
TCONS_00052077	TCONS_00075393	0.12656	undirected	NA	NA	blue
TCONS_00052077	TCONS_00035703	0.08277	undirected	NA	NA	blue
TCONS_00052077	TCONS_00049886	0.122068	undirected	NA	NA	blue
TCONS_00052077	TCONS_00042416	0.0900256	undirected	NA	NA	blue
TCONS_00052077	TCONS_00016237	0.137875	undirected	NA	NA	blue
TCONS_00052077	TCONS_00016599	0.0930644	undirected	NA	NA	blue
TCONS_00052077	TCONS_00000187	0.147716	undirected	NA	NA	blue
TCONS_00052077	TCONS_00008095	0.138275	undirected	NA	NA	blue
TCONS_00052077	TCONS_00103991	0.154937	undirected	NA	NA	blue
TCONS_00052077	TCONS_00009879	0.0925685	undirected	NA	NA	blue
TCONS_00052077	TCONS_00101377	0.154588	undirected	NA	NA	blue
TCONS_00052077	TCONS_00087553	0.112444	undirected	NA	NA	blue
TCONS_00052077	TCONS_00040656	0.0943221	undirected	NA	NA	blue
TCONS_00052077	TCONS_00078421	0.121702	undirected	NA	NA	blue
TCONS_00052077	TCONS_00003899	0.154594	undirected	NA	NA	blue
TCONS_00052077	TCONS_00102471	0.0799112	undirected	NA	NA	blue
TCONS_00052077	TCONS_00073060	0.13742	undirected	NA	NA	blue
TCONS_00052077	TCONS_00060630	0.08776	undirected	NA	NA	blue
TCONS_00052077	TCONS_00044057	0.120322	undirected	NA	NA	blue
TCONS_00052077	TCONS_00020875	0.0495492	undirected	NA	NA	blue
TCONS_00052077	TCONS_00100751	0.0838032	undirected	NA	NA	blue
TCONS_00052077	TCONS_00039150	0.164932	undirected	NA	NA	blue
TCONS_00052077	TCONS_00042837	0.0625177	undirected	NA	NA	blue
TCONS_00052077	TCONS_00067734	0.117019	undirected	NA	NA	blue
TCONS_00052077	TCONS_00096830	0.192856	undirected	NA	NA	blue
TCONS_00052077	TCONS_00046533	0.0991755	undirected	NA	NA	blue
TCONS_00052077	TCONS_00053569	0.125654	undirected	NA	NA	blue
TCONS_00052077	TCONS_00034389	0.144562	undirected	NA	NA	blue
TCONS_00052077	TCONS_00042773	0.0921862	undirected	NA	NA	blue
TCONS_00052077	TCONS_00041896	0.163121	undirected	NA	NA	blue
TCONS_00052077	TCONS_00050410	0.0361758	undirected	NA	NA	blue
TCONS_00052077	TCONS_00095851	0.0844068	undirected	NA	NA	blue
TCONS_00052077	TCONS_00068952	0.145801	undirected	NA	NA	blue
TCONS_00052077	TCONS_00042082	0.0661381	undirected	NA	NA	blue
TCONS_00052077	TCONS_00056297	0.128621	undirected	NA	NA	blue
TCONS_00052077	TCONS_00028855	0.118233	undirected	NA	NA	blue
TCONS_00052077	TCONS_00071234	0.140575	undirected	NA	NA	blue
TCONS_00052077	TCONS_00012250	0.155754	undirected	NA	NA	blue
TCONS_00052077	TCONS_00010750	0.0680346	undirected	NA	NA	blue
TCONS_00052077	TCONS_00013245	0.106018	undirected	NA	NA	blue
TCONS_00052077	TCONS_00039034	0.18135	undirected	NA	NA	blue
TCONS_00052077	TCONS_00053563	0.111698	undirected	NA	NA	blue
TCONS_00052077	TCONS_00049688	0.0916206	undirected	NA	NA	blue
TCONS_00052077	TCONS_00040988	0.0832701	undirected	NA	NA	blue
TCONS_00052077	TCONS_00072423	0.0795872	undirected	NA	NA	blue
TCONS_00052077	TCONS_00068710	0.0900283	undirected	NA	NA	blue
TCONS_00052077	TCONS_00050563	0.219019	undirected	NA	NA	blue
TCONS_00052077	TCONS_00052243	0.107929	undirected	NA	NA	blue
TCONS_00052077	TCONS_00090698	0.193084	undirected	NA	NA	blue
TCONS_00052077	TCONS_00097164	0.0976611	undirected	NA	NA	blue
TCONS_00052077	TCONS_00031684	0.169724	undirected	NA	NA	blue
TCONS_00052077	TCONS_00052671	0.085832	undirected	NA	NA	blue
TCONS_00052077	TCONS_00103386	0.169796	undirected	NA	NA	blue
TCONS_00052077	TCONS_00045673	0.154613	undirected	NA	NA	blue
TCONS_00052077	TCONS_00070522	0.0827428	undirected	NA	NA	blue
TCONS_00052077	TCONS_00059090	0.0515087	undirected	NA	NA	blue
TCONS_00052077	TCONS_00084976	0.169701	undirected	NA	NA	blue
TCONS_00052077	TCONS_00020452	0.10301	undirected	NA	NA	blue
TCONS_00052077	TCONS_00045143	0.0359387	undirected	NA	NA	blue
TCONS_00052077	TCONS_00003953	0.0300798	undirected	NA	NA	blue
TCONS_00052077	TCONS_00000229	0.139351	undirected	NA	NA	blue
TCONS_00052077	TCONS_00096972	0.112148	undirected	NA	NA	blue
TCONS_00052077	TCONS_00016814	0.130767	undirected	NA	NA	blue
TCONS_00052077	TCONS_00090589	0.109985	undirected	NA	NA	blue
TCONS_00052077	TCONS_00007017	0.110001	undirected	NA	NA	blue
TCONS_00052077	TCONS_00033700	0.123949	undirected	NA	NA	blue
TCONS_00052077	TCONS_00104966	0.0260244	undirected	NA	NA	blue
TCONS_00052077	TCONS_00062203	0.136616	undirected	NA	NA	blue
TCONS_00052077	TCONS_00030894	0.0600052	undirected	NA	NA	blue
TCONS_00052077	TCONS_00055565	0.0277446	undirected	NA	NA	blue
TCONS_00052077	TCONS_00094818	0.0834098	undirected	NA	NA	blue
TCONS_00052077	TCONS_00000923	0.0317231	undirected	NA	NA	blue
TCONS_00052077	TCONS_00101398	0.0771028	undirected	NA	NA	blue
TCONS_00052077	TCONS_00101560	0.189724	undirected	NA	NA	blue
TCONS_00052077	TCONS_00059088	0.178116	undirected	NA	NA	blue
TCONS_00052077	TCONS_00025207	0.0601504	undirected	NA	NA	blue
TCONS_00052077	TCONS_00044842	0.162774	undirected	NA	NA	blue
TCONS_00052077	TCONS_00028960	0.0578733	undirected	NA	NA	blue
TCONS_00052077	TCONS_00095849	0.0809904	undirected	NA	NA	blue
TCONS_00052077	TCONS_00035012	0.12425	undirected	NA	NA	blue
TCONS_00052077	TCONS_00029725	0.0915151	undirected	NA	NA	blue
TCONS_00052077	TCONS_00037263	0.114575	undirected	NA	NA	blue
TCONS_00052077	TCONS_00027342	0.0864729	undirected	NA	NA	blue
TCONS_00052077	TCONS_00102787	0.102788	undirected	NA	NA	blue
TCONS_00052077	TCONS_00013031	0.0205897	undirected	NA	NA	blue
TCONS_00052077	TCONS_00052569	0.115261	undirected	NA	NA	blue
TCONS_00052077	TCONS_00087197	0.0556944	undirected	NA	NA	blue
TCONS_00052077	TCONS_00001016	0.0340218	undirected	NA	NA	blue
TCONS_00052077	TCONS_00085270	0.0490642	undirected	NA	NA	blue
TCONS_00052077	TCONS_00070263	0.146007	undirected	NA	NA	blue
TCONS_00052077	TCONS_00067848	0.128768	undirected	NA	NA	blue
TCONS_00052077	TCONS_00029744	0.0990405	undirected	NA	NA	blue
TCONS_00052077	TCONS_00026052	0.0664657	undirected	NA	NA	blue
TCONS_00052077	TCONS_00039604	0.0880082	undirected	NA	NA	blue
TCONS_00052077	TCONS_00074114	0.0653193	undirected	NA	NA	blue
TCONS_00052077	TCONS_00011676	0.100647	undirected	NA	NA	blue
TCONS_00052077	TCONS_00042680	0.0618339	undirected	NA	NA	blue
TCONS_00052077	TCONS_00004098	0.10528	undirected	NA	NA	blue
TCONS_00052077	TCONS_00027516	0.124975	undirected	NA	NA	blue
TCONS_00052077	TCONS_00030708	0.140234	undirected	NA	NA	blue
TCONS_00052077	TCONS_00027517	0.0224037	undirected	NA	NA	blue
TCONS_00052077	TCONS_00062116	0.141804	undirected	NA	NA	blue
TCONS_00052077	TCONS_00041101	0.0681881	undirected	NA	NA	blue
TCONS_00052077	TCONS_00083726	0.0694639	undirected	NA	NA	blue
TCONS_00052077	TCONS_00073468	0.0507818	undirected	NA	NA	blue
TCONS_00078079	TCONS_00037140	0.202032	undirected	NA	NA	blue
TCONS_00078079	TCONS_00006696	0.173445	undirected	NA	NA	blue
TCONS_00078079	TCONS_00100318	0.135633	undirected	NA	NA	blue
TCONS_00078079	TCONS_00055700	0.202969	undirected	NA	NA	blue
TCONS_00078079	TCONS_00103466	0.19594	undirected	NA	NA	blue
TCONS_00078079	TCONS_00052427	0.210395	undirected	NA	NA	blue
TCONS_00078079	TCONS_00030829	0.221879	undirected	NA	NA	blue
TCONS_00078079	TCONS_00059518	0.129752	undirected	NA	NA	blue
TCONS_00078079	TCONS_00067741	0.162013	undirected	NA	NA	blue
TCONS_00078079	TCONS_00046165	0.069429	undirected	NA	NA	blue
TCONS_00078079	TCONS_00004106	0.224694	undirected	NA	NA	blue
TCONS_00078079	TCONS_00034689	0.127568	undirected	NA	NA	blue
TCONS_00078079	TCONS_00083822	0.182467	undirected	NA	NA	blue
TCONS_00078079	TCONS_00064045	0.185601	undirected	NA	NA	blue
TCONS_00078079	TCONS_00074395	0.240146	undirected	NA	NA	blue
TCONS_00078079	TCONS_00023791	0.214759	undirected	NA	NA	blue
TCONS_00078079	TCONS_00076993	0.249157	undirected	NA	NA	blue
TCONS_00078079	TCONS_00093086	0.212758	undirected	NA	NA	blue
TCONS_00078079	TCONS_00059347	0.222702	undirected	NA	NA	blue
TCONS_00078079	TCONS_00038930	0.112436	undirected	NA	NA	blue
TCONS_00078079	TCONS_00052384	0.200353	undirected	NA	NA	blue
TCONS_00078079	TCONS_00034692	0.120701	undirected	NA	NA	blue
TCONS_00078079	TCONS_00061497	0.198025	undirected	NA	NA	blue
TCONS_00078079	TCONS_00047210	0.153452	undirected	NA	NA	blue
TCONS_00078079	TCONS_00041445	0.183767	undirected	NA	NA	blue
TCONS_00078079	TCONS_00073988	0.167093	undirected	NA	NA	blue
TCONS_00078079	TCONS_00051429	0.260701	undirected	NA	NA	blue
TCONS_00078079	TCONS_00055389	0.208253	undirected	NA	NA	blue
TCONS_00078079	TCONS_00092148	0.172287	undirected	NA	NA	blue
TCONS_00078079	TCONS_00099907	0.226759	undirected	NA	NA	blue
TCONS_00078079	TCONS_00005865	0.0657876	undirected	NA	NA	blue
TCONS_00078079	TCONS_00078739	0.151493	undirected	NA	NA	blue
TCONS_00078079	TCONS_00035549	0.0797363	undirected	NA	NA	blue
TCONS_00078079	TCONS_00058753	0.118264	undirected	NA	NA	blue
TCONS_00078079	TCONS_00046126	0.199839	undirected	NA	NA	blue
TCONS_00078079	TCONS_00002376	0.231434	undirected	NA	NA	blue
TCONS_00078079	TCONS_00041388	0.134647	undirected	NA	NA	blue
TCONS_00078079	TCONS_00091232	0.149869	undirected	NA	NA	blue
TCONS_00078079	TCONS_00046758	0.186248	undirected	NA	NA	blue
TCONS_00078079	TCONS_00074646	0.227478	undirected	NA	NA	blue
TCONS_00078079	TCONS_00022423	0.211447	undirected	NA	NA	blue
TCONS_00078079	TCONS_00100758	0.0644873	undirected	NA	NA	blue
TCONS_00078079	TCONS_00052535	0.0905043	undirected	NA	NA	blue
TCONS_00078079	TCONS_00078512	0.205385	undirected	NA	NA	blue
TCONS_00078079	TCONS_00047791	0.110805	undirected	NA	NA	blue
TCONS_00078079	TCONS_00017422	0.189042	undirected	NA	NA	blue
TCONS_00078079	TCONS_00001167	0.097561	undirected	NA	NA	blue
TCONS_00078079	TCONS_00022067	0.145713	undirected	NA	NA	blue
TCONS_00078079	TCONS_00045561	0.133057	undirected	NA	NA	blue
TCONS_00078079	TCONS_00057636	0.105045	undirected	NA	NA	blue
TCONS_00078079	TCONS_00083353	0.0743669	undirected	NA	NA	blue
TCONS_00078079	TCONS_00067979	0.208812	undirected	NA	NA	blue
TCONS_00078079	TCONS_00081392	0.138527	undirected	NA	NA	blue
TCONS_00078079	TCONS_00078245	0.187016	undirected	NA	NA	blue
TCONS_00078079	TCONS_00048051	0.0699019	undirected	NA	NA	blue
TCONS_00078079	TCONS_00001166	0.0724938	undirected	NA	NA	blue
TCONS_00078079	TCONS_00047080	0.162479	undirected	NA	NA	blue
TCONS_00078079	TCONS_00101948	0.0670171	undirected	NA	NA	blue
TCONS_00078079	TCONS_00059937	0.152277	undirected	NA	NA	blue
TCONS_00078079	TCONS_00010067	0.0940772	undirected	NA	NA	blue
TCONS_00078079	TCONS_00035389	0.114344	undirected	NA	NA	blue
TCONS_00078079	TCONS_00052909	0.147289	undirected	NA	NA	blue
TCONS_00078079	TCONS_00085010	0.0918099	undirected	NA	NA	blue
TCONS_00078079	TCONS_00091231	0.110111	undirected	NA	NA	blue
TCONS_00078079	TCONS_00104306	0.152903	undirected	NA	NA	blue
TCONS_00078079	TCONS_00104689	0.157373	undirected	NA	NA	blue
TCONS_00078079	TCONS_00068731	0.0914877	undirected	NA	NA	blue
TCONS_00078079	TCONS_00051550	0.11027	undirected	NA	NA	blue
TCONS_00078079	TCONS_00034775	0.073686	undirected	NA	NA	blue
TCONS_00078079	TCONS_00094399	0.141243	undirected	NA	NA	blue
TCONS_00078079	TCONS_00091896	0.0679511	undirected	NA	NA	blue
TCONS_00078079	TCONS_00060669	0.185667	undirected	NA	NA	blue
TCONS_00078079	TCONS_00037601	0.0915662	undirected	NA	NA	blue
TCONS_00078079	TCONS_00073649	0.151564	undirected	NA	NA	blue
TCONS_00078079	TCONS_00069447	0.10318	undirected	NA	NA	blue
TCONS_00078079	TCONS_00062018	0.12886	undirected	NA	NA	blue
TCONS_00078079	TCONS_00083312	0.217871	undirected	NA	NA	blue
TCONS_00078079	TCONS_00009505	0.0734322	undirected	NA	NA	blue
TCONS_00078079	TCONS_00083217	0.13723	undirected	NA	NA	blue
TCONS_00078079	TCONS_00019922	0.0530318	undirected	NA	NA	blue
TCONS_00078079	TCONS_00062800	0.133925	undirected	NA	NA	blue
TCONS_00078079	TCONS_00078744	0.168624	undirected	NA	NA	blue
TCONS_00078079	TCONS_00049312	0.173147	undirected	NA	NA	blue
TCONS_00078079	TCONS_00022261	0.0875536	undirected	NA	NA	blue
TCONS_00078079	TCONS_00068015	0.10492	undirected	NA	NA	blue
TCONS_00078079	TCONS_00103439	0.211994	undirected	NA	NA	blue
TCONS_00078079	TCONS_00001162	0.0609469	undirected	NA	NA	blue
TCONS_00078079	TCONS_00065654	0.181378	undirected	NA	NA	blue
TCONS_00078079	TCONS_00102777	0.189672	undirected	NA	NA	blue
TCONS_00078079	TCONS_00016698	0.135779	undirected	NA	NA	blue
TCONS_00078079	TCONS_00033034	0.121593	undirected	NA	NA	blue
TCONS_00078079	TCONS_00030285	0.116039	undirected	NA	NA	blue
TCONS_00078079	TCONS_00033637	0.151203	undirected	NA	NA	blue
TCONS_00078079	TCONS_00050321	0.0718424	undirected	NA	NA	blue
TCONS_00078079	TCONS_00087147	0.181471	undirected	NA	NA	blue
TCONS_00078079	TCONS_00078782	0.105342	undirected	NA	NA	blue
TCONS_00078079	TCONS_00099937	0.125232	undirected	NA	NA	blue
TCONS_00078079	TCONS_00074070	0.183187	undirected	NA	NA	blue
TCONS_00078079	TCONS_00009884	0.177284	undirected	NA	NA	blue
TCONS_00078079	TCONS_00016034	0.0891012	undirected	NA	NA	blue
TCONS_00078079	TCONS_00084194	0.125459	undirected	NA	NA	blue
TCONS_00078079	TCONS_00070065	0.0939466	undirected	NA	NA	blue
TCONS_00078079	TCONS_00054863	0.13666	undirected	NA	NA	blue
TCONS_00078079	TCONS_00016786	0.0842178	undirected	NA	NA	blue
TCONS_00078079	TCONS_00078129	0.126634	undirected	NA	NA	blue
TCONS_00078079	TCONS_00067303	0.11544	undirected	NA	NA	blue
TCONS_00078079	TCONS_00031296	0.123109	undirected	NA	NA	blue
TCONS_00078079	TCONS_00077650	0.106048	undirected	NA	NA	blue
TCONS_00078079	TCONS_00040253	0.066813	undirected	NA	NA	blue
TCONS_00078079	TCONS_00062957	0.147795	undirected	NA	NA	blue
TCONS_00078079	TCONS_00040906	0.121305	undirected	NA	NA	blue
TCONS_00078079	TCONS_00018656	0.183417	undirected	NA	NA	blue
TCONS_00078079	TCONS_00057891	0.172304	undirected	NA	NA	blue
TCONS_00078079	TCONS_00073743	0.0392789	undirected	NA	NA	blue
TCONS_00078079	TCONS_00017615	0.198889	undirected	NA	NA	blue
TCONS_00078079	TCONS_00001168	0.0793718	undirected	NA	NA	blue
TCONS_00078079	TCONS_00019906	0.181233	undirected	NA	NA	blue
TCONS_00078079	TCONS_00097201	0.0995252	undirected	NA	NA	blue
TCONS_00078079	TCONS_00045216	0.101178	undirected	NA	NA	blue
TCONS_00078079	TCONS_00071154	0.22105	undirected	NA	NA	blue
TCONS_00078079	TCONS_00044665	0.106718	undirected	NA	NA	blue
TCONS_00078079	TCONS_00015535	0.0860666	undirected	NA	NA	blue
TCONS_00078079	TCONS_00075420	0.131828	undirected	NA	NA	blue
TCONS_00078079	TCONS_00095928	0.0688877	undirected	NA	NA	blue
TCONS_00078079	TCONS_00045863	0.0964265	undirected	NA	NA	blue
TCONS_00078079	TCONS_00003334	0.130734	undirected	NA	NA	blue
TCONS_00078079	TCONS_00101536	0.0598379	undirected	NA	NA	blue
TCONS_00078079	TCONS_00024303	0.186411	undirected	NA	NA	blue
TCONS_00078079	TCONS_00085802	0.220296	undirected	NA	NA	blue
TCONS_00078079	TCONS_00075974	0.128047	undirected	NA	NA	blue
TCONS_00078079	TCONS_00041954	0.0770678	undirected	NA	NA	blue
TCONS_00078079	TCONS_00063185	0.0749409	undirected	NA	NA	blue
TCONS_00078079	TCONS_00068810	0.117742	undirected	NA	NA	blue
TCONS_00078079	TCONS_00004810	0.146325	undirected	NA	NA	blue
TCONS_00078079	TCONS_00079658	0.128109	undirected	NA	NA	blue
TCONS_00078079	TCONS_00041555	0.175765	undirected	NA	NA	blue
TCONS_00078079	TCONS_00005302	0.0838817	undirected	NA	NA	blue
TCONS_00078079	TCONS_00096568	0.0730584	undirected	NA	NA	blue
TCONS_00078079	TCONS_00051767	0.069437	undirected	NA	NA	blue
TCONS_00078079	TCONS_00007924	0.204459	undirected	NA	NA	blue
TCONS_00078079	TCONS_00100020	0.139708	undirected	NA	NA	blue
TCONS_00078079	TCONS_00074074	0.180358	undirected	NA	NA	blue
TCONS_00078079	TCONS_00074133	0.125839	undirected	NA	NA	blue
TCONS_00078079	TCONS_00093514	0.154238	undirected	NA	NA	blue
TCONS_00078079	TCONS_00047618	0.096552	undirected	NA	NA	blue
TCONS_00078079	TCONS_00074047	0.222464	undirected	NA	NA	blue
TCONS_00078079	TCONS_00014238	0.139023	undirected	NA	NA	blue
TCONS_00078079	TCONS_00095406	0.205027	undirected	NA	NA	blue
TCONS_00078079	TCONS_00029875	0.208701	undirected	NA	NA	blue
TCONS_00078079	TCONS_00007202	0.17426	undirected	NA	NA	blue
TCONS_00078079	TCONS_00071155	0.111123	undirected	NA	NA	blue
TCONS_00078079	TCONS_00091384	0.131038	undirected	NA	NA	blue
TCONS_00078079	TCONS_00079416	0.125249	undirected	NA	NA	blue
TCONS_00078079	TCONS_00103465	0.127822	undirected	NA	NA	blue
TCONS_00078079	TCONS_00058859	0.177491	undirected	NA	NA	blue
TCONS_00078079	TCONS_00094214	0.0779288	undirected	NA	NA	blue
TCONS_00078079	TCONS_00020318	0.148931	undirected	NA	NA	blue
TCONS_00078079	TCONS_00027865	0.0673336	undirected	NA	NA	blue
TCONS_00078079	TCONS_00070253	0.158622	undirected	NA	NA	blue
TCONS_00078079	TCONS_00094387	0.0872838	undirected	NA	NA	blue
TCONS_00078079	TCONS_00060306	0.147789	undirected	NA	NA	blue
TCONS_00078079	TCONS_00042710	0.150464	undirected	NA	NA	blue
TCONS_00078079	TCONS_00022363	0.0739821	undirected	NA	NA	blue
TCONS_00078079	TCONS_00029956	0.1655	undirected	NA	NA	blue
TCONS_00078079	TCONS_00016193	0.101512	undirected	NA	NA	blue
TCONS_00078079	TCONS_00005866	0.0500676	undirected	NA	NA	blue
TCONS_00078079	TCONS_00060668	0.156727	undirected	NA	NA	blue
TCONS_00078079	TCONS_00047194	0.0710177	undirected	NA	NA	blue
TCONS_00078079	TCONS_00095488	0.159097	undirected	NA	NA	blue
TCONS_00078079	TCONS_00074938	0.112213	undirected	NA	NA	blue
TCONS_00078079	TCONS_00034852	0.061979	undirected	NA	NA	blue
TCONS_00078079	TCONS_00051565	0.0825736	undirected	NA	NA	blue
TCONS_00078079	TCONS_00095422	0.118865	undirected	NA	NA	blue
TCONS_00078079	TCONS_00071668	0.0429556	undirected	NA	NA	blue
TCONS_00078079	TCONS_00031105	0.115792	undirected	NA	NA	blue
TCONS_00078079	TCONS_00076723	0.0634103	undirected	NA	NA	blue
TCONS_00078079	TCONS_00066537	0.0680558	undirected	NA	NA	blue
TCONS_00078079	TCONS_00028028	0.102942	undirected	NA	NA	blue
TCONS_00078079	TCONS_00059855	0.15946	undirected	NA	NA	blue
TCONS_00078079	TCONS_00074177	0.165819	undirected	NA	NA	blue
TCONS_00078079	TCONS_00045640	0.136371	undirected	NA	NA	blue
TCONS_00078079	TCONS_00040615	0.0720043	undirected	NA	NA	blue
TCONS_00078079	TCONS_00073913	0.0754104	undirected	NA	NA	blue
TCONS_00078079	TCONS_00077123	0.0986255	undirected	NA	NA	blue
TCONS_00078079	TCONS_00012064	0.0619496	undirected	NA	NA	blue
TCONS_00078079	TCONS_00004060	0.20219	undirected	NA	NA	blue
TCONS_00078079	TCONS_00084521	0.139648	undirected	NA	NA	blue
TCONS_00078079	TCONS_00016564	0.073761	undirected	NA	NA	blue
TCONS_00078079	TCONS_00090310	0.0868005	undirected	NA	NA	blue
[truncated: 519,834+ more rows]

## Sheet: Table S6
Table S6: Gene ontology and pathway analysis of protein-coding genes in eight modules
[truncated: 808 more rows]

[truncated: 1 more sheets: Table S7]
