# Supplementary material for: Identification and Functional Analysis of Long Intergenic Non-coding RNAs Underlying Intramuscular Fat Content in Pigs
Source: Front Genet. 2018 Mar 27;9:102. doi: 10.3389/fgene.2018.00102 (PMC5890112; doi:10.3389/fgene.2018.00102)
Supplement: Supplementary file 2 [file Data_Sheet_1.FASTA]

>TCONS_00084073
GCGGGGAGTTGAAATCAGCTGGGGTGCCTAGTCTTTTTTGCGCGTTTTCTGGTTGTGGAGGGTGATGTAGTGCGGGCGGTAGGTAGGGTAAATAAAGGACAAGGACTGTCAGGATGTTCTTCTGCTTTAGTCCCTTCCCCAATCTCCCACTTTCAAACTGGTCTTCTGAGATTCCCGCTTCCGGATCTGCTTTTCTCCGAACTTCTCTGGACTGAGACCTGGCTGTCCCGTAAGGATGCTGCATCCTCTCACATGGCTTCCAGCCACAGCTTGTGGAAGTTCCTGGCCTGAGAGTGAATCCTAGCTGCAGCTGTGACAACAGCGGATCCTTTAACCCACTGTGCTGGACCAGGAATCGATCCTGCATCTCTGCAGTGAACCAAGCTGCCACAGTCAGGTTCTCAACCCACTGTGTCACAGTGGGAACTCCACCTTGTTCGTACTTTAAATCAGATTGTTGGTATTTAGTGTACATGTCTTGAGTTATACGTCAGCTTTCATCAACCCTAGGGAGCTGCCAGCACCTGGGTATTGAGGCCCCAAACTGAACTTTGAGATTCTTTAAAGTATTGAGGCCTCCTAGAAGTGGGTAGCCAGCCTTCCTCTGCAGGAAGCAGCTCTCTTGCCATATTCTGTTTCAATCTACTCTCATTGCAAAAGTCCTTTTCAATCCTGTAACTCTTGGCTCTGCTGACATTTTGATGAACTGGACTCTATTGTTCTTTCTCTCACCTGGGAAGAGAAGAG
>TCONS_00025912
GGGAACTGCCGACCTCTCCATGCTCTCTTTGCTCTTCTGGTCCTAAGGACACTTTAGCAAAGTTAATATCGGAGACTCCCAACTTTTACAGCTCATCCATTAAGTTCCAAAACAGAAAAGAGAGATACTTAACTGGGGGAAAGCCAGATGTTGAACTCTCCACCGATTCCAAAAACATCAAGCAACTTGAAAGATGGATAGCTCTTCAGCTCTAGTTTCTGACTTTCCATTTGGCATTGGTCCTTGAACACGACAACATAATGATGTTCTCAATTCGGTGATTTTCAAATATTTTAATCCTAATTAAAGCATAAAGAAAAAGTTGCGTTAGCTGAGCTCGAATGCCCGCCAAGTGTGAGAAAACTGTATCTCAGCTGTATGTACTGTTACACAGTGTTCTTGGAACTTCTCATATGTCATTCTGTCTGTTCATGTGCAATCTGATAACTAACTACAATTAGCAAATGAAATATTTATATATGCTACCACGTAGTCAGTCCATATGTGCAAAATATTACAAGATCCTCAAGTAGCATTTAGCATCACCCACTGTTATGTTAGTTTCCTGAAATAGGAAACTATGCTGTCTTATGCAGTCTTATGAAGTATGCCCCCCGAGGATGCAATTTCCTTGCTTTGCGTGTTTGTGGTAGAGCTCAAGTCATCCTCCAGTGAGGTGACTGGTTTGTCCTCTCACAAAATTCAGCACCACCAGCCCAGAGTTCTCTTTCCTTTTTCTCCGTGTTACTCTTGTGCTTCACCTACAAGCTACACCATGTCCCAACGAGTAGTGTTCATCCACGTGGGATGAACACTAGCCAGTTACTACTTTATTTATAAAAATTCCAGTCATTGTCCGAGCACAACTGACTGACAGCACACACTGAGAACTTCGTAAAGGACTTTTAAACCTTCCACAGACACACAGTTTTTAACCAGCATGTGAACAATATGAGAAGCTTGTTGACTTCTGAAAAAATTGCCTGGAACTGAAAATCCATAAGTGGAAGGAAAGCAAGCCTCTGATTCACTTGACTTAAATCAAGGGACATCCAACAGTTGAAGGAACGTGGGGCAGCTGCCCTCAATGAAATATCAGTATGTGCACCCTCACCCTTCCTGAGGCTGATCATCTTACAACGAGTAAAGGGGGAAAGGAAGCCAGTCTCCACCTGCAAGCCGAGGTTTGCATGTAACCTTATTTCACAGAAAATTTAATTTCAAGTCAATTAAATCTCAATATGAGAGAGAAAAAAGAGGGGGCAGAGAAGAGAGAACTTGGGGGTTTGGGATAGAAAAGCTATAAAATTGGATTGTGATGATCATTGTACAACTAAAAAAAAAAAAGCATGACAATGTGAGAAAAAAGAATATATACAAGTGTGTGTAACTGGGTCACCTTGCTGTACAGTAGAAAATTGACAGAACACAGTAAACCAGCTATAATGGAAAAAAATAAAAATCATTATATAAAGAAAAAAAAAGAGAGAGGACGTGAAGAAGAATGTGAGGCTGGGTTCTGGTACTTGCGCTATGGAACTAATGATGCAGATGATCCAAATTGCTCAAGTATGATGATAGAGAAGGGTCCTGTTTATTAGACCAGTGTAGGCAAGAAAGTCTCTAACCAAAAACAGCTAACGTCTAGTTCCAGGGGGAAATGGATGCTATTAATCTATGACCTCTCTCTCTTCTTTTATTTTTATTAGAATATAAACCTTGTTAATAATGCAAAGTCTTTTGAAATGTACAATTCCATAGCTCTTAAGAACAACCTTGAAAAGAAGGTACTTGATGCTGCACTAAAGGCGTGTGTCACTGGGGTTTGAAGCTGGGAAGGAATGCATTCTCTCCTGTCTTTTTATATTGTGATAGATTTGTGGCAGGGTGGTTTAAGAGGCTCCTGCTGTCTCAAACTGTTTCCTTCAAGCACTGACCATGAACTGGCTCAGAGATGATTTGGACACTTAACATTTTCAAGGACAAAAATTTCTCCCAATGTGGTAGAGAGAGAAAGGAAGGAAGGATAGATGATCACTCTGCTTTATTCCTAGCAAGCCCAACTTAGACAGGAGAAAGGATTTTTAAAAAAATGGAGATTCCAACATGGAGTTTGCAGTGCCTAATTGTATGCTGTAAAAATTAATGGCATAAATGCTTACCAAGGAATAAAAATATGCAGTGCTATTTAAGCAATGGTTTAAACAAATATAGCTTATTTTTGCTAACGTGGCCACTCAGAGCCAAATCTCTTTGCAGGCCTGTCGGCTGCACTGTTTTCCCCACCGTGACAGATTGGATTTAATTGAAAAGTTGCTAGTTTAGAGCTCTCACTGAAAACTTGCTTGGTGAAATAGAATCGGCCTGGTGATTGTCCTTCGGTCTATTTTTACATAGCCTCTTTATCCCGGTCATCATTTTTTTTAGAAACTAATATGAATATTTCCCATAGCCATGAAAAATACTTAACAAGGGGGAGGACTTCCCTTCTACTTAAAAATGTTCAAAGTCTCAGAGACGGTTGTGGTTCCTGATTCTTGTTTTTTCACCATCAATGAACTTTATGTGCCCTATTTATGACATGGGGTGTTTTTCAAAGAGCTATTTGAAACCCAGGGAGCATGCCCTCAGAAGGAGGTACGCTGAGCAAACTGAAATAAATATTCTCGGGGAGAGTGAGAGAATTGAAAATAAGGGAAAGGTAGGAAATTAAGGAGAGAATGAATTGAATCGACCCAGTTGGGAATTCTCTTTGCCATTTTTATTTGAATCATTTTCCTCAAATTTCTATTTCAGTGCATAGCACTGTTAAAAGATAAACTGAGGCATATTTTAAATGCTGGGGTTTTATTCAAGCAAAAGTTGAGCATCCTAGCAGATGAAAAAGAGCTCCAAGGAGATGTACAAATTGAGAGGCAGAAGGGGGCATAAACAAGGAAGTTAAACTAGGCAAAAAAGTGGGTTAGTTATTGCAAAGTTACTTTCCCTTAGGCATGTCAGGGTTTTACCAGGGAGGTTTACGATTCCATGCCTTGGAGAGATGAAGCCATAATTAAGGAGAGTTTTGTTTTGGTCACATGGGGCTTAGCATAAGGGACTCCATTTGGGACCTGTTGTCTTGTTTTTAACACTAATAGGTCAGGATTTGTGTATCTTCCATGACAAAATTGGTCTCAGCATATTGTTATCTAATGGTCCAAATTCCTTCACAAAACTTACCAGGAGATTTCTGTATGTAGAGCTATACTGTACCCAAACTTTACGAGCCTTTTCCAGGGAAAAAGATGTTCTGGTTGCCATCTAAAAGTAATAACTTGCCTCAATTTCAGTAAGTGTCAGTGAGTAATTATCCTGGTGACTGAGGTCCTAAGGAGCCCAGTGCCTTGCTACTCAATCCTTGCTCCATGAACAACCAACATCATCAGCATCCCTTGGCCATGAGGGAGTGGGGGAGGGGGCATTGGAATTGCTGATTGCCTGGCCTTTTCCCAGACTTACCAGATCAGACACTGCCATTTAACACGACCCCCCCCAACCCAGGGATGTTTATGCTATTAAAACTCCAAAAGCACCTCCCCAGCAGATATGTGTGGGACACCTGGGTGAATTTCGTTGAAAAAAATCTTTGGGCTTAGAGAATGTCCTTTACTTTTGTTGTTCTAATTTTTAACCACGTAGTTAAACCTGCTGAAGAGATGAGTACATTAAAAATTTTTTTTTAAGCTCTTGGAAAAAGGCAGCCCATTTTTTGACAGTGGAATTTCCACCATCTATGCATTACAGTCTATTTGGATAGAGGAAATAACACCCAAGGAGCAAGCACTGAGGACGGCGTGGAATGATGACAAACTCAATTGCAC
>TCONS_00025911
GGGAACTGCCGACCTCTCCATGCTCTCTTTGCTCTTCTGGTCCTAAGGACACTTTAGCAAAGTTAATATCGGAGACTCCCAACTTTTACAGCTCATCCATTAAGTTCCAAAACAGAAAAGAGAGATACTTAACTGGGGGAAAGCCAGATGTTGAACTCTCCACCGATTCCAAAAACATCAAGCAACTTGAAAGATGGATAGCTCTTCAGCTCTAGTTTCTGACTTTCCATTTGGCATTGGTCCTTGAACACGACAACATAATGATGTTCTCAATTCGGTGATTTTCAAATATTTTAATCCTAATTAAAGCATAAAGAAAAAGTTGCGTTAGCTGAGCTCGAATGCCCGCCAAGTGTGAGAAAACTGTATCTCAGCTGTATGTACTGTTACACAGTGTTCTTGGAACTTCTCATATGTCATTCTGTCTGTTCATGTGCAATCTGATAACTAACTACAATTAGCAAATGAAATATTTATATATGCTACCACGTAGTCAGTCCATATGTGCAAAATATTACAAGATCCTCAAGTAGCATTTAGCATCACCCACTGTTATGTTAGTTTCCTGAAATAGGAAACTATGCTGTCTTATGCAGTCTTATGAAGTATGCCCCCCGAGGATGCAATTTCCTTGCTTTGCGTGTTTGTGGTAGAGCTCAAGTCATCCTCCAGTGAGGTGACTGGTTTGTCCTCTCACAAAATTCAGCACCACCAGCCCAGAGTTCTCTTTCCTTTTTCTCCGTGTTACTCTTGTGCTTCACCTACAAGCTACACCATGTCCCAACGAGTAGTGTTCATCCACGTGGGATGAACACTAGCCAGTTACTACTTTATTTATAAAAATTCCAGTCATTGTCCGAGCACAACTGACTGACAGCACACACTGAGAACTTCGTAAAGGACTTTTAAACCTTCCACAGACACACAGTTTTTAACCAGCATGTGAACAATATGAGAAGCTTGTTGACTTCTGAAAAAATTGCCTGGAACTGAAAATCCATAAGTGGAAGGAAAGCAAGCCTCTGATTCACTTGACTTAAATCAAGGGACATCCAACAGTTGAAGGAACGTGGGGCAGCTGCCCTCAATGAAATATCAATACAGGAAATGAACAGTCCAGCAGCATTCCATGTATTGAAATACAAGCCATTTCCACCAAGATAACACTCAGTAAGCAACACAACAAAAGAGAAGACTCTGGGTTGATCATTGCAATTCCTCAAGCATCTCCTGGCATGTTTTCAAGGCTCACATATTTGTAGCAGGTGAAGACCTTGTTGTCCCAGGACACATTGAAAAGACTATTCTTTTCCTGTGGCGTGCCTGACACATTGTGGAAAATCAATTGACTATGGACATATGGATTTATTTTTGGACTCTCAATTCTATTGCATGGATTCATTAGGGGAAAAATCTATTTATTAAAGGTATGATGAGATAAAAAAGAAAGTATATGGTAAGGATGGAGTTCTCGTCGTGGCTCAGTGGTTAATGAATGTGACTAGGATCCATGAGGACACAGGTTTGATCCCTGTCCTCACTCAGTGAGTTAAGGAGCTGGTGTTGCTGTGAACTCTGTTGTAGATCACAGATACAGCTCAGATCCAGTGTTTCTGTGGCTGTGGTATAGGCTGGCAGCTGTATCTCTGATTCAACCCATAGCCTGGGAACTTCCATATGCCCTAAAAAGTATGGGCCTAAAAAGACAAGAGACAAAAAAAAAAAAGAAAGAAAGAAAGAAAGAAAGAAAGAAAGAAAGAAAGAAAGAAAGAAAGAAAGAAAGAAAGTATATGGTGAGGATAAAACATGAAAAAAAATGGCAGAAATAGACCTAAAAACTTAGTAATTATAATTTGCTCATTACTTAAGCAAATCTTCATTGCATGTCTATTAACTGCCCACTGGGAGAAATATACAATAAATAAAATAAGGAAAGAGTTTGGCATATTGAGAATACTAAGTGCTATGGAAAAATAATAAATCAGGCAAGGGGTTAAGGGGTGCTGGGTTTGGTTTGCAATGAGTAGTTGAAATTTGAGTCAAAGTGTCCAGGAGGTAAGGGAATAAACCCTTAAGATAGCAGTGGAAGAGCACACCAGGAAGAGGGAACAGACTTGCAAAGATGCTGCAGGGAACAAACCTGGCCAATTTAGTAAAAAAAAGGAGGTCAGGGTGGCCAGTGTCAGAGAAGATGGGAGGGGTGAAGGTTTACATCTGCCTGAGAATTCACTGTAAAGATTTTTGTCTTTTCCTCTGAATAAGATGAGAATCCATAGAAAGGTTTTGAGTAGAAAATAATTGTTATCTGACTCACTTTTAGACAGAATTATGGTGGCTTCTAAGTTGAGATAGGGTGTGGTGGAGCAACTACAGAAGCAACAAGGGAAGTAAAGAGGTTGTTGCCAAAAGGCAAGTGAGAGATGCTGGTGGTATGGTCCAGGCTGATGGTGGTGAGGATAGAGAGGTGTGATCGACTGATAGTGATAGATAGATAGATGGACAGATAGATAGAGTTGATTAATTGTCAGAGCAAAAGAAAAAAAATGGAGTTCCCGTCGTGGCGCAGTGGTTAATGAATCCGACTAGGAACCATGAGGTTTCAGGTTCGATCCCTGGCCTTGCTCAGTGGGTTAAGGATGCAGCATTTCCATGAGCTGTGGTGTAGTTTGAAGAGGTGGCTCAGATCCCACGTTGCTGTGGCTCTGGTGTAGGCCAGTGGCTACAGCTCTGATTGGACCCCTAGCCTGGGAACCTCCATATGCCGTGGGAGTGGCC
>TCONS_00025910
GAACAGTCCAGCAGCATTCCATGTATTGAAATACAAGCCATTTCCACCAAGATAACACTCAGTAAGCAACACAACAAAAGAGAAGACTCTGGGTTGATCATTGCAATTCCTCAAGCATCTCCTGGGTAAGCATGTTTTCAAGGCTCACATATTTGTAGCAGGTGAAGACCTTGTTGTCCCAGGACACATTGAAAAGACTATTCTTTTCCTGTGGCGTGCCTGACACATTGTGGAAAATCAATTGACTATGGACATATGGATTTATTTTTGGACTCTCAATTCTATTGCATGGATTCATTAGGGGAAAAATCTATTTATTAAAGGTATGATGAGATAAAAAAGAAAGTATATGGTAAGGATGGAGTTCTCGTCGTGGCTCAGTGGTTAATGAATGTGACTAGGATCCATGAGGACACAGGTTTGATCCCTGTCCTCACTCAGTGAGTTAAGGAGCTGGTGTTGCTGTGAACTCTGTTGTAGATCACAGATACAGCTCAGATCCAGTGTTTCTGTGGCTGTGGTATAGGCTGGCAGCTGTATCTCTGATTCAACCCATAGCCTGGGAACTTCCATATGCCCTAAAAAGTATGGGCCTAAAAAGACAAGAGACAAAAAAAAAAAAGAAAGAAAGAAAGAAAGAAAGAAAGAAAGAAAGAAAGAAAGAAAGAAAGAAAGAAAGAAAGTATATGGTGAGGATAAAACATGAAAAAAAATGGCAGAAATAGACCTAAAAACTTAGTAATTATAATTTGCTCATTACTTAAGCAAATCTTCATTGCATGTCTATTAACTGCCCACTGGGAGAAATATACAATAAATAAAATAAGGAAAGAGTTTGGCATATTGAGAATACTAAGTGCTATGGAAAAATAATAAATCAGGCAAGGGGTTAAGGGGTGCTGGGTTTGGTTTGCAATGAGTAGTTGAAATTTGAGTCAAAGTGTCCAGGAGGTAAGGGAATAAACCCTTAAGATAGCAGTGGAAGAGCACACCAGGAAGAGGGAACAGACTTGCAAAGATGCTGCAGGGAACAAACCTGGCCAATTTAGTAAAAAAAAGGAGGTCAGGGTGGCCAGTGTCAGAGAAGATGGGAGGGGTGAAGGTTTACATCTGCCTGAGAATTCACTGTAAAGATTTTTGTCTTTTCCTCTGAATAAGATGAGAATCCATAGAAAGGTTTTGAGTAGAAAATAATTGTTATCTGACTCACTTTTAGACAGAATTATGGTGGCTTCTAAGTTGAGATAGGGTGTGGTGGAGCAACTACAGAAGCAACAAGGGAAGTAAAGAGGTTGTTGCCAAAAGGCAAGTGAGAGATGCTGGTGGTATGGTCCAGGCTGATGGTGGTGAGGATAGAGAGGTGTGATCGACTGATAGTGATAGATAGATAGATGGACAGATAGATAGAGTTGATTAATTGTCAGAGCAAAAGAAAAAAAATGGAGTTCCCGTCGTGGCGCAGTGGTTAATGAATCCGACTAGGAACCATGAGGTTTCAGGTTCGATCCCTGGCCTTGCTCAGTGGGTTAAGGATGCAGCATTTCCATGAGCTGTGGTGTAGTTTGAAGAGGTGGCTCAGATCCCACGTTGCTGTGGCTCTGGTGTAGGCCAGTGGCTACAGCTCTGATTGGACCCCTAGCCTGGGAACCTCCATATGCCGTGGGAGTGGCC
>TCONS_00005230
AAAACAGCTCATGCAGCATCATCCTCCCCCCTTTACTTCCTTAAAGGTTCCATTTTTATTTCTATAAATGATATTCTCAGGTCATTTAGTCTCTTTTTTTAATTCACTTTGTGCATTTAATAAGCAAACAGTTCTTATACGTGATAAACTTTTCTATCTTCATACTTAACGGTAGAAACTTGTTTTCTTCAAACCTCACCATCTTCTGTCTTTGTCAGATCCTTTAAGGCCTGTCATAGATAACTTTTCTGCCTTACAGTTTTCCTGTTCTTAGGGAAGATGAAATATTTCTTTATGTACTTGGTAGGGACCTCTGATCTAGAAAATAACATACAATAATTTATTATGGTGAATTTCTCAGATACTAAGACATTTCATCAGGCCCTGGGAAGATAAGAACCAGAAGTCCATTCCCTTTGTTGTTAAAAAATTGGAGAAAAAGACACAGTGATACAGTAAAATAAAATACAGAGAGAAACTCTCACATGTTTTTCACTCTCCCTTTCTTTCTAGTTTGAAAGCTTTGTGAAAGCAGAGATGGGATGTCTTTTACTTTTCTTTAGTGCACTTAGCATAATGTTTTGCAGATGGTTGTCACCAGATATTTATTGAATGACGAGTAATTCAAATGGAAAGATAACCTAGTACCCAGAAAAGGCTTTTGATGGGATAATGAAAAGTTTTCAAGGCCATTTGTAAAACTGATGTCAAGAAACTAGCAAAGCCTCTCAAAAGAAAATTTCTTGTTTAAATAATTAGAAAAAATGAAACACTAACATTTAACCTTTCACTTGCTATTTTAACAGGGTATTATTACTTTGGATTCACTTTTATGTGCTTTGTTTTTGTACAGTAGGTACTTGCCACCAATGGCTATTGAGCACTTGAAATGTGGTTTGTACAAACAGCTCTGCATACTTAATTTCAAAGATTTAGTATGGAAAAATAAAGCATCTCAGTTTTTTATATGCATGTTGAAGGATTTTTGATATTTGGAGTTAAATTAATTTCCCTATTTATCCATTGTTTAATATGGCTGCTGATAAATTTTAAATTACATAAGACATTGTGGTTCTAGACTTCTTGATGAATATCTCAAAGCATGTAAAATATCCATAAAAATTAAACCTTATTGCTTTCTCCCATGAAATTTTTTGTGACTTGAGGACAAGGCTTATCTAGCAAAAATTCAGGGTATGTAAAGTATAGCTAGAAGCCAATGGGTAAAAGATAAAACTGAAATGTCTTTAATCAATTTGTTCTTTTTTTTTTAAGGTTTTTTATTATAGTTGATTTACAATGTTCTCTCAATTTCTGCTATACAGCAGAGTGACCCAGTCATACATATATAAATATATATATATATATATACATTCTTTTTCTCTCATTACATGTTCTATCACAATGACTAGATATAATTCCCTGTGCTGTACAGCAGGAGCTAGTTGCTTATCCTCTCCAAATGCAATATTTAGCATCTACAAACCCCAAACTCCCAGCCCTTCCCACTCCCTCCACCAATTTGTTCTTGAGTGCCTAAGATATTCCCAGTACTTTGTGAAACATACTGTGTAAAACTATGATTTGGGGTGTAAGTAGAGTAGATCTGGGTGCCAAGTTTGCATTGATAGTTATATTGGTTATTTAAAGTAGTCCCAAAGAACATTTAGGACCTATATCATCCTATTTTTCTAGAATAAAATATTCTGTATTTTTTTCTTTATGCATGTACTTGAAGCTCAGAAAATAACCTGTCATTAAACACATCATTTTGTATATGTTACATGGGCTTCAAATTTTAAGAGTTGCCCAGAAACAAAAAAAAGAACTAAATTCAGAATTGAACCAAGTCAGTTCAATGCTCACTACTTGAAGAAGCATATTTTATCATTTATTCTTTAATATTTATATTTTTATGTTCTCTGTACCTTCCTGTAAAGCATATTTATTTTTTGAAAATTAATGTAATCTAAATTGTAGGAATTTAGGAAAAAATATCATTTGTAGTAATTATTATTTTATATTGGCTATACGAGTGATTATATGGGATAGTGAAGTAAAGGTTGTCCTTGCCCTTGAGCTATCTTGTTGAGGGGGTACCATTCTTTGGATGTTTCCCTTTCAGCAAATTCACATACTCAAAACTAGTCATGTGCATAAGAAGCTCAGTGAATTAATGTGGCCAGGAGATGTCAGAGATGATGAGGACCATACCCTCAGAGCCCACTTCCTCTCCCTCAATGCTACTGTCTAATTGAAGTCCTAGCTATATAGAAGTGACACACACACTCTATTCATTCATCAGTATGAGAAATGATTCACTTGTGAACAGTACTTTCTCCATGTTTGTTTGAAGTGAATTGTTTGAGCTTTGAAGGGTCACCTTGATCTGTTTCCTCTGACCCCAGAGGTTCTCAATACCTACAGAATTTCCACAGGGCTACAGTAGGAAAACTGAATGTCTATTTTTTGACTTCACTTTTTCAGGATTTGCAATTACTGTAATTTTCTTGAGAACAGGCCATGAGTGATGTTCTATTAAAAACATAAAGGATCACTCAGGTAAGCTTCGAATTTTTATGTATAACCAGATGTCTTATCAGTAGCTTGAAGAGACTTTAAATTGTGATTAACTCAGTTTTACAATATACCACCTACTGTATTAGCCAAAATAAATACCTTCTCTGAGCCTCAGTTTCCTTGTCCATAAGGCAAGGATTATAATGTCTTTATTATAAGTTTATATCCTCCCACAATGTATTTGGAGAATGGATTATATGGTTGTAAAGAGGTAACAACAGCAGCAAACATTTGGGAGCTTACTATGTGCTAGGCACTGTGTTAAAAGATTCCAAGTATTAACAGTTTAAATAAAGTGTGAAGAGTGCCAAGCACAATGCCTGGCATATAACTGGTAACCAATAAATGTTAATTTCCATTTACC
>TCONS_00036394
CTCGGATCCTGCATTGCTGTGGCTGTGGCTGTGGCTGTGACTGAAGCTCCAATTTGACCCCTAGCCTGTGAATTTCTATATGCCACACATGCAACCCTAAAAAGCAAAAAGAAAATTATTCTTCTTCTTGTTTAATCTCTTTAATGTGCAGTGTGGGAGGGTGGAAGAACCTGTGCACATTAATCAAAAATGCACTCAGTTTGAGGAAATGCTTGGTTTTTAAGGGAACAAAGCCATTTGGACAGTCCTGCTAATCAATTTCATTGTTAGAGGTACCAACCACGGAGTCTCTCCAAGCTTCTCTTGAAGGCCTCATTATCCTAGACCCATCTGCTTATTTAAGGGGCAGCTGTGATAGAAAGGAGCTCATAACAGGCCTGGACTCAAAAGAAGCAAGATCAAATACCAGCTCTGATAATATTGTACCAACTTGGGCAAGTCAGCTAATATTTTCCAGTATCTATTCACCTGTAGACTGTTGACTTTGCAAGGTTATTGTATGAATTCAATAGAAAAGGGGTGTTAAATTTTGTGGGTTTTTTTTTTTTTTTGATGTAAAAGTATCTTGCTGGTTATCGAAGCAAAAAAAATGTAAACAAACAAAACTCAATAATTATGGAGACAGTAAGGAGAGAATTATAGTCAAACAATGGTGCTGGTATAAACTGGTATAACTCCTTCAGAAAGCAGTTACAATGCATATTGACAATGAGTATGTATCGAATTGTCTTTTTTGATCTAATAATTACAGGTATGAGAGTATGTCATTGAAAACGTAAAAATAATAATAAGGGGGAACTTCAAATGTGGAAAGATTTTCTTCACAGCATTTTTCGGTCGTGGAAAACAACCTAAATTTTTAAGTAAATAATGAAATGTTTAAGAACATCATTACATGCTTAGGATGCTTAGAATCTTATAGTGTTAAATGAATAAAAATGGGTTCGAAATACATATTTGATATGATCACATCTTTATACCAAGAAACATAAGCATTGACAAAGACTGAAAGAAAATAAAATGAAACGTCCAACAATAATGGGTAAAAGGAAACCAGAAGATGCTTTGGATAAAAGCACTACATGAACTTTTGCCCCTCTTTGCATTCCTAACACCTTAGACATTATCGACACACTATATATTAAATGAAAATTTTAAAGTATTATACAGTAGCTCTGAGATAACTAGAACTCTGCTCAATCAATGAACCCAAGCTTTAACTTAATTACTCCTGCAAAATAGTTTTGAAATATTTTTTTCCTGTAGTTTACTCTTCTTTTTCCATCCTGCCATCTGTAAGATCATAGATATTAAGGAACTAGCACATTTGGCATTTGGTCGAATAGCAAAAGCTTGGATTAAGTCATTGAGTGTCACAAGGCTCAACATCAAAGGAATTTTCCAGCATTTCTCCCCACACACAGCCAGGCCATGTCACTTGATCCTGAAGAATGCCAGCAGTGAGCAGTGGGTGGTGACTGCTCATGGCAGGGGAGCCAATGTATACGTTTCCATCAACAGGAAAATGGGTGTGAGTCCAACACCAGGCGGGGGTGGGATGGGTTGAGCTTGAAGTGTGATGAGCAGAAAAAGCTCGTCAGCATATCGTAGTGAGTTCATTGGAAGTAGTACTGCCTTCAGATGAAAGCCACCTTCAATGGTTGCTTTTTGTAATAACATTGTACAAAATTATATTGTCTTTCTTGCATGTCCTACAGGCTTCTCCATGGCTCACTTGGGAATAGAGCACCAGGCTCATCACCCAGTGGGGTTGTCCCCTGGAGAAGTAGAAGATAGCCTGTGTTGGGGCAACCCAGAGAAGAGGAGGATTTTGCAGAGAGGGGATAATACTTCTAGGGCAGAAATTAACTCGACTCTTGAATTTCAAATAGAAGTATTTCTTCGCATCTGAGTTCACCTAAAAAGCAAAAGAACAAATGTGTACCTCAATTACAGGGAATGAAA
>TCONS_00042080
GGGAACTGCGCAAGTTCACACTTCTAAGTCCACACTTACTCATTTGTGAAAAGGATGGTTGTGAGAGCAAAGCAACAGCTAGCTAGCCTTGCAAGAAAACAGTTTGACAATGCAAGTCAGTAGCCCTAAAAATGTGCTTCCCAGACTTCCGGTCAGCCAAGTTGACATAGATCCACTTCCCCCCGCTTCTCCCTGGAGAGCATGACTATAAAGTAAGGGGCAACCGAAGGGGTGCTCTGACAGATAAGACAAAGATCAACTGGTTTGGAAGCCCAAGACTGGAGAACAACCCAGCGGCAAGGCATCTCATGATCCCCCCACCCAACCAAAGGAGACAACCTGGACCTACTGTTTCCTGCCCCGCAACCTGACAACAGAAGGCAGC
>TCONS_00064503
GGCTAACAAAAGAGCAGCTGCTGCTCCCCTCCCTCCGCCCCCTCCCTCCCGGGCTCAGACACACCCGGACAGCGCTTGGGGCAGATCCCTGACTACAGTTCCCAGGAATGTTAGCAGCGGACTCGGGTTGGTTGGAGCCAAGATTGCTGGCAGGATCTCAGGAGTCTGAGAGGGTCTGAACTGGAGTTGCCTGTGCAGCCGGCAGCAGCAGAAATGCCCTTAAAAAGGGAAAGGAGAGACGCCAAGGAGAGAACCAGTGCCTGTGCCAGGAGCATGCAACTCCCAAGAGGTTTCACCAAAGCACGAACTAGGTTTGTTGACTGGTTGAGTGGTAGAAACAGACAGCCGTGTGTGAGGCCAGGAGAAGATCAGCATCACCTCTACGATATCAGAAGCAGCTGCAGAAAACTCATGGAATCTCTGATCCCACCAGGTTTATAATCTTGCAGCAGCAAAGTGTGAGGCCAAGAGAAGACCAGCATCATCTACGATATCATGAGCAGCTGCAGAAAACTCATGGAATCTCTGATCCCACCAGGTTTATAATCTTGCAGCAGCAAAGTGTGAGGCCAAGAGAAGACCAGCATCATCTACGATATCATGAGCAGCTGCAGAAAACTCATGGAATCTCTGATCTCACCAGGTTTATAATCTTGCAGCAGCAAAGTCTGCTAGGCATTCTCCAATATCCATTCTTCTCTCCCTCCATAATAAGAGTTTTAGGTGGAAACATGGTTGCTCAGCTAAAGACTACATTTCCCTGCTTCCCTTGCAGCCAGGGTGGTCATGTGACTGAATTTTGGCAGGTGAAGTATAAGCAGAAGTTATTTCTGTCCTCTTAATTGGGTGTGTGCTCCCCTGTCTCCCTTTCCAATTTCCTATCAACTGGAAGATCACAAAAGCTAAAGCAGCTTGGGAATTAAAGATGGAATCTGTGCAAAGAGAATGGTAGAGCCTCCCTAAAAGCTCTGGATTGCTGACCATCAGGCAAATAAACCTCTATTTTGTCTAAGCCATGTCATCTGGAGGTTGTTTTATCAGAGTAGGCTTGCATGAATCTTACCACCGAAATGAGCAGTGGCAACAGATCCTGGTGAGTTTTCTGACTTCTAAATACAACACAACAAATAAATATGTTCTTCTAACATCCTTTAAGGACCAGTACGCCAGAAATTATCACCTGTAATCCTCACAATAGCCTTCTGAAATGGGGAGGCCTGTTACCCATGCCGTGAGTGTCTCCTAAGTTCTTT
>TCONS_00083395
AGCAACCGATCGGTGGCGGGCCCGCGGGATCCGGGGATTTAGGACCCGGAGTTACCTCCCGCGGGTTTTGCGGCTTACCCCACCCGCGAGACCCGCTGCCCTCTAGAGTAGGGGGCCCCAGGGTGTGGCCGTCCTGCCGGCACCTGGCTCAGGTCCAAATGATCATTCTCCAGCAGGACATTCAAATGCCTAAAGCCTGGGCAAATGCTTTACACTCAGCCAGCAGACTTTTACCAAGTGTGGTGTGAGCATCTGGGATTGCCAGATTTGAAATCTATTGACCTCTAAATATCGGGAGGCAGACAGGTAAAGTAAGCGTGGCAAGCATGAGTGGGAAGCCTCAACCCCCGGATTCTCCAATCAAACGCTTTTCTCACAGCCTCTGCCAGTATACTCTTCCTGTTGGCCACACTATGAAGAATTAACTTTCCTGTATCTAATCTAAATCACATTTTTTGCTGTAAATCAACTAAAATGGAAAAAATAAAAATCATAAAATAATAAAATAAAATCAGTATAAGCAAATAAATAAATATAAATCACAATTTTTGCTATAAATCCTTTTCCACCTCATGTATTACTGATCTATTTGTGTCACTGGTGTATATATTTGCACATATACACTTTAACTGAAGGTACATGGAAAGAGCCGAAGCAGGAATCATCGTTGTTATAATTCATTTTTTATATTTGCTATATCAAAGGTTGAAAGATAACTTAGTACCCCATGACCATTAGCTATTGTCCTCAAAC
>TCONS_00037043
GGCCTGTCCAAGATCTGATACACCAGCACTCATAAGGTTGCAGCACAATCTTGGATTGGATTCACCACACAGGAACCAAAGCCTGGAACCTGGAGAAAGAAGATGCCCCACCCTCAACTACCGAGGAAAACTCCCCTGAATACCAATGCAACCCTCTGGAGGAAATCAAGGAACCCTTCCAACAAACAAGGGAACAATCAGAATGAAACGAGTGGTCAGTGTAATTGCTTTTCTCTCCTTTGCCATGGGGGATTCTTCCACTTCCTTACAGTGGGTACAGGGAAATGTTTTGTCTCCTGGGCTCACTCCTATGCCTACTTCCAGAATCAATCAGACTGCTGTGTCTGCAGAGCATTACCTATGTCGTTTGTAGAAGGATTCCACATAGGGAAACAACTGCTTGCAAGTATGTGAATTCCTGCATCAGAATGGGACTGATTCCCCACAAGATCTCTGGACAGCAAATAAGTTGTCCTGTCCAACTCCAGCTTTTGGCACTACCCTCCAGAACTGGTTAACATCCTCTTCCTGGTGGAAATGTTTGTTTACAACAATCGCAATCATCATGTGGTCTTTTTTTTTTTTTTCTTTCTTTCTCTTTTTAGGGCTGCACCTGAGGCATATGGAAGTTCCCAGGCTAGGGGATGAATCAGAGCTATAGCTGCTGGCCTACACCACAGCCACAGCAATGGCAGATCTGAGATGCATCTTTGACCTACACCACAGCTCATGGTAACGCTGGATCCTTAACCCACTGAATGAGAGCAGGGATCAAACCTGAATCCTCATGGATCTAGTTGGGTTTGTTAACCACTGAGCCATGAAGGGAGCTCCTCATCATTGTGATCTTGATTCTCTTATTTGGACCCAGTATAATTAATTGTATTTCCTGCTTCATCGAATCCTGATTAGAAGCTATTAGATTTCAGATGGTAATAGAAGGGGAACCCAGTGCGATATATCAAAGCCCGCTTGACCGTCCCATGAGTGGAGACCTAACTCCTTTCCCCTAACAAAGCCCCTTGTCAGCAGGAAGCAGTCAGAGCGGTCTTTACCCCTCACCCTGCAGTTAGAGTCTCCAACTTTAGAGGGGGGATTGAGGCGGAATAATTCTGGTAGTTAGTGTAGGAACACGGGCTTCCATATATTCCCTGATTAATGTCCACGGTTTTAAATTTGTAAAAACAAATCAAGATAAACAGCCCTTGCTTGTTGGAAGATTAACTACTGAAAGTACATCTGTGGACATTAACCTCTGATCTACACATTTGGCTGCTAGAAAAGGAATGTAAAGAATGGCAACTCTAAGTCTAAGGGAAAGAAGAACAAAAGGACCATAAAGCCTATGGAGTATATCCTGAC
>TCONS_00083397
GGGGATTTAGGACCCGGAGTTACCTCCCGCGGGTTTTGCGGCTTACCCCACCCGCGAGACCCGCTGCCCTCTAGAGTAGGGGGCCCCAGGGTGTGGCCGTCCTGCCGGCACCTGGCTCAGGTCCAAATGATCATTCTCCAGCAGGACATTCAAATGCCTAAAGCCTGGGCAAATGCTTTACACTCAGCCAGCAGACTTTTACCAAGTGTGGTGTGAGCATCTGGGATTGCCAGATTTGAAATCTATTGACCTCTAAATATCGACAGGTAAAGTAAGCGTGGCAAGCATGAGTGGGAAGCCTCAACCCCCGGATTCTCCAATCAAACGCTTTTCTCACAGCCTCTGCCAGTATACTCTTCCTGTTGGCCACACTATGAAGAATTAACTTTCCTGTATCTAATCTAAATCACATTTTTTGCTGTAAATCAACTAAAATGGAAAAAATAAAAATCATAAAATAATAAAATAAAATCAGTATAAGCAAATAAATAAATATAAATCACAATTTTTGCTATAAATCCTTTTCCACCTCATGTATTACTGATCTATTTGTGTCACTGGTGTATATATTTGCACATATACACTTTAACTGAAGGTACATGGAAAGAGCCGAAGCAGGAATCATCGTTGTTATAATTCATTTTTTATATTTGCTATATCAAAGGTTGAAAGATAACTTAGTACCCCATGACCATTAGCTATTGTCCTCAAAC
>TCONS_00083396
AGCAACCGATCGGTGGCGGGCCCGCGGGATCCGGGGATTTAGGACCCGGAGTTACCTCCCGCGGGTTTTGCGGCTTACCCCACCCGCGAGACCCGCTGCCCTCTAGAGTAGGGGGCCCCAGGGTGTGGCCGTCCTGCCGGCACCTGGCTCAGGTCCAAATGATCATTCTCCAGCAGGACATTCAAATGCCTAAAGCCTGGGCAAATGCTTTACACTCAGCCAGCAGACTTTTACCAAGTGTGGTGTGAGCATCTGGGATTGCCAGATTTGAAATCTATTGACCTCTAAATATCGGCAGACAGGTAAAGTAAGCGTGGCAAGCATGAGTGGGAAGCCTCAACCCCCGGATTCTCCAATCAAACGCTTTTCTCACAGCCTCTGCCAGTATACTCTTCCTGTTGGCCACACTATGAAGAATTAACTTTCCTGTATCTAATCTAAATCACATTTTTTGCTGTAAATCAACTAAAATGGAAAAAATAAAAATCATAAAATAATAAAATAAAATCAGTATAAGCAAATAAATAAATATAAATCACAATTTTTGCTATAAATCCTTTTCCACCTCATGTATTACTGATCTATTTGTGTCACTGGTGTATATATTTGCACATATACACTTTAACTGAAGGTACATGGAAAGAGCCGAAGCAGGAATCATCGTTGTTATAATTCATTTTTTATATTTGCTATATCAAAGGTTGAAAGATAACTTAGTACCCCATGACCATTAGCTATTGTCCTCAAAC
>TCONS_00083399
GCAAACTGGAGGTCCGGGGTGTGGGGATTTGGAGACAATAACTGGAAAGCATGCTTAATTCCAGACAAAGTTTCGTGAGTAAAGTCCAAATGATCATTCTCCAGCAGGACATTCAAATGCCTAAAGCCTGGGCAAATGCTTTACACTCAGCCAGCAGACTTTTACCAAGTGTGGTGTGAGCATCTGGGATTGCCAGATTTGAAATCTATTGACCTCTAAATATCGGCAGACAGGTAAAGTAAGCGTGGCAAGCATGAGTGGGAAGCCTCAACCCCCGGATTCTCCAATCAAACGCTTTTCTCACAGCCTCTGCCAGTATACTCTTCCTGTTGGCCACACTATGAAGAATTAACTTTCCTGTATCTAATCTAAATCACATTTTTTGCTGTAAATCAACTAAAATGGAAAAAATAAAAATCATAAAATAATAAAATAAAATCAGTATAAGCAAATAAATAAATATAAATCACAATTTTTGCTATAAATCCTTTTCCACCTCATGTATTACTGATCTATTTGTGTCACTGGTGTATATATTTGCACATATACACTTTAACTGAAGGTACATGGAAAGAGCCGAAGCAGGAATCATCGTTGTTATAATTCATTTTTTATATTTGCTATATCAAAGGTTGAAAGATAACTTAGTACCCCATGACCATTAGCTATTGTCCTCAAAC
>TCONS_00055464
CTTCAGTCTTGGAATAACGCAACCTCGCCGAAGAGGACCAGCCCGCTGGCCGGTGAGCCACGCGCTTCGATGGCGGCTGCCCAGGTACCTGTCTCCGTACCTGTACCAGGGCCCAGAATGATCTGTGGAAAACGAGAACGGACGCAGTCACGCTCCTGCTGAAATTTTCATGGATCTGCCATTGCCCCGAAGATCAAACTCCTACCAGGTCCTGTGAAAGCTGCTCGGGGTGGTCCCTGCCTGCCCATTTCTCCTCCCCCCACCCCCTACCTTTGCTCATTCCAGTCCCAGCAGCCTCTATTCTCCTCAGACAAGCTCAGAGACTTCCTCCCAGGGCCTTCGC
>TCONS_00077166
TGCCTTTCTTCACGTTGAGGGTCCTCAGAAATAGAAAACCAGAAAGGAGCCTTCTAAAAAGTCTGGCGCCCTGGGCCCATGCTCTTCAGCAGGGTGGCTGCGAGGGGCCCCACGTACAGAAGAATAAGACGTCAGATGGGCAGCATTTCCAGAAGTCCTTTCCACAGCTTAAAAACAAGGCAGAAAAGAACCAAGAGAAAAGAGAAGAATTAGCCGTTCTTCTCCTAACGTGTCGGTCTCTGGACGTAAGGTCAGCAGCTGCCTTATCCAGAAAGGGCAAGAGTAGCCCTGACCCCCTCGGTCCGGGAGGAAGTGTCCCCCCTTAACCCCGATCCGAGCCTCAGCTCATCGGAGGGATCGAAGGGCCTAATACACAGTGTCCTCACTGTTCTCGGGCCCTGAGGGCTGTCGGAAGTGCGGGTCCCTGGAACTCCCAGTTGTGCCACCTGAAAAGAAAATCCCCCTGAGGACCAGGAGGCGCCAAGAAAAGGCAGAAAAAGAGTGGAGCTGCTTCAGAGAGCGGGGACCACACTTTCTTCCAAAGTGGATTTGCAAGGACTCAAAAGAAAACCGTACTTGACGTGGAGGAGACGGTGAGGCGCAGTTAGTGTATGTTTTGAGCAACACACCCGAAACTAACTAGAATAAAAAATGAGACACATACACCAGGGCATAGATACATTATTTCCATCTCCCGGCCTTAAACTGAGCGCCGTTTCCTGGGCGCCTAAAAGCAAAAATTCTCATGAACCAGTAAAAAGAAGTGTGGATCCCTACCTCCAAACCCTTACCCTGGAACCGAGTCCCAAGACGGTGTCAGAGCATTGTCAAGTGTTATTAGATGGTGATTATAAGTGGATTTGGCCAGGCGTTTCTTCTGCACTCTCTAGCAGCTTCTTCTCTAGAGCACTTGGCCTCTGGAGAAACCGTCTTTGCTAACTT
>TCONS_00062592
GTTGTAATCCAGCAAGAGGTAGCAGAGCTGGGAGATGAAGAGGAGGTAGAGAACTGGGACTGACTTCTTCTATTTTGTGGCTCCACCACATTTTGGGACCTTGGAGTCCTCCTCTTTCATCTCCACCAGAAAATGAGAAAAGAATCAGTTCTAAAGAGACGTTGGCCCTGGCCGAGCATCGAAGAAGGTAAAGACTGTCTTTGGGCCTCTGCCCCTCCTGTGATGTACATTTCCTACCATTCAAAGCTCCATTCGTGCCTACCAGGCTGCTCAACAGAGAGCAATGCCCTCATTTCCTTCCCTGGTCAGTTTAATCATTCCTTTCTCCACCCTCCAAAATTATTATAGTTATATGTAAAGTGTTGATTCTATACACTCAGTATCTCTTAATCTCACATATACAAGCTAAATTTTATTATACTAATTTTATAGATGAGAAAATTGAGACCAGTAGACAAAACTACCAATTATTGATTTCATAGGCTTTATGTATTTTTTTCACATTTTATACACCTTTGCAAATTACCATTTTATTATATCGCTTTAAAATAAGACCTGTCACTGTCGGAGTGGTTAAATAATTTTTCCAACATCTCTAAGCTGGCAAGATGAAAAGCTGGATTTTAAACTTAGATCTATTTTCTTTCAAAACCTATGCTTTTCATGAGCTTAATAATGATGAGGATTTTATTATTTTAAAATCATTTTTACTGCTATTAATTTTTATTTCATAATCTCCCCATAGAAATAATTCTATGATAGGATTCTATGATGGAATTTGTAGAGATGCAGTGCTTTAAACCTTATAAACAAATGTGGGAGTTCAGTTTGGATGCTCTCAGCTTCAAGTTAAAAAAAAAGTGGTATAGACAACAAGTAAATAACAAGATATTTATTCTCTTTCTTAAGGTAAAACCCAGAAATAGAGGAATTCCAAAGCTGGTTAATTCAGCTGTTTAGTGACATTATCGAGGAGCCAGTATCCATCCATCTACTCTGTCATCTAGAGAAATTTGGTTTGAGGTAGTACCAGATGGCTCTTTCATTGTAGGAGGCAACATACAGAATCAGAAAATGAAACTACTAAACTTGTGTTCCTTTTTAGAAGTGAGAAAAACCTTCCCATATTCTCACAAACAGATTTCCCTTGACATCTCTTTAGCCAAAATTGTGTGACATGCCTATGTCTAAACTAATCACTTTCCAAGTGCAATGGAAATACCATGTTTGACTTAAACCAGTGAAGACTTAACCTCTATGGCTTTGGTGGCCCTTGAACAAAATAAGGATTCTATTAGGAAGAAGAATAGATGCCAGTGACTAGCAGGTAGGAATCAGGAGTGATGATCACACTCAGGAACCAGAACTTAGTGGGTTAGGAAGAGGTAGAAGCATTCAAGTTCAAAAGAGAGGTCCCTGCCTTTCCCATGAGCCCAGCCCTGGCATGAAACTTGTTATAGAAATAAAGACTATCAGTGTTTGGGAAAGAATTTTCACATTGTTTTAGGGTGTTATTTTGAAATTACAAAAATTCCAAGTTGGTTGATGGAAAACCGTATGGAAACAAAAATTTAAATTCTAACTCATTAAGGATTATTTGTGTTATTGTATTGTGGACTCGTGGATTCCAAATAATTTTAGAGGCATTTAGTTTAATCTCCTAATCCCTGTTATCATGTTTGGTTTCCTTCCATAGTGCCAACACATCTGTGTCAGGGGGCTCACATTTATAGTATATTCCCTTTCTCGTTAAAAAGTTATTTCTTATTTTACACTGAAATTGCTATAATGAATATAAAGCATATCATTTGCAGAGACACAAATGTGCTGGATAGGAAAAACAGGTTTTGGAATCAGACAGATTCCAATCTAAGATTGGCATCTCAGGTTTGCCAATGACTGGTTATGAGCTTGGGGCCAGACTCTCTAGATTCAAATTCCAGATATGCTATCTACCAGCTGTGTAACCTTAGGAAAGCACGTAACTCATCCCCCACACCCTTGCTACAGTTTTCCCTGTTGCAAAATTAGTCCTCTAGTGGTATCTGCTTAAAAGGGTTAAGTGAGTCTATATATGTAATGCCTTAGTGCTGCTGGAGACAATAAATGTTGTTTAATATTAAAATTAGCTGTGGGGGGGATGGACTGGGGGTTTGGGATTGTCATACTGAGGGATATGGAATGATTGACCAACAGGAACCTGCTGTATAGATAGCACAGGTACCTCTCCCCAGTGTTCTGTGATAATCTGTGTGGGAAAAGAATCTGAAAAAGAATGGATGCATGTACATGCTTAACAGAATCATTTTGTTGTACAGCAGAAATTATCACAACATTGTAAATCAACT
>TCONS_00062593
TTGTAATCCAGCAAGAGGTAGCAGAGCTGGGAGATGAAGAGGAGGTAGAGAACTGGGACTGACTTCTTCTATTTTGTGGCTCCACCACATTTTGGGACCTTGGAGTCCTCCTCTTTCATCTCCACCAGAAAATGAGAAAAGAATCAGGAAACTTCTCTGTGGCTCCAGCCTGGAAGGTACAGAGACTCCACTGTTTCTCTTCCTGCTCAATTACACCATTGTCTTTTGAGGTCTGATTCCTGCCAACGATCTTCCTTTGGGAGATTTGCCATTTTCTCTCCCCTTTCCCACTTGGTACTTTTTCTTCGTATGGTGGATTTTGTATTTTTAGCCTAGGCAGTTGCTGTGGCAACCACTAGAGCTGAACATTTTGTTTCCCAAGAACAAATGCGTGTTTAAATATTCAAACAATTTTCCGTTGTTCAAAGGAACTGAGATTTCAAGCATATTATTCAGACCATATGAGGGAAACTGAATTTTCTCTCCTTTATTTTAAGGATTCCCACAGTGTTCACGCATTTCCAGGTTAAGATTAATGTTTACATCTAATGAGGTAAGCCCTGTCAGAAAGGAGAAAAAGGAATGTGTTACGATGTTTCACTCCTCTCCACAAGTTTTTGTGGAAGATCTTAACCATGATCACTCCAGACAACAAGGGCAGGGCCTAATTTCCTCCCCTATTTGGGAAGGGAAGATGCATAATGAGGTACTCGTCTCCAGTCCTTCAATAAAGAGGTGCCATCCTTCCTATATATAACTTACCCCAGCCAATTTTGGCATCAAGAAATGGCTTTGGTCCCATTTTTTGACCTTTCCTTACATTAAAGAAATTGTAGAAACTGCATTTATTATGTCTGAGAATGCTTTCTTCTTTAACAATATTGTGTGTATATTTTATAGATTGTAGATTGCAAACATGTCTCCATTTTAGTATCTAAGATTCTGAAACTTATCCCAGCCTCCAGATTCCTCTCAAGTACATTGGAGCATGAGAATGGATCTCCCACACATCTGTACAAGGAGCTCTTAACCTTAGGTCCATGAACTTGAATGGGAAAAT
>TCONS_00062599
CCGGGAAAAAGGCGGTGAGAAAATGCTGAGGGGAGAGGCCTCGACTCAGGAGGTGTGGTCGGGGTGCACCGCTCCCTGAGCTGCTGCAATGACGTCGTCTCAGGGCATGTTTAATGGAAGCTCCACGGTGGAAAAGGTATTAATGGCAGGTGATCCAGAAGCTTTGTGGACCATTGGCCTAATTGAAGGCAGTAGCAGAAGAGTTGAGAGAGGACAGATGTGGGAGAGGACCAGGTGACTGACTGAATGAAAGGGGAGAAATATCCAGTCTGTGGCCTGGAGATTACAAAGCCGTAATCAGAAATACTGGTCAACTGATCTGTGTATTTTGTGATGACAAAGTACAGCAGCCACCAAGAGAAAACACATGGCCATATTGAAAAGAGAGAGGAAAAGTAGATTTTCTGAAGAGCCAGTGAAAAGGAAGTTTCAGGTCTGTTTGAACTCCCTTTGTTCCCCCACATGTAAAATTTCATACAATGCACATTGGCAGGGAATGCTAATACCTGTTTGATTTGGGGGCACTTCTGAGTGAACGATCATGGTTATTAAAGATAATCAATAGTGTTCAAGTGTGTATACCACATCAATTGTAATTTGATTAAAGTATCTCTTCTTAGAACGATTTCTTATTGCACTGTAGAATAGCATGCAGAAAGATTGACCTGCTGATAATTTGGCCAAATTGCCCATCCACAAGGATACCCAGCTTCCATTCCTTCTGGGGGGTTCAGGATCTGTGAACCAATTCAA
>TCONS_00008306
GCGGCGGCGCCCCAGGGAGGAGTGGAGTTCCGCCGCCGTGGAATTCAAGCGGCGGCGGGGCCCCAACCTTTCTTCTGACTTGGGGCATCTGCGGGGTCGCCGCCCTCCATCGTCGCGCACACTAGAGGGCGGCGCTCTGGGCAGAGCCCTGGGCTGAGCGTCTTCATCAATGTTTGGGACGTCCCGGTACAGAGGCCCTCACCTTCCAACTGTGAAGCGAGGAATCTGAGCTCCGAAGTGTTCAGAATGCCCTCTCCCGGGGCTGCGTCCTCTGCACTCTGCCCATCAACTCCCGCGCAGGGCCGGCGGAGGGGTCTGCCCGCCTCTCGCCTCTCGGTGCAGGGAGCCCACCGGGCGCACCTGCCCTCTCCTGAGCCCCCAACGCCGAGGTACGAATAGTCACCGCGTGCAGGCTGCTCTGCTGCCTGCAGGGTGATGGCCCAGACAGGACTGGGAGTGGATCTCTGTGCCCAGGAGGCCTCATCGCCTTGGGTCAGGTGTCCTGGAGCAGGAGACGGTGACCACCAAAGGTGACCAAGCCAGCTCAGGATGAAGAAGAGTATCTGCATCCACCTGCTGCCTGGCCCCAAGCACAGCCCGTTTCATCTCTGTTGATACACCCCATCACCGCTCCCATAGTTCTCACAGGCAGCCATCCTCTTCTCACCACGCCTACCCCAGTCCGGCCTCCCTGCGGGCCTTTTCCAAACCTCTCTGAAGCAGAAAGGACTTCGAAACCCCCAGCGCTGACCCGTCATTCCCCA
>TCONS_00061486
CTTTGTTTTCAGCACAGGTGTGTTCTAAATGCCTTCGAGGTCCGAAGGGGCTACGGGGCTTTCGGGTCGACTTTGATCACGCAGCAGCCCTGAGCACCTGGTCGCAACTCTAGACTTCATTTGGTTCTGGCGCTGTTTTCAGATGCTGATTTGCCGCAGCGGGATGGGATGTTTCCATCTTAGGCCGCTCGGCCCTGGTGCTCCTGTAGCACCGAAGGCTTTACTCGCTCAGCTTCACGTTCCTCTTCCTGGCCCAGAGATCAGATGCAAGCTGCAGTTTCAACCTAAGTGGGATCCTTAACCCACTGTGCAGGACCAGCCATTAAACCTTCGTCCCAGCGCTGCCAAGATGCCGCTGATCCCACTGTACCACAGCAGGAATTCCTACATTTATTCTTTTGAATATTGGACCATCTCTTGAATTTTAGAAATAAATCCCATTTAAGCATAGTGTAT
>TCONS_00000460
GCAGAGGGTGCTGAGCAAAGCACCAGCACAGTCACACCATGTGCACAGCCGAGAGGCAAGTTTTTACACCATGTCTCACCAACGCATGGCATCTCTGCTTTCTGAGTGTGACCACGGGAGTGTGAGCCAGAATGAAGATGGGAATTAAAATGAGGAGAGGACGACCCACTTTACTGAGCACTTATTATGTGCCAGGAGTACAAGTCGGACATGCCTGGGCCACAGCCTGGGTACCCCATCCTACCAATGGTGCTGGAACCTGCGGGTGGACTGCATCGGGCCCTCTACTACCCTTACTACAAGAGGTGAAGACATATCTGGTATCATCTCCCAGGGCATCAGAAGAACTAAAGCAGGACCTGCGTCTTGTACATCAAGGTGACCATAAGGTCCAAGGCCAAGAATATCAAAAGCACTCAAGATCGTGTGCCAATTCATGTTTACAAGCCTTTGATCCCTGTGCTCCAAACTCTGGATGGTGTCACAGTTCAAAGAACTGAGTCCAGTTCACAAGAGTCATTTCAAAAAGATTTTAGTGATATATTTCAATTTGTAATACTGTAAGAGTCTTTGCCAAGCACAGAATACCTCTTTACCCCCCTCTTTTCCTGCCATCTATGTTTAATGCAGTTAATTAAAAATTGTTTATCAATATCAACTACACACTAAACAAGGCTCCTTGGACCACAGATATGGGACACACGATTTCATGGTCAGGACAATCTCTGCCACAACAAAGTCCCCCAGACAAATATCCAACCCTGACCTGTGTGCCTCCTGTCATCCTTTCTTTTCCCTTTCCCTCTAGTTCTTTATTATAAAGCCAAAAGATTAGCCCAGTGACAAGTCAGACTGTTCCAGGAAGGCAGCAGAGAGAAAAAGCTGGGAATCCTCATGCATAATTATTTAATCCCATAACAAAACTACAATGCATCTTGATTATGATGTTGTGTTTTGAAGCCCTCAATCAGAATTCAAACAAACTCCCATCCCTTTTGAGAAATGAAAGAGTAGCCACTAACCCTCAGGCAGAGAAGGAAATGAGAAGTTTGACAAGAATGTAAAAACCACTGCCACCATTTATAATTGGATGTTCCTTGTAGCAGGTCATTTGTGGCATGCGTACTGTGGGTACACTTTTCCCCTTCTTAAGGATGACAGTTCTGTATGATCAGAGCCTAGATGCAAGTTGTACTGAACAGGGATGTATTTGTTTGCTATTGCTGCATAACAAATTACTATAAACTTAGGTGCTTAAAGTGACACTAGTTTATCATTTCACAGGTTATTGAACTGGCTTCTCTGTTCAAGGGCTCACTAGGCCAAAATCAAGGTGTCATTCAGGGCTGTGAGCCCGTCTAGTACTCAAAGCCTCTTTTGAGCTCACAAGGTTGTGACTGAATTCATTTCCTTGCTGGCTGTAGGACTGAGGTCCTTGTTTTATATCTAGGTGGCAGTTGAGGGTCTATCACAACTCCTGCAGATCCCAGTGGTTCTTGCCATGTGACCTCTCATGGGCCCTCTCAGAACATGACAACTGACTCCTTCAAAGCCAGCAGGACAGTCTCTGACCTCGGGGAGGGCCCTAGTCCCTCTTTTAGAGGGCTCACTTAATTGGGTTGGACCACTAAAATAATCTCTCTTTTAATTCACTCAAAGTCAACTGATTAGAGACCTTAATCACATCTTTAAAATGTCTCCACCTCTGCTATATAACTGCAAGATAATCTCAGGGGTGCTATGCCATCACATTCACAGGTCTTACCCATTCTCAAAGAGGGGAGATTTTATGGGATGTGTACCCCAAGAAGCAAGAATCCTGGGGGTCATCTTAGAATTCTGCCTACAACATGGGAGGGACCACCACGATGGAACTGGCAACAATTAATCCCAAACTACTACATGTGAGTGTGTGTGGTGTGTGTGTGTGTGTGTGTGTGAGACACAATCATAAACTCAGGAACTTGCTTCTGAAGATGGGCTCCCTAAAAGTGTAAAATCCCATACTTAAGATCCACAACTATCACATAGAATATTTATTGTTTATTTATCAGGACAATTCTGCAATAGCACATGCATTTAAGGCTTTCACTCCCTAAAACCAAGTGAAATCTTGAGATAATTCCAATGATAGGACAGGAGCCCAGATATGCCTTTCAGCAATGACTTTCTCTCACCTGGAAAACTACAAAGTGAATTTGAAACCACTGGTAACACCGTGGCAGTCACATGGATAAGATTTTTTTAAAAAAGGAAGAAGAGAAACATCAGGAGCCTTTAAGCTGTTTTCTAAATTTGACATCAGCAGAATATTTATGTTGGCAGTATCCTGTAAATCGCAGCAGGAGATTTGACAGGAGGCACTCTATGCATAACCCATGTGAGCCCCAGATCAAGAAGAGAGTATTTGCATAAACCGAATCCTAGAGACCATGTCATCGCGATCATTCTCTTCCTCCTTCCTCCCTCTCCACCCTGCAAGCTAGTGGGGTTGAGTTTCCTGGGCTACCTTCCATGAACATCAAGGAATGCAACAGAGATGAATGTTACATTGACACCAGCAGAGCTACCACAGAAAACTGTTTGTCCACCCTTTTCATTTCTCAGTACCAGCAAGCATCTGAAGACTTTGCACCTGTTCTAGTTAGCCCTGGCAAATGCAGCCTGTATTTATATTAATAGAATGATGTTTTCATAACAAAATGGATGTGCAGCGATCACGGACTCATGCTGGATGCTCTCATAAGCGCCCAGATCGGGGGAGGGGCAGCTCTTACATAAAGCCCCATGGCAAGGGGGAAAGACGCGCAAAGCCCACGCTGAATCATCGGACAGGTTGAGAACTTGTTCAGGAATGGCCCGACTCGTGTATTGGAAATTAAATTAGATTCTCGATTAAGAGGAAAATACGCTGGAGAGAAATGGGCTTTGCAAGGGCAGTTCGGGGCTCTGAACTCTTTTGTATTCCGTCTCCTGTTTCTGTAATGTGTGTCTTATCTCCCCAGAGGGGAGCAGAAAACTGGTGAGATCATACTTGGCTCAATTCCTGAAAGTTTGTTTTGAGTCACCAGTGTAAATATGGCCCACCCAATCTGTACATTTGCACAAATTAACTGAAACCAGCTACCCAATTCCTACTTCACTTTTGGATCTGTTGATTAACCCTGACAGCTGTAACCTCATTAGTCCAAGCTCTGGCCGTTCCAGAGCAGCTGTCAAATTAGGAAGAAGTGGACTCACTGAAGTCGCCTATGGACCAGGCACGTTAAAATCAATAGACGCTCTAAAAGGTTTCAGTTTATGATTCTAATTCTAATGTATGTGATGCGGTGGGCTTTTCACCCAGATCCGTAATATGGGCCTGAAATCGGTTCTTTACGGAGAAACCAGAGGCTCTATCACAAGGCAAGAACATAGGTTTTATCTGGAGAGTTTGGATCTGTATCAGTTGAAAATGGGTTTTTAGCATGCATTATAACACAGACATTTTAATATATTTGAAAATATTAGTTCCTAATGTATTTTTTGGCATGAGAGATTTTGTTAGTTTTGACAAGAGGCCAACAAAGTCTTGACTACAGAAATAAGAAAAATCTTACAGCTGGCCCTCAATGGAAAAGTAGAGATAAAAAGTGAGGAAAGGACTAAAACACACTCCAATAGGAATGCGGTTTCCCAAAATAGAACACGGATCCCTTCTGTAAGAATCTCTAAGGAAGGAGTAGGGAGGGAAATTCCCAATGTCTTTTCTTTAAAATCTGAAGGGCCAGGGAAGGAGATGACTTTCCATCCACCAAAGTGTTGCCAAGAACAGTGGAAACAGGTCAAATGCAGTGTGTGAACTTCTCTTGCAGCATTTTCATTGTGGGGAGATAGCACAGGGGAGCCGAAGAAGTTCTGAAGGAAGAATCTGGAGACTTCAGTTCTGATCCCAGTACTGTCCCAGTTCTGCCAAGTCCACCAGTGCGTGTTTGAACAAGTTCCTTCACCTCTCTAGATCTCAGTAGACTCCGTTTATAAAATGAGGTTTTCCAGATGAGTGAAATGATCCCTCTATCTTTAATGACTGTGGACTCTTTGCACAAATCATGAGAAGCTTCTCCTCCATGGCCCAAGGTGGATCTAGGTATGAGGTTTTTTTCTCTTCAGGGTAATTCTCTTCTACTCTTTGCAGTGCCCCTTAGCCTATTATGCAAACAGGTGCTGTCCTTTGGCGCCCCCTGGTGATGGCTGGGGCTTTTACATGCACCTTCCCCCACGTGGCCCTAGAAGATAAAAATGCCAACTCTGGGAACCTTCCCCAGTAGAACACAGTTTGCTGCTCACCAGGGGGAAAAGCAATCCAAAAACTCATTACTGTCACTTTATAGCTTTAACACACTGCTTTCTTGAGACTTAAGGGACTATGCAGATTTTATTTAAGTAGCATTAATCAGACGCTCTATTGGCATAAATATTATCAACTCCTAGCCTGTTCCAAATTGAAGGATTTAGAAACAATAAGGACTTCTACTTTCATTATTGTGAGGAAACAGACCAGTAAAATAAGAAGTATTTAAGTGTTTAAGAGAGGCCAAGTGTTTCCTTTGCACATGACTAATTTAAATTACCAGAAATATCAGAGAACGTATGCTCTGGTGTTTCCTAAATGGGAAAGCACTAGGAGTTTATTGAGCCTTTTCCCATACCTTTCCTTCAATTTAAAAATCATTTACAGGAAAACTCTGTGAGTCGAAAGTCAGTTAAGATGAAAAAGTAAAGAAAATCATTTTTGTTGTTTGTTGTTATGGAAAGACAGATAACTATATTTTAAGTATCATGAACCACTGGGAATTAGATTCTACTCTCAATCATGACAATTTACAGTTAGATTATATTTGCCTTAATCGTGTCAGTCCCACTTTTTCTTGTTTATAATTATATTCTGTTCCTTTCACTTTGAGGCTCTGTTGAACATAGTAAAAAGATGTCTTTGATTTAGTGTAAAAGCAGATACATCTTTCATTTAAATGCCAAACGTTGTGACTATCCAAAGAAATTAACCAAATACAATGTGAAGGAAAAAAGACAAAACTCAGAAAACTTTAATTATTCTATGTTGACTACAGTGACTTTACCATGGGCTACTAATGCTAAGCCCTTTCAAGGCCGATTCATTTTCATGCATCCAGTTCAATGTGATTATAACAACTATGACTGCTTCCAGGTAGGGTTAAAAAAAAAAAAAATAGTCACAGGAAAGAGAAAAGTCAATATTCCCTAAAGGAGAAAAACATTTCTTTGCCATGCTTACTTGACTCCTTCTGGCAAAAGGCTGTTAGCAGTTGTACCACACAGTTCAACCAGAACGTGTCTCCAGAAAGAAAAAAAAGAAAAAAGAAAGAAAAAAAGAAAGAAAGAAAGAAAGAAATATAATTGCATCTCAGAGATTTGGTTTGGAAAATCTGCTTTTGTTTCCAATGCCTCCTCTCTTCTCAACCACGTTTATAAGCATTTTCCAAGCTCTTTACGAGCATTTTGCCTGCCTCTCCACACTCCTAAATATCACCCTCCGCTCCCTCCAGCCAGCCGCGTTTTTCACTCTTGGCCAAGGAATAAAACATTGGTTCACCTCAAAGGCTGCCATTAAATTTACCTCATTTATTGACCAGCAGGAGGTGCACCCACCCTCACCCACCCTACCAGGGTCAACGTTAACTATAATTCCGTGGAGCTCAGTGGCGCCCCAGACTGCTACCCTGTTTAATGACTGTTGGGCCCCCTGGGCCAGGTAAATTCTCCTGTTGACATATTGGTGGCAATGCCCTGGGAACACCTTTGATCCATCAGTATGCTCTCTCCATTCTGGATGAATTTAACTGTGTGTTGATTAAAAATAACCAGCTATGGAGACACGAAGGAAGCAAATGGAGCTCCTACTGGAAGAATAAGCCATTTATGCTTCTCTGCAGTAGATACTGGGGCCTATGAGGACATCAAATTTAAGAAAAATAAGGCCTTGAGAGCTCTGCTCTCTGGATAGAAGAACCACCGGTCCTCTGTTGCCCTTGAGATGGGCAGCAGGAATTACCCATGAACCTGCCATCTCACTGCAAGGCACACTTTCACTGCGGAGGGAGCTCGGGGCCTGGGTTTCCATGCTTTTCTTCATCATCACTCTGCCATTCTGTAAAAATGCGAGATATCTCAGCGCAGTGACTGTGCTTAAAACAACCCAGAGTGCTTAGATAGACCATGAGAGAGTAATGGTGCCTGTAGGATCTGCTTATATTTTTCAACTGGCTGATAAAAATCATATTCATTATAAAGGGAGAGGGAATTTCCTTTTCTTTGTGAAAGTAAGTGCATGAACCTGTGCCAGATGAGAAAGCCTAGAAGTCAGAACGGTTGCTTTGTCCATAGACTGTCAGAGGCTCTCAGGCCATGGGCCCTTCTCTGCTCCCATTTTACCCTGCAAGCCTGCCTCCCTCAGCCCTGACCCCAAGTGACCAGGTTAGATGGTCAGGGATCTCAAGTCTGAATGCTGATTCAGGCCCTTCTCTCTTTGCTGCCAATAATAGTTCGTCTCGGTGCCAGATTTCGTGGTGGTTTCTTATGATGTGGATACCTGTCCAGCAGGGATTGGACTGTGACCACAAGCCATTTTTTCTTAAGCCACAGAATAACTGTCAGATGGTAACTGCTGATAGTTACTACTTGCCAGGCTCAGCTGCCTCCAAGTCAGAGACTCTCACATCCCATAGTAAGGCCACCGAACTGACCTACTCCTCAGTGAAACAAATTTTGTCAGGTATAAAACGTCCCGAGGGTAATGATTTGGTGCTTAATCTTCAGTTCCTCAAAAACAAACAAACAAAAGAGACAGAACAACATTAAAAACAAACAAAAGACTCCTGCTCTTTTTCCCCTTACAGTCGGTTGGTTCTTCTTACTCTTGTATTCACGATTTTTCTGCTTTATTGCCCTTAATGTATTTTAGTATAAATCACACCAGTTTTGGGGGGTCATCAATGAAGACTCAATTTTTTAAAATACAAGTTACATGTATGTATTGCGTTCCCCTGAGAATTAAGAATCCTTTGGAAATGTGTTTCTTACAGCCTCTTTCTTTTGTAGGCAGAATCCCATTTTGCTCTCATTTTATAGACGAGGAGTCTAGACACCTCCTCTCCAGGAGTAGAAAGTTCATACCAGGAGTACAGGGTAGAAGCAAGCAAACACAATCAGAAAGATAATTCATTGTTATTAATGGTTTCATGATATGTTGAGGTCTCTAGTCTTAAACTGAGTCTGGCAAACTTGAACGATGAATCTCTGGCGAAGTGTTAACATAGACAGACTGAAGTCTACTCTAGGGAATGCTGACTTCCTGGAGTAATTTGCCTAGAAATTCCAGACTGTACTGATGTCTTTTTGTTTCACTCTTCACAAGCTAATAGCATTGTTGTGCATGCTTGTGCCTGAAAAACATTATTCCTTAAACCATGAAGGAGTTGTAAGCTCTCAGCAGTAAAAATATTTCAAATAGTGAATCAAACATATATACATAAATATAATTACATAGATAGATAGATGGATGGATGGATGGATGGATGGATGTGTGGGAGTACACGTGTTTGTGTGAAGGAAAACAGTCAAAAGTGTTTGTAATCGAGTGATTGATTCTTCACATTCGGGCTTAAAGACTAAAAGAACACTCATTGGGGAAAGTAAATGAAGCTCTCCCAAAGTGAGAAGATAATTAACAATCTAGAAGCTATTATACATCTTTTGACTAAAATTGGTAGTCTTTCCTGAAATAAAAGGTATGAACATTTTTATTAGAATAAGCTTGACTCCCTACGATTTTTCACTCAGAAGCACAATAGGCAATTTTAAAATTTTTTGTAAATAAGCTTGTCTTCCTGAGTTTGTAGGAAATGAGACTTTAGAACCTTAGAACTGAGACATCTTGGG
>TCONS_00073104
CACCGATGAGCTGAGAGAAGGAGCCCTGAGAAGAAGCCAGAGGTCTTCATCTTGAAATACTGTCTGCAAACAGCCACAACAACAAGGTACCAAGTCGCACTGGAAATCCCTTTGAAACATCCAGAGACTGAGCGCTTGCCCGCAGCACCTGGATGCAGGGCCTGACCCGTCACTCGCTTCAGGTGCGTTCACACAGAGCACCCCTCAAGCCACCTCAGGTTTGAACCTGCTTTTTAACATGTGCGGAACGAAAGAGAACGGATGTGTCC
>TCONS_00073103
CTCTGGACGGATCCTGGAGGTCAGTTTCAAGCCCACCAGCTGCAGAGGATACACCTGCCCTAACACCAAACCCCCAAACATCCCCAGTGCCTGTTACCCTTCATGGGCCTAACGGAGCCAGATGGTTCCCGGAAGCCCTGGAAAGCACGCGTGGTCAGCTCAAAGGACACAGAGTGAGGAAGAGCCAGGTTTCAGGCATGAAGCCGAGGCAACCATTTCTGGGAGATCCTGGGAACCTGGGTGAAGCAGGAACTCAGGCAGGGGACTCGCCATCAGCCCTGCTGCCCAGGGAAGGAGGGACTGGCCCTTTAACTCCCAATCTCAGCCTCAGGGACACTCGGATGGCCCAGTGGTTCTATTGCTGGCAGTCCGTCCTGCAGACACTCCAGACACGCGTGGAAAACATCCATTGCAGCCTGATGTGAACTATCAAAGGACTGGAAACAGCCTAAATGGTCATCAGCAGAGAACTGGATGGACAAGATGTGATTCTGCCCACTCGCACTGCCAACTACAATGTACCCACTTCATGAAGAACGTGCAGGTCCTCGCGTTTATTTATTCAACAAATTCCTTCTGAGTCCTTGTTACATGAGGCCCGCTATGCTCGGCGAAGGGGACACAATAGTGCATGAACACAAACCCCATCCTGGCCTTGCAGAGCTTGGTCTGCCTGGGGAGTTTGACTGAGGAATCGGCAATGCCGCAGGT
>TCONS_00078675
CCCAGGCGCTGGGCAGAGGCTGCAGGCGGCAGGCAGGCAGGCAGGCTGGGCTCCGCCCAGACAGTTAATTCATCCAGGAGACTGGGGGTGGGGGGGTGGGGGCAGATGCTGCAGGACACGGACCCCGAGGTGACAAGGGACGTGAGCTTGGCAGGGGCTGGTTCCCAAGATCTCGGAGGGCAGAGGGTAACTCGTAAAGCGAAAAGTCCAGCAGCACAGGAGGGGAGACTACAGCGGCCTGGACACCCCAACTCTGGGGGCACCACCCACCCCCAGTCTCCGAGTCCCTCTGTCCTTCCCTTCATGTCTTTCTCTTGGTCTCTCTTTCTGGGTGTTTCTGTCTCTCTGTGTCACTCGCAACCTCTGTCTCTTGCCTCTGTCGCTCTGGGCGCCCCCTGCCCTGTGCCTGTCGCCTGTCCCATCTGGTCACAGACAGCCTGGCGCGGCTCCCTGAGTGTTTCTATTCCTGGCCCTGAGTGACCTCCCCAGGTGCCTTCTCAGCAGTGGCCTAATATGGTCCTAGTGGGAGCCGCAGGGCGAGGGTGGGACCAGGGGCAGGGAGCAAGGGGGTCCCCGCAGCCTCCCCCCTGTGCCCAGCCCCCCTCAGGCACCAGCCCCTCCTGCTGTGCACGGGCTGGGCCTGCAGGCAGATTGAGTGCTTACCGTTTGCCCCTCAGGGTGGGTGCAGACTGCCCCAGGCAGCCTCATGGGCCCTGCTGGCACCCCGCTCCTCGCAAGGCCTCGGTCCTGCTGTCCCTTGTCCCCAGGCCCCCAGGTTGGTCTCAGGGTGGTGGGGGGGCTCCCGGGGTCCCCAGGTGACCCACTGGGGGCGCCCCACGCAGACCTCAAGGGGGCCTCTGGGTGCCTGCCTGGCTGCTGGAGGGGAGGAGGGGGGCCGCAGTCACGCGGCAGGTGCAGGGGGAGGTGACAGCTGTCCCATGCCCCCTGGGTGCTGACAGCTGAGGCCCGATTTAGCTCTCGAAGCCCGGGGCTGGCCGGATAAGGCGGTGGGGGTGCAGCCCCGCCCCCAGGGCACCCCTTAAATTGCGTGGTCGGGCCTCCGGGGGGCAGCCGCCAGCGATGCCAGGTGAGAGGGGCTGCGATCCTTCCCAACTCCCCGCCCTTGGGCCCGCGCAGCGGCTGCCCCTCTCCGGCCATCCTCTGGCCGCCGGCTCTCCCTCTGGTCCCGCCGGCTCTCCTGGCTCTTCCCACCTCAGACCCTGCGGCGCTCCATCTCTCCCTCCGGTTTCTCACTCTGCTTCTGTCCTGCTTCCTTTCCTCCCCTGCCGCTCACCTCTGGCTCTGTCTCTCTCAGCTCTGTCTCTTTTCTGTGTAGCTCTCCCTGGCTCTTTCTCCCTTCCTTCTCTTTCTTTCTTTCCTTTCTTTTCTTTCCCTTTCTTCCTTTTCCTTTCTCTGGCCTCATCCATGGCTTGCGGAACTTCCCAGGCCAGGGATCAAACCCTCCCCACTGCAGCAACCTGAGCTGCTGCAGTGACAGTGGCATGTCCTTAACCGGCTGCGCCACAGGGGAACTCCCTCTTTCTTCATCTGTCCCTGACTTTTTATCTCTCTGTCTCTCCCTTTCTCTGATCCTTCTGCCCGTTTCTCTCCCTGCGCCCAGTCTCTGTGGGTCTCTGGCCCTCTCCCCACTTTGCTCTTGGTCCCCCTGTCTCCCGCACTCCACCCGGTCTCTGACCCCACCTCTCCAGCTCCCCGATGGCGGCCGCCGGGCCCTCTGCTGCGGGTTCTGCTGAATAAAGCTGTTTCTGTCCTCACCTCTCCGCTCCCCTCGCCTCCTTTCCTTTCTCACTCCTCTGCCTCTGAGCTCAGCACCCTGCCCTGATCCTGGGAGGGTGGGGGTCCCCAACCGGGGGCTGCTCCCTCCCAGAGCCTCGAGAGACCTCAAGAAACAGGGGTGACAGATGGGGGAGAGGAGATGGGGAGCAAGAGAGATGGCGCAGAGGGAGAGACAGCGAGAGACAGGGACAGCCAGAGCGCCACCGGGGTCTGGACTCAGAGACGAGGGAGCCAGTGCGACCGCGGATAGCGGGACCTAGAGACGCTGGGGGACACGGAGAGTGAGACGGGGAGACCCAGAGACAGAGATCAGGCAGTGCCCGGCCTTCCCCCAGACACAGCAGCCCCCCTCCCCCTCCCACCAGGCGGTGCCAGGCGGGGACAACAGGCCCTTGTCCTGGCGCCCGCGGGGCCGCTGGGGGTGGGGGGCTCCCTTCCCGGGTCTCCCGCTTTCTGCGTGGCCAGGCTTGGGGACAGGCATGTTATGCAGCACCTGCTGGATGTGCCTGAAATGCCTCCAGACACCCTCTTATCTCCCGGGTCCCCTCCTCTGTGCCCTCTGCCTGCTCCTCCCGTACCTCTGGCTCCCTTCCTTGGAAGAGATGGACATGTATTAAGTTCCCAGTGTTTGCCAGGCAATTTTCACACACTGTCTCTGCACCCCTTATACTCTTTTGTTTTTGCTCTCCTGTCCCTTCCACCCTCTTTCTTTTCCCTTCTTTCTGATCTGCCTGGTCTCTCCTGGAAAGGATGGGCATTTATTGAGCACCTACTGTGTGCCACACTAGGAATTGACAAATCCAGTCTCCTCTCTTTTCTCCCTCATTCTTCTTTCCTTCTCTATTCAATTCCTCTCCTTTCTGTCTGCTCCCTCCTAGGCAAGGGAATGAATATATTCTGAGCACCTACTGTGTGCCAGGCAGATTACACACCTCCCCCTTCTTCACACCCTCTTCCTCCCTCCGTCTCTCCTCTATCCTCCCGTCTTTCTCGGCTCTCTGCTCTCTGCAAGGGCACATTTATTGAGCACGTATGGTATGTCAAGCAGTCGCTTCTGCTCTCTCTACTCCCGTCTCGCCCCTTCATCTCCACTGACCTGTGGTCTCTGCCAGGAGAGGACATGGGCATTTACGGAGCACCCCCTCTGTGCCAAGCAATCTCCTTCCACTCCCTCTCCTCGATTCTCCCTTTTCCTGCACTGTCTGCCCTTTCTTGGAAAGAGAACAAGCAATTATGGAGCACCTACTGTATGCCAGGCAATTAACAACACACTATTCTTGTTTTTCTCCCTGCCCCTTTCTCCTTTCATTCTGACAGCTTCTCCCTCCCTGTGTTCTCTGAGCCTTCTTTAGGGAAGCATTTATTGAGCACCTTTTGAGTGCCCAGGGATTTGCCCACACTGCCTTCTCCGGTTACCTCCTCCCTTCTGCTCTGCCTGTCCTATCATCTCCTCAGCTGACCTTTCTTTCACCTGTGTCTGCCTCTTGTTCTCTCTCCTCCAAGGAAGACAGTGTGCATTTATCGAGTACCTCCTGTATGCCCACACACTCTTCCTCATTTCCTCTCTTTTTCCCGGCTCCTGCTCTCCTTCTGCTTCTCATCCTCTCCGCCCTGTCAGCTCTCTCCTGGGAGAGGAACTAGGCACATAATGAGCACCTGCGGTGTGCTTCTCCTCATATCAGCTGTCCTGGCTTGCCTCACAGGCTCTGCTCTCTTCTCTCCCTCTGGGTTTGCATTCCTCCTCCTGGCTGCCTCCTCTGTGCTCGTTGCCTGGGATGGGAATGGACGTTTATTAAGTGCCTACTGTGTGCTAGCTGTTTTACCTATGTCACGTCCCTCTGTCGCAGCTTCTCTTGTTCATTCTGTTGGAGTCGTCCCCCCGCCCCTGGCCACACCCCTCCATTTCTGCCTGCCTTCTTGCTCCAGGAGAGGGGACTGACACTTAAGGGCAGTTTCCACCCCAGCCCTCTCTCCTCAGGCTGTCTTTTCTCCCCTGCTCTTCTCTGCGGTGGTTTCTTTCCTTCCTCTCCGAGGTGGCTTCTCTTTCCTGAGAGAATGAGCACCAACTGTGTTCAAAGCGTCCCCGCCTCAGTTCTCTCCTCCCCCCTCCCTTCTTGCTTGCTCTCTCTACCGGGAAAGGGAGGGGCACTAATGAAGCACCAGCTGTGTGCCGCCTCTCCTTAAACCCCTCCTTAAACCTTGTGCTCTCGCCCTCGCCTTGCTCTTCCTTCCCAGCAGTGGATGCTCTCGGTTCCGGCGGGAGGCGTCTGTAGAAGAGCCCCAGCTCCTTCCCTCACGGTGCTGGGCAGAGAAACGAGACGACCGATTGGGGTTCCAATTTTATTTCCTCGGGGTGGGGTGTAGGGACAGGAAGAGGGACTGAAGGAGGACCAAGAGGGAAAGTAGGATAGAAAATGCTGGAACGGTGTTCATGGGAAGGGCACTGATTCTTCTTCTGGTCCTTAAGTCATGGGTTGTTGTCCTCTTGTCCCCCCACCCCCCCAACTGGCAGCCAGGGAAACTGAGGCTCAGGCGGGCTCCAGGGTCTCCTCCCTCCTTGGCCTCATGGTTTCTCTCCCTTCTCTCCCCCTCCCTCTGCATTCTCTCCTCCGCTCTGCCTCCTCTGCCCTGTGGCTGCTCTGTGACTTGCACGCCGGCTTCCCACAGGCATCTCCCGCACCCTGTGTGCTGGTTTCCTTCGCGCGCATCTGTCTTGTCATTCCGTGTCCCCCCCGCGGGTCCGTCTCTATCACCCGTCCAGCTGTCTGTCTCCAACCCACTTGCTCACAGCTTTTCTCTCTTCCTCTCACCAGCCTTCCGACCTGCTTCTCAGAGCTTCCTCCTCTCCCCCCCGCCCCTCTCTCTCAGGCACTCCTCCCTCCCTGCTTCCCGTTGTTTCCCCTGCTCGTCGCCTGTGCTCGGGGTCTCTCTGGAAGCCTTTCTGCTCTCCCTCTCCTTGCTCCCACCCACTTGTCCCCCAAGTGATGCCCCGGGGAGTGGGGGACAGGCCCTTCCGGAGGGCGCGAAGGGTCCTGTGCTCTCGGGGTCCCCTTCCCCTCGCTTTGTTCCTCCCGTCGCCTCTCCTCTTGACTCCATCTGCTTTCCCTTCGTATCCTCGCGCTCCCTCCTCTTTTTGTGTGTGTGTCTTTTTTGCCTTTTCCAGGGCGGCACCCGCGGCATATGGAGGTTCCCAGGGTCGAATCGGAGCTGTAATAGCCGCCGGCCTACACCACAGCCACAGCAACGCTGGATCCGAGCCGCGTCTGCGACCTACCCCACAGCTCAGGGCAGTGGCGGATCCTTAACCAGGGATCCTTAACCAGGGATCGAACCCGTAGCCTCATGGTTCCTAGTCGGATTTGTTAACCACTGAGCCACGACGGGAACTCCTTCTCAGTGAGTTCTTTTACTCCTCCTCCTCATCCATCCCCTCTGCCCCTCCCTGGCCACTGCCTCTGTCTCTCCTCCCACCCCCCACCTGGGGTTTGCAGCCCCCTATTCCCGTCCCCCGGCCCAGCTCGGGAGGCCCCCTGCCTTGGCACAGACGGTCCTGTGATGTCTGTTTCGCAGTTTAGGGCCTGGGAGCTCGGCTGCACGTTGGCGTCCGCCTGCAGCTCCTGATTAAACGGGGACACGGTCCCGCGACTTGGAAGGGCGCGTGCTCACCCGGGAGGCGGCACCCCCAACCCCTACCCCCAGCTCCCGGTCTCCCCGCCCCTCCTCTCGCCCCGCTCAGCCGCCCACCCGCCCTCGCCGCCTTCTCGGCATCCTTCCCTCCTCTCCGGCCCTTCCTCCGCCGGGGGTCTCGGAACCCGCCCGGTTCACACGCCGGCTCTCTGCCCGCGGCCTCCGCCCCTCCGCTCCCTCCTCCCCTCTCCCCTCCAGCTCCCTCCTTTTCTCCTCAAAACCCCCGGGCTCTTCCCTGCTCCCCTCTCGGGGTTCGGCCTCCGTCCCGGCCTCTGGCCCCCTTCCTTCCCACGCTGGCCGCGGCTCCTCCCCCCTTTTCTTTCCCTCGTCGCCCCCCACCCCCCACCCCGGCCCGTGCCCTGGGGGTGCCGCCCCCCGCCCGGCGCTGGCGTCCGTCGCTCCCCGTCCCTCGGGCTCCTCTTTCCCACTCGGGCTTCTCTCTTTTCAGGCCCCTCCCGGCCTCTGTCACCCGCTCCCCGTCCTCTCTTCTCCCCGCCTCGCCCGCCCTCGCCCTGTCTCCGGAGACCCCCCTTCCCTCGCCCGCCCTCGCCCTCGGGGCTCCGTCCACCCTGGGGCCGGGCTGCCGAGCCAGAGTCCCCGAGTTGGACGGGCCTTTCTGACCCCCATTTTCTCTCTCTTCTGCGTGTCCCGGACCCTGGACACCGCCTGAAGGGCCCGGGCCGGCCCCGGGTCCAAGGAAGGGAAGCAAGGCGCAGGCTCAGAGGCAGGGAGCACAGTGCCCAGAGGCACACAGCACCGAGAAGCACCGCAGCGCAGGGAGGACCTCGCCCGACCCCCACTTCGCCGATAAAAACCAGGCGCCTCGCGGTCCCGAGGACCAGCATCCGCCGGGACAGAGGCTTCGCGGGAGCCCCGACCTTGGCCAAGGACCGCCAGCGCCCCCTGCAGGGAACCGCACGGACCTGCAGGAGCAGCGTTCTCAGCCCGGCTGGGCTTCCGTCGCCACCTACTGGCAAGGGAGGAAACTGCAGCCGAGCTCCCGCAGACCCGGGATCGTGCACAGGAGAGAGAGGCCCCTGCCTGGGGCTGGGGAGAGGCTGCTGGTGGGAGAAGGGGACAGGCAGGATCTGCAAAATTCTGGAAACATTAAAGATTGTCCCTTAACCAGTACGTAAGCACGGTACTCGGCAAGTTGCTTGGTCGCCGGCGTAAACCTCCAGCTGCGCGAGCGTTTGCTGTCGAGCTCCGCTCTCCCGCCGCCCTAGAAACGCGGTGACCGCTGTGGGAAAGGGCGAGTGGGATATGGTTTCAAA
>TCONS_00103595
GTGCATCTTCTTCTCTGGGGGAAAAGTTCCACTGTGATCTGCCACCATCTTCGGCTGGAAAGAGGGCACATGCTCCTTCTATCTCAAGAGAGACTCTCAACTGCAAAACTACTAATTCCCATGCTGATCTCGGGGTCTGAAAAATGAAGGGCCTACTGAAAACATTGAACTCCCTGAAGTACACCAAAGGCCATCCGATGTGCCACTCCTCCTGCTTCACCTTCTGTCACCAACTCAGCTGAACCTTCTCTGACTCTTGCCTGGGTCCATGCTCTTCCTCTATTGTCT
>TCONS_00082730
TGTTGAGTGACCAGCGCTTGGAAGGGACCCGAGAACCTAGTTGGAATGCCACACCAGCGAGGGCGAGGGGCGGGAAGGAGAAGGACACGAACTGGAAGGGGGCGAATACTAAAACTGAAATGGATTTGCACGTTCGGGACAAGGTGGCGGCGTCTCCTGGGCCTCCGCCTGCTGCATCTCTGAAATCAGTGAGGTGTAAATGAGAAGACGTGTTTTTTTCCCTCACCGATGCTCCATCCTCGTATTTTTTTTCCTTGTAAATGTAATCAGATGCCATTTTATATGTGGACGTATTTATACTGGCCAAACATTTTTTATTTTGTCCCTTTTTCCTTTCTTTTGCTTTCTTTTCTTTCTTTTACTTCCTTATTTCGTCCTTCCTTTCTTTTTTTCTTTTTCTTTGTTTTCTTTCTTTCTTTCTTTTTTTTTGGTAGTTGTTCTTACCCACGCCATTTTACGTCTCCTTCACTGAAGGGCTAGAGTTTTAACTTTTAATTTTTTATATTTAAATGTAGACTTTTGACACTTTTAAAAAAACAAAAAAAGACAAGAGAGATGAAAACGTTTGATTATTTTCTCAGTGTATTTTTGTAAAAAATATATAAAGGGGGTGTTAATCGGTGTAAATCGCTGTTTGGATTTCCTGATTTTATAATAGGGCGGCTGGTTAATATCTCACACAGTTTTAAAAAATCAGCCCCTAATTTCTCCATGTTTACACTTCAATCTGCAGGCTTCTTAAAGTGACAGTATCCCTTAACCTGCCACCAGTATCCATCCTTCGACCCCAGTCTTATAGATGGTGGGGGGAGAATTAGCCAAACACTGTATGCTTTTAAGAAAAACAAATTTTTTTAAACAAAATACTGTTTTATCCAGAGGCTTTAAAACTGGTGCATTTACAGCAAAAAAGGGATCCTGTAGCTTTAACTTGTAAACCACATCTTTTTTGCACTTTTTTTATAAGCAAAAACGTGCCGTTTAAACCACTGGATCTATCTAAATGCCGATTTGAGTTCGCGACACTATGTACTGCGTTTTTCATTCTCGTATTTGACTATTTAATCCTTTCTACTTGTCGCTAAATATAATTGTTTTAGTCTTATGGCATGATGATAGCATATGTGTTCAGGTTTATAGCTGTTGTGTTTAAAGATTGAAAAAAGTGGAAAACATCTTTGTACATTTAAGTCTGTATTATAATAAGCAAAAAGATTGTGTGTATGTATGTTTAATATAACATGACAGGCACTAGGACGTCTGCCTTTTAAGGCAGTTCCGTTAAGGGTTTTTGTTTTTAAACTTTTTTTTTTGCCATCCATCCTGTGCAATATGCCGTGTAGAATATTTGTCTTAAAATCCAAGGCCACAAAAAACAATGTTTAGGGGAAAAGGAAAAAGAAAAAAAAATCATGCCAGCTAATCATGTCAAGTTCACTGCCTGTCAGATTGTTGATATATACCTTCTGTAAATAACTTTTTTTGAGAAGGAAATAAAATCAGCTGGAACTGAACCCTAA
>TCONS_00072969
GGGAGCGTCCCCGCCCTGCTCCTGTCTCTCCCGCCTCTTGCGGCCCCTCTGCTCCCCAGCGCCGCCCCCGGCTCCGCCCGCCGCCCCCGCCGCAGCCGCCACCACCGCAGCCCCTCGCGCTAACGGTCGGTAGCGGCCCGCGCGCGCCGCCAGCCGGGGGCTAGCGCCAGCCACGAGGGAGCGTCCGCGGCCTGCGCACCCGCGCCACAGCGGAGAGAGTCTACAGTTCATAATGGAGCAACTGCACTGGCTGTTGGAAGGAGAAGATTCTGAAGATAGGGAGGAACCTTCTTATTCAAAACACCTTTCAAAGTCAATGCATAAAAATAGCAGGCAGCTTCCACTTGCAGGCCTTTTGAAGCTGGAGAAGAGGTGTTTTTCATGAGAAGAAACTGAGTCCCAGGAAGATGAAATGACTTGCTACATCAGCCACAAGTACTCGCTCAGCATGAACTGGGCACTGGGAGCTGGACAGCATCGGCCATAGAGTGGAGACCACAGTGGACACGGCCCTTCATAAATCCTGAGAATCTGGAGTTACTTCACATTT
>TCONS_00011615
GGAGGTTCGTACTAAACCCGCCACACGCCCTGCCCTCATGGAGCTTCCCGTTCAAGGGGTCTCTGTAAACCATTCTGTGCATATAAAATGCGGAGAACGATGCAGCATCTGTGTCGCTCCCCGCCGGCCTCGGAAACCCACTGAGCCACCCCAGCCACCCCTTGCGGGCCACTCGTGTCTCCAATCCGGCTCCTCCTCCAGCGGAACCTCGCCCTGAACGTGGATTCTGCTGTTGCCACAGAGCCTGGAGCACTGCGTCTCCGAGCAGCCTGGCGTCTTGGAATCTCTAATGGAGAAACTCAGGACCCCTCCCTGTGGCCAGACCCTGAGGGGGCGTTGTGTGAGGCCCCAGGGAACCGAACGACCCGCTGAGAATGTCATCAGGTAGAGTGACTTCATCGATGCTGAAGCCACCCGCCCAGGGTGGCCTGGCCAGGCTCCCACTGCCCGGG
>TCONS_00033813
GGGCAGTGACAGACAACACATTTGATGGACAAGAACTGAGAGAGATCAAACAGGAATTCTACAAAGCTGAGTTAGCACACCATAAACAAAATAAACAAAGTCAGATGAAAAGAAAGCTCATGAATAATAGATGAAGGATTCATTGAACACTATTAAAATTTGCAGACTCTGGGTGGCTGATGGATTCCAGATGGAGCAGTTCCAAAGGACAGGCCTATGATCAAAGGACTGCTGGTGACTGACTACACCCAGAAATAATTTTCAGTTTGAAATGGTATCTCAGAATCAAGGACTGGAGCTAAGAACTGGAGATACATGAAGAAGGAAAGCAATACGTGACAATGACAGCTACGATGCCATTGCTGAAGGATAACAACATCATGGCAGGTGAAAGTGGGTGCGTTCAGATCATCACCATGAAACATGGCATTGGA
>TCONS_00022305
CAGGCAGTCATTACCACTCACACTGTACTTCCAGGGAGACACCGATTATGAGAAGAGAAACTCAGCGCTGGGGAAGAAGTCACACAAAAAGAAGTGTTAAGGATTGCCCTTTGAGACACTGAAGGCTAAAGACTGCCTGAAGTTACATTTAGAGACTGAAATCACTGCACCTTAAAAACAAAAGATTGAGCTGCACTGCATTCCTCAGGAGAATGTATCCCCCAATATTGGAATAGGACGTATCACAGGGGAACTTCTAATTCCA
>TCONS_00022304
TAGGGAGGCAGGCAGTCATTACCACTCACACTGTACTTCCAGGGAGACACCGATTATGAGAAGAGAAACTCAGCGCTGGGGAAGAAGTCACACAAAAAGAAGTGTTAAGGATTGCCCTTTGAGACACTGAAGGCTAAAGACTGCCTGAAGTTACATTTAGAGACTGAAATCACTGCACCTTAAAAACAAAAGATTGAGCTGCACTGCATTCCTGTCAAGAACTGGAGATGGTTGGACTAAATCAAGGTCAAGTGAGAAGAAAGTATGTGGAGAGGGCCTG
>TCONS_00022302
TTTTGCCGAAGAAGTAGGGGCGGGGGAAGTTTAGGAGTTGAGGAAAGAAGATTAAAGAGCGCGAGGAGATCTCACAGACCAGTGGAATAAAGGCCTTTTGCATATGAGGATCAGGTGACAAGTTAACTGGCTACCAACCTCCAAAGCAATTCGCCCTTTCATGTCACACAAAAAGAAGTGTTAAGGATTGCCCTTTGAGACACTGAAGGCTAAAGACTGCCTGAAGTTACATTTAGAGACTGAAATCACTGCACCTTAAAAACAAAAGATTGAGCTGCACTGCATTCCTAATGTTTCACCGTCACTAACTGGATATTCCTCGCAACATTGCTGTCTGCTTTTGATTATTTCTCTTTCTCCTTTT
>TCONS_00002222
AGGGCAGAGGACAGCAGGTTGAGGAAAGGCAGCGACACGGGGGAGGAGAGGGTGCCAAGCCCTCTCAGAAATCGCCTACATATGTCCATTTGCTTTATAACTGCAGTATGGTTTATTCCATTTCAGAGGATGAATTAAAACGCGAGAGACGGTGAGAGATGATACTTCAGCTCAGCGGAAAATAAAATGCGGTCCAGATGATGCAACTTTGTAAGAGCCCTCCAAGTTGGAAGTTGAACAGTTAGTAGAGAGCAAGGGGAAATGCCTTACTTTTTCTGATGTTAAAGCCTATGCTCAATAGTCAGCAAAGCCCAGGCATGTTATTGATGTTGGTATCCAGCCTTATAAGAACTGGCTACATGCAGCTTACAGGGCAAGAATTCTACCTGGATTTCGTTGCTGTGTGGAAGGAAGAGTGGCCATGCTACAGACCAGCTAACCTGAAGGACTGAGCTACACTCAGCTGTGCTGTGTTTTTCATTCCTGTCACACTGAATATATTATTACTCCTTCCCGATGAGGACTACGTGAGGGACTTAGAGACCAACTTCCCAAGTATTCACAAGTTCTTACTGTAGGAATAAAAACAGAAAGGCAAGAAGAGGACAAAAGTAGTTGATCTTACACTGGGTATATGCTGGTGATATAGCGTCTATAAACTTTATTATAATACTTGAGCCTGATTTATAACCAAACCTCTGTGCTTCCCAAGCTACTGTAACTGTCTTACTAGCAACATCAAGGGGCCGTTATAAGACTCGAATGTGCACTTTAAAATTTGTCCTCCCCAGAGCAAACAGCGCAATGATGCTACACAAACTACATATGTTGGAATCTATAATCTCTCAGATACATCTTTTTTCACCTTAAACACAGAGCATGTTGACTTTAAGATGAGAAAAAGAAATGTGCTACAAGGTTATTCATCTTCTTTCCTCCCTTGATTCTGAGATTTCTATTAGGAGATGAAGTGAATTCCAGTTAATAGAAAACAGTGTATATGAAGGATTCAACTTCAGAGACACAGTTGAGTCTTCATGATATAGCATTATAGATGGAAAATGTTTACATTAAAATCATATGAAAAAATGTTCTCAGTGAAAGGAGACAAAATACCAGAAAGTAAAATTAATCCTAATCAAAAACTCAGATGTGCAATCAGCAACCATCAGTAAGTAGGATAGAACTGAAGAATATATTTGATTTTATTTTTCACAAATGCAGACAGTGAATTTGTACAAAAGGAATTGTTCTTCATTTTATACAAGTGGTTTCTTTGTCCATTCTCTTTCTCTTTGTTCTTGATTCATTTCAGTAATGTCCATTACGAGGAAAGGAAATTAAAGGACCTATATTATTATAAAGGTTTGACATTCAATAAATCATATTTTTGAAAAAAT
>TCONS_00002223
CCTACATATGTCCATTTGCTTTATAACTGCAGTATGGTTTATTCCATTTCAGAGGATGAATTAAAACGCGAGAGACGGTGAGAGATGATACTTCAGCTCAGCGGAAAATAAAATGCGGTCCAGATGGGCAAGAATTCTACCTGGATTTCGTTGCTGTGTGGAAGGAAGAGTGGCCATGCTACAGACCAGCTAACCTGAAGGACTGAGCTACACTCAGCTGTGCTGTGTTTTTCATTCCTGTCACACTGAATATATTATTACTCCTTCCCGATGAGGACTACGTGAGGGACTTAGAGACCAACTTCCCAAGTATTCACAAGTTCTTACTGTAGGAATAAAAACAGAAAGGCAAGAAGAGGACAAAAGTAGTTGATCTTACACTGGGTATATGCTGGTGATATAGCGTCTATAAACTTTATTATAATACTTGAGCCTGATTTATAACCAAACCTCTGTGCTTCCCAAGCTACTGTAACTGTCTTACTAGCAACATCAAGGGGCCGTTATAAGACTCGAATGTGCACTTTAAAATTTGTCCTCCCCAGAGCAAACAGCGCAATGATGCTACACAAACTACATATGTTGGAATCTATAATCTCTCAGATACATCTTTTTTCACCTTAAACACAGAGCATGTTGACTTTAAGATGAGAAAAAGAAATGTGCTACAAGGTTATTCATCTTCTTTCCTCCCTTGATTCTGAGATTTCTATTAGGAGATGAAGTGAATTCCAGTTAATAGAAAACAGTGTATATGAAGGATTCAACTTCAGAGACACAGTTGAGTCTTCATGATATAGCATTATAGATGGAAAATGTTTACATTAAAATCATATGAAAAAATGTTCTCAGTGAAAGGAGACAAAATACCAGAAAGTAAAATTAATCCTAATCAAAAACTCAGATGTGCAATCAGCAACCATCAGTAAGTAGGATAGAACTGAAGAATATATTTGATTTTATTTTTCACAAATGCAGACAGTGAATTTGTACAAAAGGAATTGTTCTTCATTTTATACAAGTGGTTTCTTTGTCCATTCTCTTTCTCTTTGTTCTTGATTCATTTCAGTAATGTCCATTACGAGGAAAGGAAATTAAAGGACCTATATTATTATAAAGGTTTGACATTCAATAAATCATATTTTTGAAAAAAT
>TCONS_00092771
TCTTCAGAGACCCACCTTATCCCCTCCCAGTGCCCAGCTATAATAGCCGAACACAGGCTGCAGTTTCCAGAGTGCATGTGCCTCAGGGGTCCGCACCCCCAGCCCCGGGTGCAGGGCACCGAGGCCCAGCAGGTTGCCTGGCTGCCAGGCGCCAGGGCTGCTGAGACAGAGCCGGGCCTGGTCTCTGTCCCTCCAGGTCTCCTGCCCTTTCCTCAGTGACCACACGCCCTCTGACCTCACAGTGCTGGGGCCTTCATCGGGCCTGGAGCCCTTCGTCCCATGCTGCCTGTCGCCAGCAGAAAGAGGGGCCTGGGGCGTCGGGGGCAAGGCCTGAGAAGAGGTCACCCTCCATCCGGCATCAGGAGCGGCCCGTGCGTGCGCGAGCGGTGAGCGGAGCTCCCTGGACACGGCCCCGAGGAGAGCTCTGCTGGCCTGGCTGTGATGGAGTGTACCTTACCAGGCATGTAACTGGACATTTTTTCTGCAGTGCTTTT
>TCONS_00028955
GGCAGATTCCACACTGAACTTGATATCTTGCTCTCCAAAGATTAAGAGACTGAAGCTCAGAGAGGTGAATCACCTGCTGGAGGTCACACAGCCAGGAAGAGGTGGAGCCTGGATCTCCTGTCCCTGGGCCCTTTGGAGCAGGTGGGCCTCCAAAGATACACTCTGCTGAGTTCCTGCCGGGTGAGGAGGACTGTGGATCTGTGCACAACCCTCTCCCTGGGCCCCAGGAACACCAAGAGCCCAGGTCCTACCAGCCAGGCAGCCTTGTGCCTGCCAGCCCTGCCAGCTTCTCTGGGCCAGATCCATCACCCCAGCACCAACCATGCCCTGGGCCTGACTCCATCCATCCGGCATCGACTGTGCTTGGGCACATTCCTGAGGCGCTGAATAATTCAGGTCTGGTAATGGGGTAATGAATTTACTGACAACCCCATGTGGTCTCGGTACTTACACTTCAAGAAATACTGACTCCCCAGGCCGGCTGGGGCTGGA
>TCONS_00105634
AACTCTCGAATTCCTTGGCTCACTGCCTCTTCCTCCACCTTCAAAGCCAGCATCAAGGTACCTCCCTGCACCACCTTCTGCAACTCCACCCTGCGCCTGGATGAGCCTGCCCTCTTTCCCTTTAAAGAACCTGGTAATTACAGGGAGCCCAGCGTTATCTTGCTATTCCTCTGCATCACCTCAGCCAGACATGTGGAAACATCCTCGGTTCTAGCCTCTTCGAAGCCTCAGTTCCCGGTTAGGCCCGTGCCAGGTCTGCAGCCACCCCCACACCTCTGGAGATGCTGGGAGGGCCCCTGTTTCAGCGAGGGGACGGGTGAGTCGGGGAGAGCGCCTCCCTCCTCCCAGACAGCACGCAGCCCAGTGTGGGACTCACCTCTGCGCCCGCCCCCGCCCAGTAAGCCCCAGTCCCTTCCTGAGACGCCGCCTTCCTTTACCC
>TCONS_00065100
GGGAGAGCTGGGCTCCACAGCAGGGTTGGCCACGTGACCTCATGCAGCCTGCTCTCCTGGTTCTCAGGCTTGCCTTCCATCCTGCTGATGAGGAAAGAAAAAGATTTCCAAAATCTGTAATGAGATAGGTTTGGGGTGAGGGTGCACAGCAAACACCCATCACCTCAGATAACTCAGGCAAAGAAACCAATGCCATGGAATGTTCACTTCTCTCATCAGATGTCTGCTTACCTGAGCACTGGACTAGAGCCCTGCCCAGGTCTGTTGTTGGGAAACACAGGGAAAGCATCGTGGTACCAAGGCCAACAGCAGAGCTGGAGCTGGCATCTACATCTAACCATGGAGCTGGCATCTACATTTAATGACCTGGAGTTAAAAGATCTGGATACTGGCTTAGTTAAGTGATTGCTTTCCAATCCTGATTAAGAAGATGTGGGAGTTCCCATCGTGGCACAGTGGTTAATGAATCCGACTAAGAACCATGAGGTTGAAGGTTCGATCCCTG
>TCONS_00078289
CGGGAGTCTCACCTTCCAGGTAGACGTGTTGGGGGCGCAGGAAGTTTCTTGCCTCCACTTCCCAGGATGCCAGGGCGGAAAGAATCCCACAGTCCCGACTTCCGTGGTGGTAGTAAGAGTCTGCTCCTGAGTCGTCCCGCGAAGGAAAGCATCAGAGACAGAAAAAATTAAGCCATTCACCCAGTGTTCTACTGAGGGAGACAAAGAAGGTGCGCCCTCAAGGCGAGAGCCCTGGAGACCGTCCAAGGCCAGGTACAATCCTCCCACCCCTCAGCCTCTGCCCAAAGGAACCACTGCCCACGACCCAGCCTTCAAGCCATCGCTCTCTGACGCAGCGCTTCCACACAAAATTAATGGCTGGGTTAGATCGCTAACCGGGGAAGTTGGGAAGAGTCGCAAAACGCGAAAGCAACTCACCACAGCCAAAGAAAAGGCGAGAACCAAACCACCCGGAAGGGAAGTGACTGAAACCCCGCCCCCAGGCTACGATAGGGATATCCTTCCCAGAATTCCCTTGTCGCTGCTGCGCCTGTACGGAAGTGTAAGAGTCGCCACAGAACTGTGGACTACATTTCCCAGAAAACCAGAGGAGAACACAGCCCGAGTTCCCATCCTTCTCCACCGGAAGTACTGGAGACGCTTCGGAGACGTTGGACTGCAGTTCCCACAATACCCTTAGGGACGAAGTTTCTATTGTGGAGCTCCTGAGCAGTAAGATGGTTTCCTACTGGGGGCTAGTGGGAAGTCTGATATATTAGGAGAGTTTCCTTTGTGGCTCAGTGGTTAATGAATCTGACTAGGAACCATGAGGATGTGGGTTTGATTCCTGGTATCTCTCCGTAGGTTAAGGATCGGGCATTGCCTGTGAGTTGTGGTGTAAGTGGTAGACACAGCTCGGAGCTTCGGCTGCGACCCTAAAAGTATATATTGTATGTTGTTTAAGCCACTACTTGTTTTGTGCCTATTGGAACACAAACCCAGTTAATATATTATTGGAAAATTTATTTCAGACTCCAGTGGTGAACTTAAGATTCTCTGAAGAATGCACAAGAGATGAAGGCTCAGGGAGCTGCACTATTGGAAATCTACGTAGCAGAACTGTTGGTCAAAACATTTTAGTTTAAAACCG
>TCONS_00059963
AGAGGGTACAGCAGTCTTCTGGATAGACCTGGAAAAGAAGTAGTGCACAGACCAGGATCCCTGACTTCCTGGAGTAATTGCTCTAATAAGGAGCCCAAATGAAGTCTCCATATTGAATCAGATTGTTTTGTCTCCGAAATGTGATTTACTCCGTAGCTCATCCCCCCCATGCCAGTGATTTATTAGAGAATCTAGGAGTCTGGAACCCACACTATCTCTGAGGTGTGACAGCAGTCTTCAGAGGAAGTGAGAAAAGATTTGCTTTGGATTAGCTTGTATCAGACCAACTACCAGCTGAAGACAACTACCAAAACTGGATAAAAGCCAAACCAAACCACATATATATATTTGCTTTTTCAGCCCACACCCGTGGCATATGGAAGTTCCCAGACTAGGGGTAGAATTGGAGTTGCCAGCTTACACCACAGCAATGCAGGATCCAAGCTGCATCTGCAACCTACACCACAGCTCATGGCAATGCTGGATCCCCAACTCAAGCAAGGGCAGGGATTGAAGCTGCATCCTCATGGATACTAGCCAGATTCACTTCTGCAGTGCCACAATGGGAACTCCAAATATCTCTGCATATTTGAAGAATTGGAAAGGAACTAATGCATCCAGGACTTTATGTGACAAGATCTTGGGAGAGAATGGAAATGCACTGAAGTGAGCTGAACAGTTTATGCTAATGTTTCCCCTCTTGGGAAGTGTTCTGATTTGTAGCATGGCGCATAGAGCCTGAGCACCCTTCACTGGCCTCCCACTATGTTCAGAACCCCTTCTTGGCACATATGGTTTCTTCTTGCCTGGACTGACA
>TCONS_00059965
CGCCTTCCTCCCTGTGGGCCGGGCTCCGAGCCCCCACCCCTGGGCCTCAGCGGCCCAGCGCGAGGCTGTCCCGCCGGAAATCGAGTCCGAATTCCAAGTTATTGTCCTTCCTCGCCTAGGGTCTCGCACTGCTTGCGGCTGCCCTCAGGAACCGCTAGTCGCCGTGGCCTCCGATGAGACAGTCGACGTAGTGCCCCATGCCGAGTTTATGGAAAAACCTAGCATGTGAAACTTTCCAGACCAGGGAAGAAACCCGTGCCAGAGCAATGACCTGAGCCACCACAGTGACAAGGCCGGTTCCTTAACCCTCTGTGCCACAAGAGAACTCCAGAAGATGAGAAATTTCTTATACTTTCTATGTTTCTGAAGTATGAGGCA
>TCONS_00059964
CGAGCCCCCACCCCTGGGCCTCAGCGGCCCAGCGCGAGGCTGTCCCGCCGGAAATCGAGTCCGAATTCCAAGTTATTGTCCTTCCTCGCCTAGGGTCTCGCACTGCTTGCGGCTGCCCTCAGGAACCGCTAGTCGCCGTGGCCTCCGATGAGACAGTCGACGTAGTGCCCCATGCCGAGTTTATGGAAAAACCTAGAGACTGCAAAAACAAAAAACAAAAAACCGTATTGCCTTGGAGGAGGGACTTTGAAGAACTGGTGAG
>TCONS_00006147
GCTTAACTTTGCTCCATATTCTTTATAAGAACTCTTTAATGAGGTTTCAGACGCTCTGGTCTGTATCTGATGTTCCACTCTAATAGCTTGGACAGTGTCTGTGTCGGGTAGGTAAGGAGTCAGATGAGGACCTTCTCTGAACATCTTTCTACTCCCTAGAAAGTGCAATGGAAGGTTTGACTGAACATTTATTTGGGCAGCAGGCAGAATATTCCACCTTCTGCTCTTGGATACCGGTTGTCTCCAGCCTTCACCCTACACATGCAACCACACTGGACAGTCCCATGACCATGTCTGTCCAGCTCAGAGCCAAGACACAGAGCTGGGGTCTCCACTGGTGCCCAAGGCCTGCCCAGAGACTACTAGAACCCAATGTCACAGGAGGCACACCCAGATTCTTGTACTCATGTTACCTAAACCTGAAACCCTCAAAGTACTTAAAGAGATGTCA
>TCONS_00093195
AGAGGTAGTCCAGCTCCCTCACTGTACAGAGAAGGAAGCCATGGACCTGAAGTATAGAAAAGATAAACTGCAAATCAAGACTACACGTGGTGACTTGCTTGGGGAAAGTCATGTCTTGAGCCGATCCATGGAGAGGCCCACATGGCAAGGAAATGAAGCCTCCTGCCAGCAGCCACTGGAGTGAACCTGAAATGGATTCTCCAGCCCTAGTTTTGTCTTCAGAGGCTACAGCCCTGGCCAACAGCTTGGCCCCATGAAAGGCCCAGAGCTGGAACAAGCCATTCCCAAGTCCTGAC
>TCONS_00085667
CAGCTGCTCCGAACCTTTTTAAAATTTCCTTTTTCAAGATACTTTTCGTTTTTAAAAAGCCTTGAGATTCCCCGTGGATTGTGGCATTGCTGCTAATCACCAGGAGAGGCCTCCCAGACCTCTTTTTCCTTCTTCTGCTGCCACAGGAAGTAACTAGACACTGCAAGAAGCAGCAGTCAGGTTCTCCAAGAAAACAGCGATCCAGTGCTGCGCGCTCCTGAAGAAGGGGTCCTGCCATGGGATCCGGTGTTAGCCTCTCACCCCCAGGGCAAGGATCATGGAGTTTAGCTCCTGACCTTAAATGATCGTTCTCTTCCTAAAGTCTCAGAGAACTTTAGACACAAAGTGTTCAAAGTTGGCCGTGTCTGGATCCAGAGCCACATTGAAA
>TCONS_00046415
GCATGTTTTTAAAAAGACTAATTCCATCTCTTCTCCATTTGATTTTTGAAATTCCTGTCCACCCCCTCATCTTCCATCTTTTCCAAAAGCCTGTGCATTCCTGCTCTCTCCTTGGTCAAGTCCATGATAAACCTGGAAACCATGACAGCTAAGAGATGGATGTGACCTGGAAAGAAGTGCATGTAGGAGTTCCCCTTGTGGCACGCGCACTGCTGGCCTGGAAGAAGCCTTTGGGTGAGACTGACAGGTGAGCGCCTGGAAGCCATGTCCTGGCGAGAGTCCCCTTCTGCCTGCCCAGTGATGCTCTGAGGGCAGGATGACCACAGGCTGGGGGACCACTCCCCTGCCCTGGCAACCATAACCCTGCATAGCCACCAGCTGAGCAGGCGAGCAACTCTCCACATGCATCAGCAACCAGTCCCTCTCAGTGGGAAGACACATCTACCCGGGAGCTGCAACTTCAACCTTAATTTTGACCATGGAAAAGAATTACTTGGTGCTGACGGTGGTACAGGAACCACAGGAGGAAGTTGAATCAAGAGAGAAGGGCATGCTGGCCATGGAATGAGTGAGTGAGCAAGTAAATAAACAGTCCTAGAAACATACTTTGAAGGAATTAGAGAAAAGTTACTATCTCACATTTAGAGATTTACATGGGAGTGTGGCATAAGAAAGGGGGGAGGCTCTGGCATCAGAAAATGAGGACAGCCCATTCATAGGAAGTCCTCAGACAGAAAAAGGGGAGCTGAAGAAACCAGCGTGGCTCTAAGAGGGCACTCTGACAGGCTCA
>TCONS_00059740
TTTGAGGCTTGATCTGCACAAGGGATTCTGGGGATTGTGGTTTCCAAGCATATCCCGGCTGACACCTGAAGGACGCAGCTTAACCGCTCAGCCCCTAGCGGGTCCTGCTGGGCGTACCTTCGACACCTGGGCAGACAGAGATCCCCCCCATGATGCCTATTTTATCCTGATATCGTCCAACTGCTGAGAGTGGGGGTGGACAGCGTGATTTACCTCTGCCAAATGCAGAAGATTTGGAAGGCATCTTGGGACCCTTCTCCATTCCTAGATTTCCTGATGGATGGTGCTGAAGATTCTTTTCCATCATAGGTTATTACAAAGATATTGAATATAGTTCCCTCTACTATACATGAACTAGCTGGGACAAATTCTCTTGCCGAAAGTGGAGCTGCAAAGGCACAAGAGAGCAAGTGGAAATGCACAGGTGCTTTTCCAGCCCCTGCTTGTTCCTGTCTGTTAACATTCCATTGGCCAAGGGACATCTCTTCTCCACATGGAATGAGTAAGGTGAAGAGGAATAGGAGAATGAATGAAACTTGGTAAGGGAAGATGGAAACCCA
>TCONS_00006854
CAAAACCTAGTGAACGTTGGAAGAGTCGCGATCTGCCGGAAAGTTGGTCAGAAGAAAACAGGACAGTTCAGTGACAAATACCCGAAAGTATTACTGAGAGTAAGCCTTATTTCGAGGAAACATGAAGGAAAGTGTTCCAGATTTTAAAAGACCTGGATCAGCTATCTGTTGAAAATTCTATTTCTGGTTCCTTTATGAATGATAGAAATGAAAGCAAATGGATAGTCTTATCAGATAAGTAGTTTTATACTCTAAATATATTCTATTATTTGTAATTT
>TCONS_00094502
GACTTTGAGGAGAGGCAAAGTCCTGGATAAAGAAAACTACAGGGAGTTCCCATCATCACTCAGAGGATGCCAAGGATATTTCATAAGCAAACTGACATAATTCAACTTCCTTTGGATGGATCCCAACATTCTAGAACTTCTGTTTGGACCAAGTAATTTACCATGAGCGGATTCATCCTAACATATGGCTATTCAAGTGTAAGAGAGTGTAATAAGAGGAACAGGGACATATTCCAGTTACAGATGTGATTTCTATGTATTCAGAGG
>TCONS_00093223
GTGCACATCAGTAGTGTTTCCACCATGGAGAGGCAATCAATGACAATAACCCCAAAGGAAAAGAGTAAATAGGAGGACAAGAAATAATTCCATGGACCAGGAGGACTGAAAAGGTTTGGAGCTTTCCTAGACAATTTAGAGGCACCTACAAAAGTAAGCTTTCCACAATAGGATAACAAAGGATTTCAATGGAACCAGCAAAGAAAGGCAGAGGAACCTGAAGACTTGGAGGATCGCTTTTCTGAGAAGACTTGCCCAGCAAAACACCTCGCCCACAGCCTCCTCTTGCCAGCTAGTCCTAAAGGAGCTCCCTGTCAGCAGAGCCGGAGCATCTGCCTTGATCCCCTGGCCCCACGCTCCAAAGTGATTCAGAGAAGCCAGCAGTTTCT
>TCONS_00040924
AGGCTTTTTTAAGTAAAATTTATTTCTTAAAAGTTAACATGTGCATAATAGGAAACTGAAAAACACAAGCAAATAGGAAGCAAAAAACAAAGTCATCCATAATCAAGCAGTTTACAGGTTGATATGTCCTTCTAGATTTCGTTTGTGTATCTACACAATGAAGCATCCATTTTTATGTAATTAAGATCATAGTTATGTATCATGCTTTTTCACACATCATGAATATTTACCATTTCAAAGTCCCAAAGCTATATGAGTATTTTATTTTGATAACCAAGAATATACTACACCAACTCGATCTGGAAGGAAAAAAAATGTAATCCTGCCTTTCTTAGCGATAAAATTACATAAAAGACAAAAATAGCAACAGGCTTCAAGATAAAGATATTGGTAGAGTTATGATTAAAATACTACATTCCCTTATGTTCAATTAAAAATGACACATAAAGCAACAGAGTACATAAAGTATAATGCCTCTAAGAGGACTAATTATCCAAACTATTAAAATATTAGCAAGGAGGTATGTTTCCACTGAATTGCTTATATTACAGCCAAAAGATGCACCCACATCAATGGTTATCACCAAAATATAAATATGAACACATTCGCATACAACCCTCCCTTTATACTTTCCTTCTGCCCCTCTGCTGCCAACCTAGTGAACAAGTCCTGACATACATTTCTGAGACTTTAACAATTCATGTCCAAGATGCTGTTTTATATCATTGTAACAAAGATATTTATTTACAAATTGGTTAACTCACTAACTCTACTTTTTATCATATGTTATCCTGGGACATAGATGTTGCAAGATAAAGAATGAACCTTGTCCACAATAAACAGAAACTTTACAAAAATGCACATATAGACCTATGGTTATAAACTAAAACTGTCTAGATATGGAGATAATAGCCAAGAGCCCTTCCCTTCACCCTTCCTCTTAACCCTCTTCCAGCATTTCAGTGACTAACTACAGGACTACATCTAGCTACAAAAGGTGGATTAACATAGACACTCCCAGAAGTCATAGCCCTTCCTAAAAACCCACAAAAGGGCATTTATAAAGGAATTATTTTACTACTTCTACTTTCAATATACTTTGGACACTGGGACTTGTTTATTCTTTAATACACAGCAATATTAACTCAAACACACAAACAGAACAATGGTTAGAAAATCTGAAGCTTTCTAAAGACTCATGAGCACAGAACCCTTCTCTGAGCTTCCTTCCCTGTCCCCCCCAACCCCCACCACCCCAGTCATCAGTCAGCATACTCTCCAAGGCTCAAGTTTAACAATCCCATTCCCCAAATATGACCATTCCTATGAATTAACAGAAAAAAATCTTAAAAGGTGTTAATTATCTACTTTTAGCATATGTTGTACACTTTTAAACATCTAGAAAGACTAGATGTTTCAAATAAGGATTTTAGTTTACTATACATACATGTAGTATTGAATAAACTGCACACAAAGGCTATAATCTCAAAGTGTCTTCTAAACAGGAACACGGGCCTAGAACCCTTCCCCTTCTCATCTCTATCAACCTAGTAAGCAAGTGTAATAAAGCATCTGAAATGCTTAGAGGGGATTCTAACAATTTCATCTCCTCCAGTTGCTTTCAGAACAATTTTTCGTATGAATTTTAACAAAGTATTCACAATGTATTTATTTTCTAACTACTTTTGTCATACATTGGCAACCTCTTTAACATCTAGGAAGACTAGATGTAAATTTGGACATCTGTCCTTTATGTACACTATATACACAACTAAGTAAAGCAAAACACAGACATACAGGACGATGGTTAATCTCTCCTAACTATAAACATATTGGTATAAAGCCCTTTGTACTTTTTTCTTCCTCCTTGAACCAGCACAAATAAAATAATGTGCACTGCTCAAAGAGGTGGTTTGATTATTCCATTTCTAAAAGGCAATATTTCATATGAATTTTAACAAAAAGATATCTACAAAATGTTATTTCACTACCTCTACTTTTAACATACTTTGTGCACTTCTAAACATCTAGAAAGACTAGATGTTTCAAATAAGGACTTAAGTTTGTCCACTATATATACACAGTAGTGTTGAATAAACCACACACTTTTGTCATACATTGGCAACCTCTTTTTAATATCTAGAGACTAGATATTATAAAATTGGAACCCATTTGTCCAGTATATACATAATATATACAGTAAAGTTAAACAAAATGCATGTAACATAGAGCAACCAATAAGGTGAAATTTTTTAGTACACACTAGCAAAACATGTTTTTG
>TCONS_00007526
CTGGAGCTGGGCAACTAGAGGGCGGATCTTGAATGGGATGCTGCACATTCCTCGTGAGAAACCTGAGGTGGCACTAAAAAGACAGCCGCGGTTTTCCTACTGCCTGCTGCCAAGTTTCTTGAGGGCCCAGCTGTTAAGGGGCTGTGGTTGAGTTTTTCAGCAGGAGCAAGTTACATAACACCACACCCTTGTCCACAGAGGCTCTGATGTGACTTTTTATGCCCCCTTCTTCTCACAAGATGCATTTCCCGGATGGTCCTCGATCTCTGAAGTCAGTCTTTCTCCTTTGGGGTGTCACTGAACCCTGTGACTCCCAAAGTGTCTCATCCTGACCCTGAAAGGCACGTCTCGAACCCTGCTGTTCTGAGCTCCAGCCCTCCAGCGACGTCCCTGGATGCCTCACTGACCTCTCAAGTTCAGCTTCTTCAGAGCAGCATTCATCGTCATGCCCTGAAAGCCACCTCTCCTCTGACCCTGCCAGTGATTCCAAAATTATTGGCAGACCACAAGCTCCAGACCCCAAAGTCTGTTCAACTCTGTCATCTCCATCCCTTTGGTCATCAGCTGCTGAAAGTCTTTCCAGAACGTTTTCTCAGACGTTCCTTCTACATTCAACTTCCTGGACCCTGTAGCCCCTGATCCCTTCCCTTCCTTCCTTCCCCAGCTTTGAGTCCATGCTGCACCAACTCAGGGACTCTTACTAGAGCCCACATCCCCTTCCTTCTGTATTTCTCATCATTGCTGTTTGACATAACATGAACCCAGCCATCTTCTTTGCTTCAACTGGGAGGCTGAGCAGAACTGAAGAAACTGCACGGAGGGAAGATAAAAGGAAAATAGAATCCTCAGTTCAGTTTCCACTGAGGCCCCAAGATCAAGGATGCCAAATACGATTGCATTCCAAAGCAAATAACTTGGCCCACCTTTCCGTGACTTGTGAAGAAAGTCAGGTTTCCTGAGTTTTATCTTTCACTTACCTTGAGCTGTGAATTCTTCCAGGCTGGCACTCCCTCCTTCCCTCCACCTTAGCCATGTAGGAGCTTCACAGGCATCTTTGACAGGTATCTTTTGAAGCCTGTGGGACCCAGACAGGCATTAGATTCATGCCTAGAGGAGAAAGTCTAATGAGAGGCTGACTGAAGTGAGCTGTGTCTGTAGAGCAGAGGGCTGCATTTAGGGAATAGCCACATTCTGGCCTATGCCAGTCCAGAGGTGAATTTTCTCGGGGATCAACTGTGAAACCCACGGAAGGAATGTGAGTTTGGGCTGTTTCCAAAGGAATTCTGACCTGAAGGACTTCCTGCGATCAGTGAGGTGTCCTCGGCAGAAAGGGGTTGGAAGTTCCAGAGAGGACTGTAGGTGGCTGGATGGAGGCGAGGCATTGCCTGAGATGAAGGAATTCCAACTGGAAGGGCCCAGCTCGGGGGAATCCAAGGAGGCCACAGATGCTCAAATGAGAGAACAAATGCCAAAACATGAGCCAGACCAAGAGGGAAGCTCCACCAACTTCTGTTTGTGTCAGTCAAACAAGGCCTTCCTTTCCCTTGCCTTTCTTCAGTCTCTGCTGTGTCCTGGAAGACCCAGTGGAAATGGAGAGGGGTGGAGGAAACTAACATGAATGGGGAAAATAGAGACAAAACCTCCTTTCCCACAGCAGGCCCTTCGTTTGATAGCATATCTAAGCTTGCCGTGAAGTTTTCTTACAGTAGTTCTGGGCATATTTATAAACTAAGGCTGTGAGTTGGGGATGAAAGGACCAGAGGACATTTTGCTATTTGAGATGATCAGAGAGCTAGAAGACTTTTCTAGTATTTCACTCAAAGGGTAGGGAAATGCTGAACCCAAAGAGGGTATTCAAATGGGCATTGCACGTGAAGAATAAAGTCATTTTCTCTTTGCACCCTAGGAACCCATCTTACTCAATGAGATTATTCAACTCTATCTCTGAAATAATCTTAATCCACAGCTAGGTCTTAGCCTTCAAGCCCTGGCTATACATTTTTTTTTTTTCTGGTGGGTGTGTTCTCCTCTTCTCTACAAAGTTACTTTAGGACTTTCTACCTTCCTTGATCCCTGAACTTCATGCTGGCCCCTTACTCTTAGATGATCTTGCCTTGGTCTTTGCAGAAAGATTCGAATTCATCAGAAGAAAGGAAACTCTTCAACATTTCTTCATCACCAAGTGAAGCTTAGAACCACACTCAAGAGTATTAATTTTTAATTCACACATGATATTGTAAGTATGTAAGGGATGGTTCCACTGTTTGACTACAGGTTATTCTCTTAGGCAGGTAGAATTTTCCCCCCATAATCTTATTTTCAGTATTGGTTTGCTTATCATCTTGTTTTCATATATTGTAAAAATAAACTTTTAGCTCAGTTTGAAATTTGGAAATTTTCTGTTGGTACTAAAATTTAGGAGACATCTAAAGTCAAGACTTAATTTATATGCATTGCCTTCTACGAAATATGTCCACAAGATTACCATTAGTATGGTAAATATTTTACAATATTTGAAATAGGGCATTTCACGCCTTTGCCACTACCCTTAGAGAGCTTTTCTAGTCTCAATTCTCTTATCCCTTCTAATTACAATTTCATTTTAAAAGCAGTCGGGAGCACATATACCCTGAGCATTTAAATATGTTACATTTAATGTATCTAATGAGTTTTAAATTCCAATATAACTAACAAAAATAATGAAAAACTGAGTTGCTAATGGAAGCATGCTTCTCTATACAAGTCATTTACATTATCTAAAGGAATTCTAAGTTCATTATAGAAAATTTGAAAATTATAGGAAAGTATAAAGAATAAAATAAAAATCAGCCATAATCACACACTACTTCCATACTCATTCTTGAGTTCTTCCAGCCTTTTCTGTTTTTCAAACTGGGTATAATAATGCACACACATTTAGGAACCCTGCTGTTTTCCCACTGAACATTCTGTTGAGGCCATCTTTTTCCCTGTGCTATTTAAAACCTGAACAATCGTGTTTTGGTGACAAAACTATATTCCTTCATATTACAGCCTGTTATAATTTTTTGTATTATAACGCATATTCTACATAATATAATAATATATAATCTGGTCCTGTTGTAATTTATTTAACAATTCCCAAGTTGCTTATTTCTAGAAATAGACAAATCTAGTATATATTTGGCTTCGGGTATGTATTCAGTTTTGATATTTTCACCCCAGCATCAACAACCTTAACTTAAAATTGCCACATTGCCAACTTCATAGTCTGTAAACAGGTGCAGTCCTTTTTTAAATTCAGCAAAAGTTAACAGGTCATCAAACTCTGTAGGTTTCTGAAATTGCAATCTCTGAGTCTCTCTTCCCTCTTTCCTTTCCTTCCTAATCCCTTATTAGCCAGCTTTTCCCTTTATTGAATTTTTTTTACTCCTTCATCTGTCTCTCTTCAACATGAGGTTTTTTTTTTTTTGTCTTTTTGCCTTTTCTAGGGCCGCTCCTGCAGCATATGGAGGTTCCCAGTCTAGGGGTCGAATCGGAGCTGTAGCCTCCGGCCTACGCCAGAGCCACAGCAAGGCGGGATCTGAGCCGCGTCTGCAACCTAAACCATAGCTCACGGCAACGCCGGATCCTTAACCCACTGAGCAAGGCCAGGGACTGAACCCGCAACCTCACGGTTCCTAGTCGGATTCGTTAACCACTGCGCCACGATGGGAACTCCCATGAGGTTTGTTTTATTGACTTTTTCCTTCTAAATGCTCATTGTAGAAAAAATTAAGATATTACACATAAGGCTTATAGGCCTTGCATTTGCCTACATATCATGCATCTACCTGCATATCAAGGGTGGGACCATCTAAGGAGAGATTCATATATACCAAGTTTATCCCTCTGATGAATCAGAATGTCGATGTTTAAATTTACCCAAGTGGGGAGTTCCCATTGTGGCTGAGTGGAAACGAATCTGACTAGCATCCATGAGGACGCAGGTTTGATCCCTGGCCTCGATCAGCAGGTTAAGGATCTGATGTTGCCATGAGCTGTGGTATAGGTTGCAAATGCGGCTTGGATCTGACACTGCTGTGGCTGTGGCGTAGGCCAGCAGCTACAGGTGTGATTGGACCCCTAGCCTGGGAACCTCCATATGCCATGGGTGCGGCCCTAAAAAAAGACAAAAAATAAATAAATAAATAAATAAATAAATAAATAAAAGGACTGTTTGAATTAAAGTGAGATTTGAATCCATTTCCGTAAAAGAAATTGCTTAAAATTACTTAATGAATTAATCCAAATGAGCAGTGGAATTGTCATGTGGTCCAAAATGCTTGAATATAACTAACACACTCTCTTACTGAATATAGATCTTCAAGGAAAGGCAAATCATAAGGAGAAGTTTGCATAGTAAGAATGAAATCAGAACAAGGAGTTTGAGATTAGACATTTCGAGTGCTTGGTGGCCACAGGCTAAGGCAGCCTTATGTGTGCATCCTTGTAAATAAGGTTAGATGTGGGATTAGGGTTAGGCCGAGGGACAGAAATTGTGACTCAGAAATTCATCAAGGAAGTGAGTGCCATCTTGAAGTGCCTCTGGTGAGAGACCCAGCTGAACTTGTTAAACCCCTCTTCCTGCTATACTCTTCTGTTAGAAACTTCTACACTGATGTATTGCTCCTTTCTTCACTCTCTCTCCTTCCTCCCCATCATCTGTGACTCTTGCTTTCTTGGTCCTTCTCCTTTGCCTTACTGTTCTCTCTGTCTTCTTTCCATGCCAACTCTTAGTACTTGCCTCTCTGGAGTTAACATGTTTTTACAAAGCCTGTCTTCAGCCTCAGGGTACTCATTTATGTAGCTCCTGATGTCAGCACTTCTCTCTTGCAGACACATGGTTGGATGACAAGTCCTGCCTACTCTGTGGTTGGGTAGGGCTTCGTGATGAGTTCTGGCCTTTGAATTATGAGCAGGAGCAGTATCTGTCACTTCTGGGCTAGCATTTCATTGCTGGTATGAGACTGTTCTTTCCTCCTGCTACAGAGACCAGCAATGTTCCAGGTGGGGGGTGGTTCATCAGTCCAAATCCCAGACCAAGATAACATTGCACAGAATTCCTGGTCAACTTTTGACATAAAGCATGGATGAGAAATAAACCTTGAGATATTAAGTCACTGAGATTTGGGGAATTGTTTGTTCTGCAGCATAATCTGGCTCTACCCTGACTGAAACAACCTTCTTCTTTTTAAATGCTTCACCTTATTCCCTGATGAATTTGCTCAAGGTTATAGCTTTAACTTTATCCTCTAATCAAATGAATCCAGATCTACTGAACTGAACTTAGTTGATCATTTGAACACAGGTCCTAGTTTTCCGTTTGCCCTGTGACATTCTCAGTGCTCACAGGAAGCTCAGCATGAATGTCCTGCAAGTGTCTCCAACTCACCAGGCTCCCAAACAAACTTAACATCTTCTTTACTTCAGTGGCTGCTTCTCCTCTTTTACACATGTCAGTTAATAACATTATCTTCCTTGATTCACAAAGCATTTGAACCTTGGAAATGTACAAATTTCCTCCTCAAGAGTGAAGTGGGGTTGGCCTTACCAGCAAAAATTTCAAGAGCCACAGAGACCAAGCTAAAACACAAAGTTCCAGGAACTGGAGGCACAATAGAGTTGTATCCATTCAGGTCCTTAAAAATCATCTTTCTAGACAAAGACAAATACCATTTGATATCACTTATAACTGGAATCTAATATCTAGCACAAATGAACATCTCCTCAGAAAAGAAAATCATGGACTTGGAGAAGAGACTTGTGGCTGGCTGCCTGATGGG
>TCONS_00081140
GAGAGGTCGGAGGGACTGGGGCAAAAGGAAAAGGGGAGAGGGTTCTGGGTAGAGGAGTGCCCACCCGTAAAGACCAGAATGCAAAGAGCATGCATATGTTGCTTCCTACTATGTGTCAGGCCCCATGTGAAGTATTGGGGTGCAGAGCTAAATAAGCTACAGTCCAGCCCTCAGGGAGCATACAGGCTGAGTGGAGGAGACCACCAAGGACAGGAGCCCACCCTAGAAATGGTTCTTGGCACCTCCTCCAGGAATCTCCCATTGCTGATCTCACTGCCCAGTTATTCCATCTCCCAGACCATCCAGAATCCTGATGTCCAACCACACAAGCATTCTTCATCCGGCACATTTTCCAACACCTGTTTTTGACAGACCTCCAGAATTAGTAC
>TCONS_00012244
TTCATGTTTGCATCTCTAATGCCTACTGAAATCTGAGTACCTGTTCATTCATTCATTCAAGAATTATTCGTTGATAGCCTGTAATATACCAGGAGAACACTGTGGCGTAGCTGTGCACATCAGGCCAATTTCCAAATTTCAGGGACTTTTGCTTTTTCTGATGAGTCTCCAGATGAAAACTCAGCTTAGCTGATACCTTCACTTCTACCTCGTGATACGCTGACTAGAGGAGCCAGTCACACCATGCCTGATGTCAAAACTACAGAATTGCATCTTCTGACATCTTCAACCGCTCTGTGAAATCTTCTGTAATATGCTG
>TCONS_00105010
CTGGATCCTTAAACAGCTGAGCCACCAGGGAGCTCCTAAGTGCACCATTTTGGAAGGAAGTCACTGCCCAGCCCACATTTGAGGAGTGGGGCATTACCGTCCACTTCCTTGGGGTGAGGGCTAGATTGCTATTGATTTCTGTCCGTTGCAACCAGAAGTTTCCTGAGCAATGGAAGTGGCCAAGGATCCGGCTTGTGGAAAATACTGAAAGAACGAAGCGTGTACCTGAAGAGCTGAAACTCCAAGGATACCTGGAGCCACTGCATCAAAGTACCGGGGACCCAGGCAAACATCTTCTTGTTCATTAAGTGAAGGTGTTAGACAAACAGGCAGGTCTGTGCCCGTGGGAACTCAGATCCCCAGAAAACCCCAGGGGCCCGGCAAGTCGACAGGATAAGCTGCGTTTCCTACGGTGCCTCTGCAGAGTCTGCACCAGCTCGGCACTTCCGGGTCACGTGGCCCTTGGTAAACCCCTTCCTCTCGGAGCCTTGATTTCCTCATCTGTCCAGTGAATGGTAATAATACTTGTTTCACAGGCGCATTCTGCAGCTTTCATTGCACCCTGAGCTCTGTAGAAACTCCATGAATATTGCTTTTCTCCCATCCATTCATGTCCCTGATGGAAGGCCATCAAGGAGCCTGGACTGACTCTCCTTCCAGGCTATTCTTCTATAGAGGCTACCTTCCGCGCTTCTTCCACCAGTAGCCATCTCCTCTGAGCTGTCCTGTTCGTAATCATCTC
>TCONS_00053153
GAAAGAAGCCAGCAGGTCATGATTTTGGTTTCTGAAATGCCTCTAATTACTGCCCAGCTGCATGTTTGGAACTCCATCAAACATAAGCATCAGAGCCATTAGCCTGAGAACGTGGACTAGCCTGGGGACATGAGCCTATGTTTGAGACGTTTCTTCTATATTCCAGACTTGTTCCTCCACCCACCTACTCAACATCTCCAATGGATAATCCCACAGGAATCTCAACTTGAGAACAACCACAGTGGAACTCTTGGTTTTACCCTCCTGATTTGTCCCTGTCTTCCCACGTCCCATGTCTTTGCCCTCTTGGTGAATGGCACATGATTCACCCAGGTGATCCAGCCAAACGTTGGGAATCACGCTTGACTTCTTTCACTTCTCCCCCACCTGTGTCCCATCAACAACAGATGCCAGCTCTTCTATAGGAGGATCTCAGATCTGTCCACATTTTTCTCACCCTGATTGCTATCACCCAAGTACCCAAGTTTAAGGCACTAAACTCCCC
>TCONS_00095219
CACAAGCTTGCATATATACTGCACATACATTCAGTTTAAGAGAAGATGGAAGGCACACAAGGCAGTTGGACTACTGTATCCTTTAAGTGGTACAAAGCAAAAGGTAAAAGTTTGGAGAGTATACAAAAGCTTAAACACACAAAGTAAAACCCCCGTCCCCCCCTCCCCCCCAACAACTTTTTTTTCCTGTTTTAAAATTTAGTAGCTGCCAAACTAAATTTTTTACTTTAACTTTAAAATCAATTGTCTACTGCACCTTTTTATTTACTTTTTAATATGGACAGGGAGTCTCATTTTTTTTATCATATCAATTAATATTACAGTACATCCTTGGTAATACAAAATTGTACACCTTCATCAAATAAATTAGGATAAATTAAACCAATAAATTATGCAAAGTCTTCAGAACAATAGACAACAACAAAAATCCACAATTGAAATTGCCTCTAGCTAAAAAAAATCAAAAATTGACTTTATCAGTTCAGTTATTGTACTATATTCAAATCAAAGGGTCTTTATTACAAAAAAAAAGCTTAATAATGCTATTTACAACATATTGCTAAATAATATAAAGGCAGTGTTTTGTCACGGTTTATACTATATACAGATGAGAAATGGCTGGGACAATATTGGGAGAAGCCATGACCTTTGATTCTTCTAGGTATCGCTGAGACCAATCCCAAATATATTTGCTTTTCCAATGCTCATATCGAAGTGGTAATATACAATTTTAAAATGCTTTTTCCCCCCTAGGGAGAGGATTCAAATATTTTAAAAATAAGGAATGAATCCATTTTCACAAAAGAGGGCCAGTCTGTTTGCCTTCTCTGCTCCTGTTTGGGCATGACTGGGGGTGTTAGATTTGAGAGAGGGCTCAGTTGAAAAGACTCAAAGTCCAGATGCTTCCAGCTTCTGTTATATTCTTAGAAGGATGACTATAAGAAGATGCAAAGGTTAAATACCAGTTTTGATCCCAGCTCTGAAGAACGAGCATTTTAGCTTTAGACTTAGAGATGGTTTACAACCAACAGATCTACAGAAGACAAAACTGCATTTCCTTCAACGTCACATGTAAGTGCAATACAGTAACTGCTTACTCATATAAACCAGTTACGTTCTTTAAGGGGAGCTTTTTGAAAACAATGTTTCTTGTCATTTGCAAACACAGAGTTTGTACCAGAACGAAACATTTGTACTATTCACACCAATGAAGATTCTATAATATACATGGCAAAGAGATTCTGCTCTGTTCTCACATGTACACTGCTTCTTTCCAGGGAGTCTGTAAACTACGTTGTCTCTGATGAATTTATGATTGCTTCTGGGGGACATCCTATTTGTAAAGCCCCCTAAATCTTTAGCTTTATGACTTACTATTAACCTGTATGTGTATGCACGGGTGTGGGGGGTGGGGAGAGGGTTTACATACTAAATGCCTTCATGTACACAGAAAAGAAATTTCATAAATTTACAGAAACTGCATTACCCTTGCCCTTGACATCTGATGAAAGAGACTGTTATCTTTTAAAAGTAGAGAGCAGGATTTTCAAGAATGCTTTCAACTGTCTATACAGTCACCGAAGTGTTCCTAAAAAATTCAACAGATGTTGTGAGAATGTAGTTATTTATTAAAATCTCATGTCTTACGTAACAACAGCCATGGGGTTAAATATTTACATTGCTTTATAAAAGTTCCCCTCTTGGTTTAGTGTTTTTGTTTTGCTATTTTTTTTTTGTTGTTTTTAAACACTTTAATTAAATAATACTTGGAGGCACAAAGCAAACTTCAGAAATATGTGGGTGAACATTTCCTTAAATAATGACTACATTCTACCATCTTCCACGTTGTTTTACCATTTAATGTGAAACGTCCTCATTAAACAGCCAGAGATACAGTAAGAATTAAATGTTTTGTTGTTGCAAATAGAACATTCTTTTCACAAAACATAACAAATGTCTAAAATAGGTCCTTAAATCTAGATAGGAAAAGGTAAGCTTTCCACTTCACACGCAGATATATATGTATATTTTTACATGTGTGTATATGTGTGTATGTGTTTTTATGTTCACACATCTGCACACACATATATAGCACATGGTATGAAATATTGCTTCTATACTACTTTTCATTAGGCTAAGAAAACACAAGATTTGCACCACAGTTACAAAAAATTGGCTTCTACAAGAATTTTCAAAACTCGAATGCTGCTCAAACAATTGAGGAAAAAATAATTTGCGGTATCAAACTGTTCTAAAAATTCTCTTCTTCAAAAACGTATTCTCCCGCTTTGTTTTAAAAAGACACAAAATATGCATAGCTATCAACGTTATGTCAAACAGCCAGAAAAAAAATCTAGTGTTTATTGCAGCTGTAGTAATTGGAAATAAAGTCAAAAAGATGAAATTGAAAGCCACAGAAGGCACAAGAACAATTGTACTGGTGGGAAAAAACTGGTATTTTGAAGGATTTTTAAAAATCCCCCCGCTGGTGCATTTAGGTCTAGGCACAGACTATAACCTCAAGTGTAGATGCAAAAATAATTTAGGGTTAGCAGAAAATAAGTGGAAATGCGGTATTTCAACAAGGACTTTAGACTTTGTTTCCCTTTGTAAACTGCCCCTCGTCCTTCACCCTCCCACCTCGGAAAGTGAACTTGCTCCTAAGCAGCCAATTTTTACTTGGTGAGAGTTGAGCTAAGATTTGAAAGACGGTGATTTTTTTCTTTTAAAAAAACCTGGTTAAAGAGGAGTTTTGAGAGACAGGCTTTTGTCATTTTCCAATGCTCCGGGAGGCACAAGATTTTACGGTTGTAAAAGAGAAAAAAAAAAAAAAAATTCCTGAACGCAAAGTGATTGAGTTCTATTTCCAGGACAACAAGGTGAGCTGATCCTCATGCTGTAATTTCTACTCTGAAATCATTTCTATGCCTCGGTGAACACTGAGAGGATATTAACGTAGATTAGTGCATCAACATTTGGTTGTGAACACACACTTTTGCTTAATTTGTCTATTTAAATTAGAAAGGCAGGGGAGACTAAAACTAATCAATGCTGAATTTGCCCCAGATCAAGAAGATACTAGCAATCTGTCTATATAGGTAAATACACAACAGTTTGGCCTGTTACCTTGCGAATGGCAACACAACGGTGATATGAATTACACGGAACAGCAAAGACCCAGTTGTATACTGATGCAGACAATGGATGCCATACTCCTGGGCATGAAACAAGGTGAAAAGAGTGTGACCACAAGTTGAGATTGCTTCTCTACTTTGTGCTGATTGGATTTTTTGGTTTGCATTTTATTCCAATGGGATGATTATCCAAACCTTTTTTTTTTTTTTCCCCAAGCAAGCCGGAACAAGAACATATTGGATCTGATAGCTCTGTGTACGCTGAGAGTGCAAGCTGGGTGATGTGTTGGGTGAAGCCAGGGGGTGTTCCAGCCTGTGCTTCTGAGATCTGCCCACATTGCGAGAGGCTGTGTCTCCTGAATGATGCAGGCATCACAGGACTACGCCGTTTCATTTAAAGTCAGCAGGTTTTAAGGCTTTGTGCTGACAATAATTGCCTTCATACATTCCTGTCCATCAGCAGAATTTATAAATGATGTCAAATTACAGCCATTGGGTCAGCTAGTCAGTCACATGGGTCAACCTGCATTCTCCAAAGTCAAATGCAATTTTTATAAAAATCAGGGGGAAAAATGGTATTTATGTTGTATGTGATCTAAAATACCAGGTTTGTTACCGTGTCACTGGAGGAGATGTAGATCAAGTTACCTAAGGGGAGGGAGGGTTCTGGAAAACACTATTAGAATGAAAAAGGAATTCTTACTGCATCTGCACACAAAACCCAGCTACCAAAAACAAATGTGAATGCCCAAAGGCTCTTAAAAAGCAAGTATGGGAACATCTTTGAAAAACTGGAAGAAAAAAAAAAAAGAAAGAAAAAGAAAAAAGAGGAGAACCATTGAAGAAAGCATGAAATAGCAGCTAGCTTTCTTATGTGTGCTGAAATTGTGTCTTTTGGGTAAACTCCCAAACTCTCCTATTCTCTACAAGCTTCTCAGGTTTTGGTCAATACTAGCTTCTGAATTAGAAGAGACTTTATCAATTGCCTTAAAACGCTGTACCTAAAATGAAGAAACACTTAATCGACTGTCACCACTTTGACCATCCATCAGGGTAGTGTGGAAATGTATATGAAAATAAGTCATTCTCTTACCAACTCCTCTAGGGAGGGGAAGATCAAGTCAACTAGCAGCTGTCAACAAACTTCTAGTGTAGGCAGGAATTTTATGGTCAGGCTGGGATGCCCTTTATCCCTTACCACAGAAAGGTGTTCAGAAAATAGTGTTTTG
>TCONS_00067242
CCCCGGGGGTGCGGCTTCATCCATGCTGACTTTGGTGGCTAGTGCTCTGATGGCCCCGGGAATGTGGGGGAATCTGGAACTGGCCCGCTAAGAAGGTCATTATGACTTGGGGTCACTCCAGGCAGCCCATCGGAGTCCATCCCTGCCTGAGCCCCAGCAGGCTGGAGGGTGGGCTCCAGAGGCTCGCTTTGGTGCCCTGGCCCCCGGTGGCACTCAGCCGTAATGTGCAGTGCTCCCTTCTCCTTGCCCCACATCACCTGGTGGTGGGTCTAGCTTGGAATCTGTTCTATCTCCTTTCAGGGGACACGTGGCCTTCACCTTGGCCCCTTCGGCTACACACGTCGTCTCTAGGCCTCCATGTGGCATGCCCTCCCCAGGCCTGGGCTGTCCATCACATGTCTAGCTTTTGTCCAAGAAAACATGGGCTTAGAGCTGGGGACCCCCCCCCCCCGCCGCGCCTCAAGGATGCATCACGAAGTCCTTAAGGTCAGGGGGTCTCTGTCTGCCTCTGGCAGCCCCAGCCAGGGCCTCGCTGGCATCCTTGAAGGACAAGAGCTGCGGACGGCCTCGGCCCTCATGCGGTGACCGCAGAGCTGGGGCTCAGGTCCTTGTGAGGATGGAGCTGTGCCTCTTAGCGGCGGGTGGCTGGCACTTCCGCTTGGGGGGAGGGATGCCCAGAGTCACTTTCTGAGACGCGGCCGAGCCCTTTGGACTGTGATGCCCCCGCCATATTTCAAGGCCAAATGAACCGCACCGCACGGCCGCCGGGACTGGGGGGGATGGGCTGTCTCACCCCGGGTTCTTCCGCCTCTGTTCTCGCCGGTCCCAGCCTGACTGCCGGGGGAGCTGCCTCTGCACCCACCCAAAGACCTGTGTCTTGGGATCCCCAGAGCGCCCATCCCCTCTTCCTGAGAGTTTTGATGATGCTGGGGAAAGTGACTGCATCCCCGAAGCAGCCTCTGAAGCAAGGTCACGGATGCTCTGTGGTTGCGGGGGTTCGTGGGCACTGCCACCCACTCGTCATAAACTGTTAGCCCAGTTGCCCTGCGGAACAACTGCCTGAAAACAGGCTTCAGGCTCCCCCCCTGGGTTGCAGCCACGGCTGTTCAGGCGGGACCATGGTGCTCTTTAGGTGTAAGGCTGGGGAGGGTGCCCAGTGGGGCCACTCTTAGGGGCTGGGGCCTCTGGCGGAGGGGGCAGATGACTGGCACGTGCTGCTCAGTTCTGTCCTGTCTGCCCGCCAGGTAGAGGTGCCCTCAGGGGAAGGGTACAGTGACCCCGGAGAAAAGAAACCTGCGAGGGTAACTGACACCCTCCCTGCAGGCTTCCCACGTGGCCCAGCCTGGCTAGGGGAGGAGACCCAGCACACTGGCCCCTGGGTCTCTTCGAGGGGCGTTTGGAAGTCCTACTGTGCTTGCATTTGCGCTGCATTTTCCAGCTGTGCCGCTGCCCGTGGCCAGAGCCCGATCCCCTGGCGGAGGCTGCCCACGCCGCCTGTCCGCATGCGTGACCCAGCCCCCTGCCCTTGGGTTGCGCGTGGCCCGGGCTGCTGCTCCAGCTCCATTTGCCTTGGCGATTTGGTGCCTGTCGGTGCTTGCGGCTGCCCGCTGGGGACTGGTGCTGTTGACACCGCTGTCTGCTCGCTTCGCTCCCTGCAGCCTTGGAAACCGGAGGAGACTGGAGGCTCGGGGTTCCCCCCACATTGGGTGTGGACGAAGCCCCCTGGGCGCTCTAGCGGAAGACACCCTGGTCCCCAGCGCAAGAGGATGAGACCCAAGCACCGGGCAGCCCAGAGCGAGACCACGTGACTGGGAGGCTCGACTGGAGAAGGTGGTGGGGGAGGGGAGCTGCTTTGTACATACTTCTCTAAATACAAAAGAACAGGTATTGAGTTTCCAAAGGGACAGGCAGTAGTGTTAAGCCATGCATGTGAAGGAAAGTTGTATGTTTTTCATGGTGTTGACATAATTTGGACTGTCTCGTGACTCCTGGTCTGTGCGGTACCCCGTCTGAGCTTCCCGGTGGTCCTAGGAAGAAGCGTAGACCCGTCTGGTGGGTCCCAGAGGGACAGAGCCAACCACCTGCTGGACCCCAGTCCTGGCAGCTCCGCCTCCGGGAGAATGAACAGATGTGGGGAGAGGTTATCTTAAGGGAGCGGAAGCCCTGTGGCCGCGGTAGAGGACACACATGGGGATGTTTCCTGCATCTTATCCGAGAATCTTATCTAGCGTGGGGCCAACTTTACCTAGCGATGCACTGATTTCCCCAGACCCTCCTTTTTAAGTGGTTTCAGGTGGCCCAGGGCCTGGCAAAAGAGCTGCTCAGATCAAGG
>TCONS_00012062
GGGGTCTGCGTGTTCCTTGCACTCAGTCCCTGTCGGACTCCCCAGTGTGGCTGGCTCCTGGGACACGGCGCTCGGTGGAAACCCAGCCAGCAGAAGCGTCGGCCCACAGGCCAGGTTGGCCTGACAGCCAGCTTGTGGATGGAGAGGATGCCGGGCCCAGTTCGCTGTGCCCTGGGGCGCCAGGAGCTCAGACTGGTCGGGGCTTGGGGACAAGCGTGTCAGCGTCAAGCTTTCCTGGCTGCGCTTGTTTACAGAACAGACTCTGAGTCCAGCCCATGTGGGGATCCCACTGGTGTAAAAGGGAGTTTTGAACCTAAAATGAAGGTACGTCTGGTGAGTCATGGCATCCGCAGAGCTATTTATAGCATCTGCACCCGTCTCAGCCCAGCATGTTCTATTTCTGCAGCACAGGCCTGCCCAAAGAGGACGGCTTATGTGTGTTGAACCCACGCCTACATGTGACAAAGCGCTCCTGGAAAGGCCGGAATGTTCAAAGCCTCCTGGAAAGCACACATATGGTTTTTGCAAGAAAGGGGAGAAAGACACACTTCCATGTCCCGGCAGAGACAGGGTCCGCAGAAGGCACTTGATTTCAATAAAACCTCCCCGGCTTCGCTGGAACCTGAGTTGGGGTAATTTTCTGGTGGTGCCCTCAGGCGCTCTCCAGCAGGAGTGATTATGGGGTGACTGCCCCCCGGGATCCTGCAGATCTTCAGTGGCTCCCTGGGCAAATAAGACACCATCCCCTGCCCACTGCCGCCCGCCTGTGCTCCGCAGCCCCAGGCCTGTGTCTTCAAACCCTGATGCGACGTAACAAATGAACTGAACCCCGAGGCCCCGGAGCTCACGCTCACCCTCCTAATGATTTTAAAACGTGCGGCCGCGTCTTGAGAAAGAACAGGCCTGGACCTAATATCTGTTATCAAACGGCGGTAATTGACACAGACAGGCCGTGCTTTACACTGGGTTATAATGAATCTGCTCCGCTGACCCCAGAGCCTGCACTTCTGAGCGCCCAGGACTCAAGCCCCGATGCTGTGTCAACTGCTCCAGGGGAGATGAATTACGGATGAGCTACTAACGACGGATTTCATCACCTGTTTACCTTCCGCGATCAGCTGCCCTCCTGTAATTGACCAGAAACACATTTCTTGAAGCCACTGTCAGTTAGAAGGGCCTCTTGGTTGAAGGGGTCGTGAAGTCACATATACCAAGGAAGCTGGGCTCCTTGGACAGACTTGTTTCTGGTAGCAAAGTTCAACAGGAAGAGGGAGCGGGAACCATCAGGCGGTTCCAAACAGGAGAGAGATGAGGCGCTCGGGCGTTCTTCTGTTAGTGCGTTTACTTCTCAAATAAGGACGGCCTGGAAGGGGGACCCCATGCGAACAGGTTCTCGCCGTTCAGAATCAACGCCAGAGCAAAAGTGCCAGGGCCTCTGCGAGCCATCTCAGCTCCCACCCCTCCCGAAGGAGGTGGAGGGTCACAGAGGCCCCACTGCAGCAAAGACAGATCCAGAGAAGTGGGTTCAGATCCCCACTCCGTGACCACTTCTCCCACCGCATTTTAAGTTTCCTCGTCTGGAAAGTGGAGCGGCCAGTGCCTTTTGCATTGGACGGATGTGCAAATAATAAGGTGAGATGAGGAGGCTCCTGCCGTCTGGTTCCGAGGACGCCGTCCTGCCGTGTTCCATTCCCCCCCATTTTAACCGCTGCGTCCATTCAGTCCTGTTCCTGTCACATGAGCAGGTGCTGGTGCTGCAGGACACTAAACAGCATTAAAGGGCCCGAGGATCCCATCGCTGTGAAACGGGAGAGTGAGACAAGCAGTCTCTTCAAAAACTTTCCTTCCTGTCTATTTAAGCTGTGCGTTCTTTTTCTT
>TCONS_00064757
ATCTAGAGGTGATGTTTTTGGTAAACAGGCGGGGTTTGTGTTTGCCGAGTTCCTTTTACTTCTTTTAATCTTTCCTTGGTGCACTCCTGTGTTGGGTTAACAATATAATTAATAAACGCTTTAGTGTTGTTTTGGTTTATTGGTTGTTAATTATCAGTATATTATTAGTTACTGATGTAAGCGTGTGCGAGGAGAAAGGCTTCTTGTTACTCATATTAACATTATTGCTTCTATGTTTCAATAGATTAGTCCGGTATTGGGCTAGGAGTTTGTTATTAGTTTTTGGGATTATGTTGGTGAATTTGTTGAGCTTTAACGCTTTCTCAATTGATGGCTGCTTTTAGGTAGCTCGTCTGGTTTCGGGGTATCTAGCTAAAGTTCTCTTTGTTAGATTTTTTCTGGTTAAACCATTATGCAAAAGGTAGAAGGGGTAATCTTTGCTTTTTTTTACTTTTATTTTATTCTTTCATCTTTCCCTTACGGTACTATCTCTATAGCGTCAGGATAAAAATTTCTATCTCCTATACTTTAATGTTAGGTGAATGTTTTATTTTATTTTGGTGTATTTTTGTATTTGT
>TCONS_00043361
CCAAGCTAAAATTCACTTCCAACGCCAATGCGCCCCCGACACCCCCTCTTTGTCCCCTGTGCGCCGGGCTCTCCAGCTATCTTAGGCTTTCCCTACAAAGAGCGCGGAAACGGTGGAGGAGTTGAAAGCCCTTTCCCGAACAATGGTCCCACAGACCACGGTGGGAGGGGTGGGGGTGTTGTCCTTGAAAGGCCCGGAGTCCCAGGCTGCACCTATTTGGGGAATGTGTTTGCACCTTGGGGAGTGGCTCCGTAAAGAATGTTCGCTCATTCAACCAATACTAATTAAGCCCACATTTGATTCTCCAGTTGTACTTGAGTCTTTGCCAAGTGCAAGTGATGGTAGCTGACTCCCTTGCTGTAGAAAGCTCTGAACCAACAGCTTCTGTTTGTTCTCATTCGGGTGCTCTTCGTTTACATAGGATCTTCACAGAGATTTTGACTTTCATCAGAAAGAACCACAGGCCAGGGACAGCCTGGCACATGCCTGCCGCAGCCTCTGCTTCGTCCTGCCTCCGGTGGGGACTTAAGCCCCTTCCACCAAAAACACCTGGGGTGCCTGTAAAACTATATTCCTGGGCCCCATCCCAACCCCCCTGCGTTAGGAACCCTTTGGGATAAAAGTACAATCTGCTTTTTTTCCTCTACAAGTCCGAGGAGATTATAAGGGAAATAAAACGTTCCAGAAGCCCTGCCTTGGAGTTCACGTTGTGGCTCAGTGGGAAACGAACCTAACTATTATCCATGAGGACACAGGTTCCAGCCATGGCCTCACTCAAGGCGTTCAGGATCCAGCATTGCTGTGGCTGTGGCTGGCAGCTATAGCTGATTCAACCCCTAGCCTGGGAACTTCCAAGTGCCTCGGATGTG
>TCONS_00043362
TAAAATTCACTTCCAACGCCAATGCGCCCCCGACACCCCCTCTTTGTCCCCTGTGCGCCGGGCTCTCCAGCTATCTTAGGCTTTCCCTACAAAGAGCGCGGAAACGGTGGAGGAGTTGAAAGCCCTTTCCCGAACAATGGTCCCACAGACCACGGTGGGAGGGGTGGGGGTGTTGTCCTTGAAAGGCCCGGAGTCCCAGGCTGCACCTATTTGGGGAATGTGTTTGCACCTTGGGGAGTGGCTCCGTAAAGAATGTTCGCTCATTCAACCAATACTAATTAAGCCCACATTTGATTCTCCAGTTGTACTTGAGTCTTTGCCAAGTGCAAGTGATGGTAGCTGACTCCCTTGCTGTAGAAAGCTCTGAACCAACAGCTTCTGTTTGTTCTCATTCGGGTGCTCTTCGTTTACATAGGATCTTCACAGAGAACTAAAACCCCCATCAAACAGAAGAACTGCTTGATGAAGCATCTTCATTTGAGGAAGGAG
>TCONS_00064196
TCGTTAATTGCTGAGCCATGATGGGAACTACCAATTTTTACAAATTTAAAACAGTAAATTTTAGGCAACTTCGTTGGCTTCCTAAAGAAGATCTGTTTGGCTTTACAATATTAAATTCATTTTCAGCTGTTCACTTAACAGCACCAAACACTTTCTAAGCACCACCTGGGTGCAGCCAGGGGCTTGGGAGCCAGGTCCAGCAGGGTCTGGACAGCGGAATGGATTCTGATGGGGAGCACCCAGTGTTGAACCTACAACACGAGTGCGTCAGCCGTTGATGAATGAAACGATCCGTCAGGGCAGTGGGTGCGGGGGTGGCACAGGTGGTGGTTAGAAGGTGTTTTTTGTTTTTGGCTGTGCCCTCGGCATGTGGAAGTTCCTGGGCCAGGGATTGAAACTGTGCCACAGCAGCGACCTGAACCACTGCGGTGACAACACCAGATCCTTAACCCGCTGAGCCACACAAAGACTCCGTAAAGTTTTAATTTTTGTCAGTAGGATCAGGACATGTGTCACTGAGAAGGTGACAGCTGAGCAAATTCTTACAAAGAGGTACCGGAAGAGCATTCCAGCAGAGGGAGCAGCGCGTGCAAAGGCATGCCTGGGTGTCTGTGGGGTTTGTTGACTGAATGAACTTAAGTTTTGGGGCTAGAGGAACTGGATGGGTGGAGTTCCCATCAACTGAGACGGGTGTGAGTGTGTGTGTGTGTGTGTGTGTGTGTGTGTGTGTGGGCGTGCGTGCTATGGGAGGAGCCTGTTTGGGGGAGGGTTTGTTGCACAGGTTAGTTTGAGATGCTGCTAGAATCCAAGAAGTAGGCTGGAGTTCGGGGCTGTGTTTGGGATTCAGGTTTGGGAGCGATTGGCTAAGAGATGGTCCTTAAAGGTAGGAGCGAGCAGACTGAGAAGAGGGATGGGGAGAGGGTCCAAGAACAGGAGGAAAAGCCAGTGGCGCTGACCAGGCACCACCCTCATCGTGGGAGAAGGACCGAGTGAGGGAGGGGTTCTGGGGCCCAGTGGGTGGAGCGACTTCAGGTCAGCTGTGAGTCGCGGATGTTCGCCGGAGGGTGTCTGTGTAACCTTTGGTGGCTACACCTGCAGTGTTTCCAGTGGACTCTTTCACTGAGATGTGGGTATTATGCTGGGAGCATCTTTGTAAAGCAAAAATATAATTTCTAACGAGGACGAAATGGCCAGGGCGCCATTCCTGAAAACAGCGTCAGATCTGGGACCGTCAGACGACAGTGTGGGCTGAGGACTTTTGAGCGGGTCGTCGGGGTTCCTTCTCCTGAGGTGAGTAGTGGGAGGGGGTGGGGGGCCCTGCGGAAGTCAACCCTTGTTCCTTGGCGAGAAGACCACTTTGTGGCCGGGCCTCTGGGAGCCCCGAGGGGTGGACTTTCCCACCCTTCCTGTGCTGCTGGGACCGCTTGGCCAACTGCCCTGGAGCAGAAGCCCGTGACCCATGGGTGGTTGTGCCTGCTGGCTGGAGTGGGCGTGGGGGTGGCCGCCCGGGCCCCGCAGAGAAGGGCGGCACCCAGGGTGGGGCGCAGCGAACCAGGAGCCTGCTCCCAGGGGCTGCAGAATGGGACGGCCACGCGGCTGGAGAGAAACGCACTTCTGCCTCGGTGAAGGCGAGGTTGGTTTGGGACTTTTGCAGGTGGCTACATGCGGGTCTCCCAGTATCCGTGCCAGCGCCCAGTTAGTGAGATTCGTGTTTAATGGTAGAAAGGGAAGCTCCCCTCTGTGGGCCTGCCTTGGGGTGCCACCTGCTGGGCGCCTCGGGGAATGGATGCCGCACCCTCCCGCAGCCCTGCCGAGGGGCCGGCACCGGCTCCATTCTACAGGTACCCTGCCCGGGGGCATCACCTGGATGAGCAGGCGCAGCCCTGGAACTGGGCTGTCGGCTCGGACCACGCACGGCTCTGATGGAATTTGCAAAAACCACATATGAAGGGCTGAAATGCCACTCCGCCAAAGTCCCCGGTGGCGCCAACTCAAATGTCAGCCGGCCTGTCATCCGGCCCCAAGCGGTGCCACTCAAAGAGGTTTTCCAGGTCACTGGTCTCAGCCAGAGTGACGACGGTTTCCGGAGAAGGGGACTCTGGGCGCGGTGGCATTTTGTCTGCTCTGTGACGGCTCTTGGAAACTCCGGGTCCTGGGGCGCTTTGGGCCCCATCTTTCACGGTCACTGTGTCCCTGCAGCCGCACCAGGGCTTCTGGGAAGATGAGTTCGGCTGGGCTGGGAGCGCCCTTGTTGGCTGGGGTGAATAAACCCCCTGCGGGTCCCAAAATCTAAGACCACCCCCAGCCCAGGATCCCTGGCAACACAGAGGGACCCTGTCGCCTGAAGTCCTTGCAGCCCCGTGACCAGCAGAAGATGGAGCCCCTGGGGACGCCTCTCTCCTCCGTGGCCGAGGTCGTGCCCTCCTGGAGCCTCACCCCAAGGGGCACATTAGACGGGGTGGGAGGCAGGATGCGGATGTGTGGGGAGCTTGCAGGGTCCGCTCAGAGCTGAGGCATCCTGTGTACCAGTGCCACCGGGCACGGACTGCAGATGTCCCCAGGTGATGAGGAAGTGGGACACCATCCTTTCCTCTGGACCCAGAGCCAAAAGACACCCCCGCATCAGACGTGAGCAGCAGGAGGCAGCGCTCTGTCTCCTCGTCTCTGCACGTCGCCCCAGTGCCAACCGCAGCTCGTCCTTCCCTCTGCACGGGCTCCCCGAGGCTCCCCACTGCTCTGGGGTGAGCCTTGGGGTCACCTCCTTCCTGTCCCTTCCCCGTTGGGGTCCCCTGGCCCGGAAGGCCCTCTGCCCCACACGGTGAGCTCTAACCACCATTCGGGTCTGTGCTCAGAGGCCCAGTTCTCAGCAACCGTGTGCCGGAGGCGCCCCCGCCCCCGGGTCATCAGGGCACTGTCCATGGTGTGTCATGTGTCCCTGGGCTGTTACTTGATGCTGTCCACATTCCCCTGGGGCAGTGAGCTCCTGAGCACAGAGACAGCTCCCTGGTGGCGTGGTGAGCCCCGTCTGTGACACAGCAGGCGCCACCGCATTCATTAAGTAAAAGAGTGGGGCACACGGCATGCTTGGCAAGCGCTGGCACAACCATCAACAGTCCCTTCAGTCCTTTCCTCTTTTCCACCAAGAGCTGTGGGGAGCACGGAGTGAAAGGGAGGCTGAGGTGGGGCCAGGGGCCGGGGAAGGAGGCAGGTCCGCGCAGGGCTGTGGGGACACCAGGGAGGTAAGCGGAGGACACGCTGGGACGGCGCAGCACACCTCCCCGTCGGTCCCTCTCCGCTCAGGATCCCTGCTCCCCCCTGGGAAGTCACCACCCTCTGCGGATCCGAGGAAGCAGGAGGCCCCCTGGGCCCGAGGCCACATCAGCCCAAGTGAGCAAGTGGAGGAGAGGAACTCGAACCCTAAATGGAGGCCCAGAGTGGCCGGAAAAGAGCAGCCCGGTCTTTTGCTGCACCCGGTGGGGAGCGGCCGCATGGCACAGATGGAAAAACCAGACCGTGAGCTGGAGAGAGCAGCTCAGTGGGCTCGCAGGGGGGTTAGGATGTGATCTTAGCTCTCAGATCCGGACCCCAAACAGCATAGCAGTATTAATGGTGTATTCATCGCGGGTCAACTGCCAAAACCCAGGACCATGTATAGTGTTTTAAATACAAGAGCTTTAAATTAAACTTAATAATTATGTTTAAAAGAGGACTGATCAGGAGGTGAGAAACAAAAGGAAGCGTCCCCGTGCTGCAGTGAAGGATTACTGAACATTAACTTTATATAGGAGCTTCCTGGCAGCCAGGGCAAAAAAAGGAAATTTGTTGAAGGGAGTGTCTTTGAAATAAAGAGAAAGGAGACGCTCCACTGCCGTTAAAGAGACTCAGCCCACAAGGGATGAAACAAGAGGAAGAAGTCCTACATGGGGCAGGATGGAAATTGGGCTTGAGGAGGGCCTGGCTGAGAATGGACCAAAGCAGAAAGTGTCTCTAAAAGAAAGGGATTTTGTTCATTGGAGATGCAGAGGAATGAGAAGGGCCCATAGGCAGGGCTGGTAACACTTTTTCCTGTCCTGGCAGCAAGCCCTGCCAACCCCTACTTGCTGGTCCTGGGGCCAGTCCAGCTTAGCAGGATGTCAGGAACTCCAGACCCCAGCACCAGTCTGACCCTGCCTTGAGCCTGCCGCAGGTGTCCCGGGTCAAACCACTCTGCGGGGACCCCCCACCAGACAGGGGCACTCTCGGTAGTGAGTGCCCTGATCTCCTTGGCCCTGGACTTCCTTGATGGTAACATCGCACCTGCCTGGCATCACCACAGTGGCCCACCTGGGCAGTGCTGCCCTCCGAGGGCCCGGGGTAGCAGCTGCCCTCCTCAATGGGGAGCCAGATGAGAAGGGCCAGTGGGCCACTGTAAGGGTGCCGTCCTTCTCGGCTTGATTGGGGAGGAGCAGGGAGGCTTCTGAGCACAGGCACCACCTGATCT
>TCONS_00060564
CCTGAAGTTCTTCTTCTCCAACTTCTTTTTACATTCTACAAGCTCTCAAACTGAATCTTGGGGCAAGAATCGTTCTCATCAGAAGGTGAGAATATCATCTTATTAGGAGTATAGCTATTTGTATTCACAGGTAAGAGAAATTTGAGTTTCCCCTTGGAAAGGATGGCCCCTCTTTAGAACTCATCCCCTGATCTCGGATCTCTGATAGGCTCAAGAAAACCAAGGATTTGATGTGCCCAACCTAATTACATTGTCAGAATTCTTTATTGTAAGTGGAAGGAGAATCCCACCCTTTTAGGAGATTGGCTATAACACCAGGCTCTGCATTGAGGGAAAGAACCATGGAGGAGGAAAGAAGGAAAGGAGGGAAGGAAGGTAGCCTTTTCCTGGCTCTTAATCATTCGTATGTTCCCTGATCCTACATTACAAACCAGATTCTACTGAGCTTTTACTGAGTCAGGAGCATCTTAAGCCAAGTCCTGCATGTGTTGTGTTCAGCATTTTCAATATCAATCTCATTGGACCACCATGTGAATCTTATGACATGCATGCCACAATTAAACTCACTTTTACATCTATCGAGACATAGGAAGCTTATTTTGTTTAAGATCATCCAACTGCTCTGCTTTGGATCATCATCATTAACCTCATTCTTTCCATATTAGCCATCCCAAATGATCAGCACCATAGGCACCACTGCTTTGTTTCGCAGAAGAGGCTGAAGTATAGAATCAAACAGTGACTGCTCTAAGACCAAAGAGAAGACGCATAAATGGTGGAAAGAGTTGGGAGAGAGGTGCTTGATATTGAGTTATGGGTGCTCTCCATTCCACAAAGGTATTGGAAGCAGGACTCATAGAATCTCATCTCTAAATTCTCCATAGTCTTTTGCATAGCACCCAACACAAAATGAAACAAATTCTTGTTAAATGAAAAAAGAAGGAAAAAGGATAAGAGAGAGGCATAGGGAAGAGAGAGAGAGGAGAGGTATAGAAATAGAAGGATTTATAAAGATAAAGGGGACAGGAGGGAAAAATTCCCCTTTATACAAATTTTTTGAATGAAAAAAAAAGCCCTTTCCTGTGCTGTTAGGACGTGATTTTTTCATTTGCAAAAGTCATGCACTGCAGATGTTGCCTTCTGTGGAGCTCGTCTGATCACCATGACAAAGGCACTGCCTCATCTATAAATAGATGGTCAGATTGATTTTACTTCCTGCCCTGGTTCTCCCCACTGCTTGATGAGTGTGACAACAGGATCGATGAGTGATTCCATCCGCCCCAACTGCAGAGGCCTCACCTGCACTCTCTTCTGGAAGATGACAATCAGACTCATTAAATTCACCACAAAAGAGCTTCAAAGACAGGTGTCCAATCAGAGAAATGGAGCCCGAGATGGTTTCCATTGCATCAAAGGGAACTGTGATATAATCAGCCATCCTGCCTGGATCTATTGTTAGTAAGACAATTTAATTCTTTTGCCTGTTTAGATCCATATTAACTGGAGCTTAACATGGCTGGAGCAGATGTCAGTCAAGGCTTAGGTATAAGAAAGCTGTTCTACTGGACACTTGACACTTACAGATTTCCATAGTAAGTGTTGCTCTGATGTACTGGAGACACCTGGAACTGGGGTCCTAAGAATGGACCTTGGGTCTTCCCACAGTTCTTGACCTTGGGTTCGTCATTGAATTACCCCTGAGGCTCAGCTTTTCCTTCTCAGTGTGCTTAACAACATAGCTTCTGCAATAAGGCAGCACTGGTTACAGCTCCAACTCTGCAAGTTACTCAACCTCCCTGAACCTCAGTTTCCTCACCTGTCAATAGAGATTCTGGAAGCATGTCCCTCAGAAATTGTTGTGAGCACTATATAGAGAGTGGCTGGTACACAGTTTCCATACCATGTGATGAGGGTGAGAATGATCTCATAGTGTTATGAACATTCAGTGACACATTAGATAAGGTGATTTTTTAAATATTAGGGTGTACCATTATTATCCGTATAATTAAAAGTATTAAAGAAGCTTAAATATTAGTAAACATTCATTCATTTAATTGGTATTTATTATGGATACATGAGATTGAGCTACCTACAAAATCAGAAAAGATTTTTGTCCATTGTAACAAAAGTCAAGAATCACAGACTCTTGGGGGTCCCTGGTGGCTCAGAGGGTTAAGGATCTGGCATTGTCACTTCTGCGGCTCTGGTTTGACCCCTGGCCATGGGCATGGCCAAATATATATGTGTGTGTGTGTGTGTGTGTGTGTATACACATATAGATACATATATATATAAAGAATCTTAGACTCTTTAACGTAAGACCTCTTTTTTTCTTTCCTTCCTCCCTCCCTCCCTCCGTTCTTTCTTTCTTTCTTTCTTTCCTTATGGGTCAGTTCCATACATACCTGAGAGGTTTCACTCCCAACTACAGGGTTAAATCAGATGCCATTTCTCATGCTAGTCTTCAAAGCTGGCATGTTTGTGAGCAAGAAAGATCAGGTTTGAAGGGCCCCAAACAACAAGAAATGTGCTGTAGGTATGTAAGACTCCAAAACCCTTCCATTTAGCTGTGACTTCCTTCCTGTGTGTGTGAAGTCTCCATGTATTTGAAGATTTCTTTGATGTTCTGCCACTGTTTTGACACTGTGCTTGTTTGGCACTCTGTAACAGTATATAAACATTTACTGCTAAACCAACTCATCACTGTAAAAGTCAGGGAGGAAAGCTGAGCTGCACCAAGGGTCGAGGACTTGTCTCTAACCAGAAGCTCAGTGAATTGCTTGACGCCAGTGTTGTCTCCCCAGATGGGAGCTCTGAGGTCCAGAATGGTGTGAGCAGAGGTGAATGAAGTCCATCCATGTCCTGGTAACTTCTTTCTGGATGGCAGTGCAGGACCAGGCAGAGGAACATAGCACATACAAGCCTCAGAAGGACTGCTCTGATGGCAGCATGAAGCTAATCACAGACTTTTACCTTGCTAGGGCGCTGGGATGTTTTTCAGAATTGATCTCAGAACATTACCTGGAGGAGGTAGCTCATGCACGTCTGAGTGTTGGTTCATTTGGTATAATCGCTATAACTCAATAACTGGGGTGGACTGTGGGATTTTCATTTGTGGCTGGATTGACTTGGATCTACAGTAAGTAATTCCTGAGTGAAGAGAAAGTCACTTTAGGACAGGCGCACCTGTTCTATTTGCCAAGTGAGAGCTTTTGTTCTTTATAGGAATCAGATTTCCAGGGACAAATCCCCTGGCAGGAGAAACTGGCTTTGGAGGGAGTGACCAGCCTCGTTCCTTTCCTTTCCCAATTTTTTTTGGGGGAGTTGGTAGATATTGGGGATGCATTTGCGGGAGAAATGAGGCAGAAGAGACAATAACGTCCACAGTAGTGGGTTGTTAGGAAGATTAAACTGGATGAACATGGTCACTCTCACTCACACACATGTACACATATAATGCACATACATGCCCATCCACCTACACCTGCTCACACACATGCACCATACACACATGCAGCAAATCACACATAGATAGATAGTCCACAGAAGAATATGTCTTCATAAGTAAGAGATTCAGCAACTAAGATGAGTACTAACTGTTGTTATTATTTCACTGGATGGTAAGATTTTAAAAAAGAAGCATCACGCTATGATATATAGACTAGATAAACAACAAGGTCCTACCATATAGCACAGGGAACAATATTCAATATCCCATGATAAACCATGATGGAAAAGAATGTGCAAAACTATGTATATAACTGAATCATTTTCATGTACAGCAGACATTAACACAACATTGTAAATTAGCTATATTTCAATAAAATACATTTTTTAAAAAGAACCGTC
>TCONS_00095326
GGGCTCAGGAACCCGGCTCTAGATGACCGCCGTCGGAGCGCGCCAGCCAGACCGTCGAAAGCGAAAGCCTCCGAAGTCCTGCTCAGCGCTCAGCGCCGGTTAACACGGAGCAGCTGGAACAGCCGACGCGTGTGCGTGTTTAGAGAGGCACACCCAGCAGAGAGAGAGGCTTCCGGGAAAATTGTAATTGGCATTAGGACACACGTACAGAAAAGTGAGCAGATCCTAAGTATTGGGCATAGAATGCACACAGCCTGTAACCAGCACCCCCATCAAGCAAAGGAGCAGAACATACCAGACCCCGTTCCAGAATATGCCATGGGCTTCTCTCCTGTTACGGACCGCCCTTCCGAGGGTAACC
>TCONS_00095325
GCCGTGAGCTGTGGTGTAGGTGGCAGATGCGGCTTGGATCCCACGTTGCTGTGGCTGTGGTGTAGGCCGGCGGCTACAGCTCCAGTTAGGCCCCTAGCCTGGGAACCTCCATATGCCGCAGATGCAGCCCTAAAAGGTCAAAGAAAAGAAAAGCTACTGCCCATGTCTCTGCCCCAGTGCATTTCCGGTCCTTGCTCCCTTCACTTCCTCTTTCAGGTGCCTCCATGCAGCTTGTCTCCAGCCACTCCAGATGAAAGTGCTCTCGACAAGGGCAGCAGTGACTTCCTTGCGACTCAATCTTGTGGCCTCTTCTGGGTCCCCATCATAGCAGCTTCACAGTATTTGGCACAGCGGGTTATGCCCGTTTCCTTGAAGTGCTGCCTTCTCTGGGCTCTCGTCCTCACAGTAGCCAG
>TCONS_00044869
CCGATAAGCAAGGGCAGGGACCGAACCCGCAACCTCATGGTTCCTAGTCGGATTCGTTAACCACTGCGCCACGACGGGAACTCCTCCCTACTGTTAAAAACAAAATTCAAATGAGTAAATTTTAAACATCTTTCTAGCTGTATTCAATGTATCATGTATCAGGTAGCTTTCCACCTAGCTGATAGAAAGGAGCTCTGAGGAGCTAAACAAAATGAAAGTCTTACAGACAGGAAGGAACAGGACAAGGAAGTTACACCAACAAAAAATTTGTCACGGTTACTTTAGGGGACAATAGAGGGTCTATCAGTCAGATTACCTTGCTAGTGCTGATCAGGTAGTTCCTGACTGATTTAAGATTCCGTTTCTGGGAGAGCTGAAACTACTTAAGTCTTGGTGACCTAAGTGACTCCATTTGGGGACTGTTGTCTTATTTTTCATGCTACCACACAGGTCTTATTTTGACTCTCTTCTAGAAAATTCAGATTTTTCCTCATCTCAGCTTTGCTACTCAAATCTCTCTCCAATTTCTCTTCAGACCTTGCCTTATGGTTGAACTACCCAGTGAGGGGAAGCAGAACTTGCCACCCTTAAATATGCCTCTTTGGAATAAGGATGATTTTAGGCTGTTTATTGAACACACAAAAACGTAGGAGAATCTCAGAAAACCAAGTAGATGATACCCTTCTGTAAGAGACATTTACATTTATAAGAAAATCTTTATTTTTAGGAGTGTTTCTCTCTATATATATACAAGAAAGAAGAGAATGACTAAATGTCTAGAAATTCGTATTAGTGGAGAAGTTTGGATTTAAATCTGCGTAACAACTATATCCTTGCTTACTTTGCCTGAAAACCTCCTATAACTGTCTCCCACTCCCAACATCTTTATATCTTTTCCTGTCTTTCCCCAGGTGATGGTTTTGGCCATTTCCGAGAGTTACTTAGTTTTCCTGGTTATCTTCCATAAATTCAGGAGGTCTTTGAAGAATTTAGAAATCAAGAAAAATCTGTCCCTGTAATTAAAATGTGAAAACAAAAGCTATTTGTGGC
>TCONS_00017160
AGAAGGCTCTACATGGTGGCTGGAGACGTCTCCAGAAGAGCAGCCCAGGGGACCCGAGTTGGGAGAGGCGAGGGGCAGGCGGCGGGGACACCAGGCGTGAGAGCAGCTTCCGCTCGGGGCCGAAGGAGAGAGGGCCACTGCCAGGCCAGGACAGAGACCCTGGCGGTCACAGGCAGCATAGCCTCGGTCCTCACTCTGGGCTGGCGGGGCCCCAGGGCGGGGCGAAAGGGTCCTTGTCCTGCAGTTCTCGGGGACCCGGGAGCCTGTGGAGGGACGTCTTGGGGACGCCCTGTCTGGGGCGCCTGGAGGCCACCACCCAGGCCACAGGGACATAAGAAATGTCAGCTGGGGCAGACCCAGGAGAGCTTGGACCAGTGGCCCGTTTGCTTCCAGGTGCTGAGGGACACCTCAGGAGGACACTGTTGTCGCCTCTGTGATCAAGTCCAAAAGAGAGCTCTATCTGCAGGCCGTCTTCAAAGCAGAGCCACCACGCTCAGCTAACCGTCGATATTTTATTCATCCAGGTGAACCAGCTTCCATTTGTCCCAAATGACTGCTGTTTTCCCGGAAGGACCAGACACCTCCCAGAGGCAGGCCTCATCTGGAGCCAGGGCCAGGGTACTCTTGGGTGGAGGCCAAATGAATCCTCTGGCAACATGTTGGTCTCATTTTGAGCTGAGGCTTGATTTGGCCGAGAAATGGCCTGGGGTGTGTGATTTTAAAATATTATATATAAAAAAAAATAAGGCACTGCTTAGTCAGTCTCAGCTTCTTTTCCCCACTTCATCTGTCTCCCCAAACTCTTCAACCTGGACCTGCTGTGGCCTCGGGCTTGCTGCTTCCAACATGAGCCTGTGAGCTAAAGACGGTCTCTGCTTCCGTCCAGGGGACCCAGAACCCCTTCGTCTTCCAAGTCAGCGATCCCATCGCTCTGACCTCTGCCTCCAGCCTCATGTCTCCTTCTCTGACTCGCCTGCCGCCCTCTTTCCCTTGTGATTACACCGGGTCCACCCAGATAATCCAGGAAAATCTCCC
>TCONS_00095103
GGGGAGAAGAAGGACAACAGCAGTAGATAAATACAAGACAGGGAACAGTGAACAAGGAAATACGGAGGAGGAAGAGGAATCAAAGACAACTCAGAAATCCCAAGGGCAGACATCAGCACTCCTCAGTGCTGTCTCCCTACTCCAGCTCAGCTCCATCTCAGCTCCATCTCACCGGGCACTGTTCCCTTCCCTGCCCACATACTTCTGTCACACAGAATAAAGCCACTGGACGACACAGCAAGAAGACACCATCATACAGTGCTCCCCAAATGCCAGACCCAGGTGGGGGCTGTTCCAGGCAGAGTCTTCACAAGGTCCCAGCGAACAAGGGAAATTAATGACAAGTGAACGTGCTTGGTTTTGCTGAAGACCTGCTGCTGAACTGGAGACAATTCCATGTGCATATAATGAGATTCCGACAGGACAGTGTGCAGGATTTAGTTGGTTGTGGCCCAGAATCTGTTCTCACCTATTTTCAGGTCCCTTCCAGTGACACAAGAGACTGGAAGTGAAAAAAATACACTTTCCAGATTCAAGTTAGAAGGCTGAACGTTCTACCAACTCAATGCACTCATAAGAGATTTGGAAGGTGGAAGCATCTTCCTGCTGCTTTTGCTATTTTC
>TCONS_00095102
CAGCTTGATCTGATGAGAGCTGCGCTGGCTGTGGGTCTGAGGAGAGCGTGTCTGAAGGTCAGCCTACCATCTTGGGGTCATGCCTTCCAGCTCGAGCTACTTGCCTTCTCTCCTCAGGCTTGTTTCAGGATAAACCAGCCCACCTCAGCTCTGGAAGAGTCCCTTGTTCACTGCAGAAAGGAAGACATTGGAGAGAGAGACAGTGAACGTGCTTGGTTTTGCTGAAGACCTGCTGCTGAACTGGAGACAATTCCATGTGCATATAATGAGATTCCGACAGGACAGTGTGCAGGATTTAGTTGGTTGTGGCCCAGAATCTGTTCTCACCTATTTTCAGGTCCCTTCCAGTGACACAAGAGACTGGAAGTGAAAAAAATACACTTTCCAGATTCAAGTTAGAAGGCTGAACGTTCTACCAACTCAATGCACTCATAAGAGATTTGGAAGGTGGAAGCATCTTCCTGCTGCTTTTGCTATTTTC
>TCONS_00074901
GGGTGTCAATGTCACCATAATCTGTACAGGTGATCTTGCTCTGGAAGATAACTCAGAACATCACATAAACAGTGATGCTAATCAGAAGACTATGGCTCAAGGCACCTGATCTTCACTGCTCCTTACTGATTAAGCAAACATGCGGTCCAACAGGTCAGGGCTAGGACAAGAGAAATAAGAAGACCAAGAACAGAAACCCAGTAATGGTCTCTTAATTTGGGAGAAGGGAGTGTTTCATTGCCTTATTCGTTTATCAAATATTCAGAAACCAGGCACTGGGCTAGAGGCGGTGTGGGGGCCAGTGCCCACCCCGGACCCAACAACAGCAATACAAATTAAAAACAACAAAATGCCAGACGGGCACAGTGACAAAGTGTCCTGGCAC
>TCONS_00048949
AAAGAGAGTAGGAATTGGAGACACAATGTGGCCCTTTGTGAATAATGACCACATCCCTGCGGACCAAGGTAATAGCTGCAGATCTGGGAGGTGGGGTGATGCCTGATGGTTAATGAAGCCCACAAGGAGTGATGAGGCCCTGTGCCCAGGATTCCAGGATCACTTCCACTGCCTACGAAAGTGATTGCCATTGAATCGGGCTTGCGTGGGCCCCTGGGGAGCAG
>TCONS_00032253
CACGCTTGGATGGAGTTGGAGTGGACCAGTTTTAGATCAGATTCTCCTCATCAGCCAGTATTGTCCCAGCAGGAGAGAGACCAGGGCAAGCCTCCCAACGGGTGATAGCCAAAACAGGGAATGTTGGCTGGAACGTTATCCAGGCAGAAGAACACTATCTCCTGGAAAGTGAAGTGGCTCTTTGGTGAAGTGGAGAGAAAATATTTTAAGAGTCTCATTAACTACTGACGCACTTGGAGGACTCCAGGAAGGAGTCCAGCTCATCCAAAATTCCAGAGTGGATAAGTGACTTGGCCAAGGTCACCAAGTAGCCATT
>TCONS_00031040
CGGCGCGCCTTTCCCAGGAAAACAAGAAGAGGCTGCTCCCGGGGCGCGGGAGATGAGTCACTCCTCAGTTCAGCAAGGGACTGCCCTTCGGACCAGGTGAAGAAAAAGCTCAGCATGACGGAGCTACTTGCTGGCTAGCATCTAACTGCTGAGAGGCAAAGCTGGAACTCAAACCCAGCATTCTACCAGATCAGTGGTTCTCAAAGTGACATCCTTTCCCACCGGGGTGCATTTGACAATGTCTGGAGATTTTGAGGACAAAACCAGGGGATGCCTCTGTCCCCTCCTTGAGAAGGTCAGTGATGTGTGACCTGGGGCCTACACCTTCTGAGGTCAAGGCTAGGATGCT
>TCONS_00041455
GTATCCGCTGGCTTCCCCTGCGGAGTCTGCTTCAGTGACAGGGAGGGCGGTGACAGCAGGTGAGGGTCTCAGCCTGGCTGGGCTCCGAGGACGAGGCCCTACGCCCTCCAAGGAGACTGCCCACTGCCCTCGAGCTGTGCAGAGCAGCAGGGCACGGCAACATGGGGTGGTCAGAGGCCGAGACAGAGGGGCCCTGAGTAGGAAGATGGGGCCACCTGGACCAGCCCCTGGCCCCAGACCCCTGGCAGCTCCCCTCAGCCCCCGCCCAGGACCCCTTTGGGGCCCGAGGTCACCTTCCCCAGCCCCTGCAGCGCTTCTGTGCCTCTCAGACGTGGCCCGTCTCTGCCACAGCTGGCAAGTGCCGGGCCAGCAGGAAGGAGCAGATCTGTCCTACCGAGGCCGAGGGGCGGCTCACAGCAGCGACGAGACGGAGCCAGCCTGCAGGCAGCCCCCAGGGGACCACAGTTCCAGGTGCGAGTGGTCAGGCTGAAGGGGAGGAGACGCTGGCCCTTGGAAGTCATGTGACCTGTGGTTTGTCATAACCGCTTCTCTGATGCCACGCTGTGCCTTGAGTCGTCCAGGCGCTGGGCGGCCCCAGAATAGCGGGGGAATTGCAGCTGCAGGGAAATTCTGAAAGGAGAGGAAGGTGCAGCTGGTTGGGGAGGCGGACAGGCCGCGGGCTGATGAAGTTCCTGCTGTCAAGAGACACCCCTGGTCGGAGAACAAAGCGTAACACAGCAGCGCAGCCGACCGGACCCCTCGGGGGCAGCGGTGGCGGCCGTCCCGCTCCCTCCGCTCTCCGAGGCCGCTCACTGCGACCCTGGCGCTCCCATGCGCTGGGCGGGGCGCCAGCAAAGCACTCTGAGCTGAGAGCAGGCCCCGCTTTAACGGATGGAATTCATTAGCTGTTTTACTCAGCTGGCTGGCAGAGCCCCAGCTCAGCCCCGGCTGCCTCCTGGGCGGGGGATGTGGGGGCTCTGGGGAGATGTGGGGACCCCGCCCCACCACAGCATCCTCCTCGCTAAGCTCTGGAGCCCCAGAGCTCACCACCCCTCCCCAGGCCCTGCCCATGGAAAGCCAGCCACCGGCTCTCATTTTCTGAGAATGTGGAGCCCAGATGGGGAGATGGGGTTGACAGGTGGATCCATAATATTTGCAACAGTTCCAGAAACCCCTGCCCAGGAGCTCCCGCTGTGGCTCGGCAGGTTAAGAACCTGACTAGTATCCATGAAGATGTGGGTTTGATCCTTGGCCTCACTCAGTGGGTTAAAGGATCTGGCGTTGCTGTGGCTGTGGTGTAGGTCTCAGATGTGGCTCAGATCTGGCTTTGCTGTGGCGGCGGTGCAGGCCGGCAGCTGTAGCTCCAATTCAACCCCTAGCCTGGGAACCTCCATATGCTACAGGTGCGGCCCTAAAAAGCAAAAAACCAAAAACCAAAACGCCCTGTGCATAAACCGTGACCCTGGCGTGTCCCCACTGTGGGTGGCCGAAGCTCTGGCCCCCTCAGCCGAGCGCCAGTCGAGAGCCAGTGCTCTGAGCCGTGGTCCATTTCAGCTCAATATTTGCCTCCTGAGGATGGCGAAGCCCGCGCTGCATCCCGCACGGGCGCATGCACTTTCGTAATTCGGATTCCTCTGTGTTGGTTGGCCACACCCTCGGCGCATCCAAGCGGATGAGCCAGCTCACCTCCCGCCCAAGTTCCCGTTGGATTAAAGGGCCTCGGACGCGGACGCAGCCTGGCCGGCTGCTCGGTCTTCCCTTCCTGTGCTCTGGCCGCTTGGCTCCAAGACAGGCCTGCCTCCAATGCGGTGACAACGGCCACAATGCAGAGCCCACCCACACTGCCTCTCCCAACACGTGAGGATCTGAGACGGGCCAATAAAACCTCCGGG
>TCONS_00044137
CTTTACTGTGTGTGTGTGTGTTTCCACCACACCTACGACATGTGGAAGTTCCCGGGGCCAGGGATTGAACCTGTGCCACAGCAGCAACCTGCGTCGCTGCAGTGAAAACACTGACTCCTTAACCCACTACCCCACAAGGGAACTCCTTTGTTGTGTATTTACTCCATTTGTTAAGAAGCCTCAGAACAATGGGACCTTTCTTGTCCCTGGTTGACAGATGAGGACATGGCTGTTAATCAGCTTGTTCAAGGCCACACAGCTATCATGTTTAAATCCACATCCGTTTGATTCCAGAGTCTATAGCAGCCACCTCTGTGTGGCGTTAGTCTGGGACCACTCCCAGAGACTATGGCAGATGGAAAGTGAGATTCAGGATGGTATCAAGGAAGGGGGACAAAGGGAGGCTGATGAGTTCAGGGCGCTGGGCCCCGAGGAGGAAAGGGGCTGGGAGCCAAGGAAGGAGGGGTTGAGGCCCAGAGGGCCCCAGACAGTCCAGGTCTGCACCGCAGGAGAAGTACCAGGCTCTGATCATACCGAACCCCTTGTAAACCAGATTTCCTAGGACAAGAAAGGCCCACAGGCATGGTCCCCACAGCCCCTCAGTGCCCGGAATGTCCTGGCCACAAAGGAAGGTACCCTCTGAGTTTCACCCGAAACCACCAGGGTCTCCCGCACAGGCCGCGACACTTCGGGCTCCCTCTGGTCCTCACGTTCCACGCCTAGTGAAGGTTTTGAGCAGCAGTGACCTTCCACCAAACGTCTCCCAACACCTCCTCCAGCATCTCTTCGAGGCCCCAGACATCTGGTGTTCAAGAGAGTCATTTCCTCCGTCACGCCTTCAACCTCCAGGCCCCAGCTGCGTGGTCCGCAGGCCCGACCACTGCCCGCGGCCGGTTCTCCCGTGTGTCTGCCTGCAGACCGCTTCCATCCGCATCCGCTGCGGCCTCCTGATACCTGCTGGCCCCTGTCTCTCCCCTGCTCAGCTGTCTTCGGAGGCATCTCCTACAAGATCAAATGCAGACTCCACATGCTCCAAGTCTCCAATCCGAGACTCCTCTGCACCGCAGTCTGCTCCCAGCCAGCCTTCGGGACTGGTTTCTCTCCACAAGCCCCTTCTCCAGCATAGCAGGTCTAATCCAGTCGCCCATCTCTAATTCAGCTGGGCCCACTTTCCACACTTCCGCCTTCGGGAACACCCACAGCTGGAAGGCCTTCCTCTTTTCTCTTCACTGTGGAAGCCTCAGCCCAAGGGACCAGCTCGGATTCCAGCTCCACAGAGAAGCTGTCCTGTGTCTACACCCGTGGCCGGCAGAGTACTTAGCATGCGCTTTGCCCTGAAGTGTTCCCGGCGCACCAATGACAGGATTTGCTCCTGGATCTGACTCCGCTCCCAGGTCAAGGGTGAGACTGGCCTCCTCCGGCTGCCAGCCCTGACATCTTGCCAACTTTCAGGAATTCCAGAGTAAACCAACAAGTCCCATCCTTTCAGGATGGGCACCAGGTCCCCTTCCC
>TCONS_00010245
ACGACTCAGACACCAAGACTCCAAACGGAAAGAAAACGTCGGGAGGGAAGGAGCAGGCTTTCCGGCTTTAATTGACATGGAAAACGTCGCCGGCGGAGCCCGCGGAGGGCGGCCCGGCGGCCATTCAGGAGGCGCCGTTTCGCAACAGCTCTTTTTCCGGAGACAAAGCCTCCTTGTCAGTCTCTCTGCTGCTGCTGCCGAAGCACCACGTTCGGAAGAAGAAAAATAGAGCCGCCGCTCCCGTCAGGCAGACAGACAATAGCTGCGGGCAGGCCGCTCCTCGCCGCAGGGCAGAGCCCCGGCATCTTTGTCTCCATCGCGTCCTTCAAGTCAGTCTCCGCGGGTTGCTGTGGCGAGGCGGCTGCGGAGGGGGAGAAAGAGACTCGGAACCACTCCTCTCGCTGGTTCCGATGCAGCGGCAAGGACGCGGCGGCCACGTCGGGCGGCGGCTGGAGAACGAAGGGCCCGCGCTCCCCTCACGCACGACTCCGCTCCTCAGTGGCGGGGGGGGGGGGGCCTGCGGGAAGTAGCGCCGTCCGCGCGCGGAGGGAAACGGCGGGCGGCGCGCGGTGAGACGCCCGGGCGCCGTGACGCGTCCGCGGAAACGAGCTCCCCCGCCCCCCGCCCGCGGCCCCGCCTCCGCTCCTGGCGGGAGCCCTGGGGCTGCCCCGCGCGGGGAGGCGGCCCTGGAGGCCCGCGGCGGTAGGAGCGGCCAGGATGCGGTGCGGGGGGCGACGGCTCCGGCCTCGCAGGCGTCCCGGCGGGGCCTCGGTTCCGGGCGGTTTGTCGTACACGGCCAGGCCCCACGTGTACCCCTAGCTGGACAGCAGGTGCCGCGGGGCGGGCTCCGGACTACGGCGTGCGCGGCGGCCCGACTGACCCAAGTCGGCCCGGAGTCCCCCCCTCCCCAAGCTCCCCTTCAGGCGCTCCGAGCATCAGGTCCGGTGTCGTGAAACTGGGTGGTTGTGAGGACTCCAAGTGAGCGAATGCAGGCAGCTGGTGG
>TCONS_00077805
CTTTTCTGCTGGGGCCGCCCCCTTTGAGAAGCTGCTGCTCGTCAGCTGGGTCCCTGCTGCCCTGCAGGAAGCCAGGTGGCTGTGGCCTTGGCGTCCCTGGGCCCTGGTCGCCGCCGCCGCCAGCTCTGTCCGCACTGCTCCTCCTGCAAGCGGCAGGCCCGGGAAGGAAGAGTTAACCAGAAATGGAGCGGCGCTGCTCCGGGGCAGGCAGCCTCGCCGCAGAACAGAGCAGCGTTCGTGCAAAGAGCCCTGGCCCTGCATGATCCCTGTGCCATCGAGCAGACAGCATCTCCC
>TCONS_00099216
TCTCAAGATCCAGACACGCCAAGCCCGTGCCTTTCTTGGTTGTGGGCAGTGCAAGGCGCAGCCGGGAGACCGTGACGGTCCAGAGGCCACTGGTTCGTCCTGGAATTGAGCCGTCGCCGTCCAGGGCACGGCTTCCTGCTCACCAGGGCCACTGCTGTGATGTCCCCAGTGCACCCAAATGAAATCACGTCTCACCGTTGTGGAGGCTGCAAGTCCAGGATCGGGGTGCTGCAGGGGGTTCAGCCGAGGGCCTCTGCTGGGTGTGGACGGCTGGCTCCTCCTTGTGTCTTCAGAGGTGCACTCTCAGGGCTCATGGGATCACTGCGTCTGTCTGTGAGGGCTCCACCTCGCAGCCTCATCGGAGCCCAGGCCGTGTCTTGTCGCATGGATCGTCCCTGTGTCCAGCTGACAGAACAGGAGAGGCCCGCCTCTGACCTGCACCTGGATCCGCACGGTGTGCTGGCATCCGCTGCACCCCACACAGGCTCAGGGCCTTGGAAGATTGCAGGTGGCAAACCAGGCGGTACCTCTGGCGGCCCACTTCAGGTGGAGAGAGCCAGCCGAGCCCTGATCCGTATGCGCCCTTGTCTGTGACTGTCCAGCTGGCCCTCCACGGCAGAGAAGAGACCGCAGGGGGGTATCCAGCAGGTCTCTCCCGTCCCGCAGGACACGCACTGGAAGCACGCTCTGGTGG
>TCONS_00099214
GGGGTGGGGACGGGCGGCATGTATACACGGTGTTATGGAATGACTGGCCAATGGGGACCTCTACCCACTGTTCTGTGAGAATCTATTTGGGAAAAGAATCTAAAAGAATGGATGTGTATGTTTTACTGAATCACTTTGTTGCACAGCAGAAATTATCACAACATTGAAATCAACACTGACACTTTAAAAACGAAGAAGCGAATGACTAGGATCTCTCCCCACTGGGAGGCTGTGTCCTCATCCTGTCTTTCAAGGCTGCCCCTGAGAGGCTGTAGTACACCTGCTGCCCTTTTGCATTTTGAACTCACACAGCAGCCAAGCCACCTGTGAGCCACGCTCAAGATAGTTCTTCCTGTCAACCGGGCCCAAAGGCTTCTCCATATGGTGGTAGCTGTGAAGTGACAGAAAGGCTCTGATACAGTGGCAGTGGATGCCAGGCAGCTCTGGGCCATTTATCCTGCACTCCCCTGTGACCCGTGAACAGTCTTGTGCTCAGTCTTGGACGTACTCCTTGGTCATTGCTGGGCCAGACCGACCTTATGACTCATTGAGTTTGGCAGAAGCCATCCAACAAAGCACTGTCTTGTCTGCACGGGCACGTAATGTCCCAAGGTCAGATGTTCCACCTCTGTTGGAGCACAGAAGCACAGCAAGATGGGCCCCCGCACCCCAGAAAAAAGGAGCTGAAAAGAAGAGGCACATCAGCAGCCACGGCTGACACAGAGACTACCATCCGGGCTACTGCCAGGCGCGTGCGCAGTATGCCGTCACCCTCCAGGGCCCTGCTGACCTCTGCCGGGGTCATGCTGGTGAATTCAAGAGCCGGGGGCCACTACGCTGTGTCCCTTAGATCCTTAAGCGTGGCACCAATCACTGCCCTCCACTTCACTCCTAGGTGTGATACCGCTTTATAATCTCGATAGGAACAGGCAGTTTGAGAGGTTTCCACTTGGCTTTTCGTGTCGTGACAGCTCTAACCCTAGGTCAGGGACCCAACACGAGCGTAACATTAATTGCCAAGAATGTCAATGCCAATTATTCAGGACAGGGAGAATTACCCCCCGCAGGTCCACAGACTCGGTGAACCTTCTGTAAACTGGACCACGGGCCGGACCCCACTAATCATCGTGTCAGCACGTGCAGCCAGTCTGACAGGCAGGCCACGGTGACAGTCCTGGTGTCTGCGTATCAGAGTCAGTTCAGTCCCTCAGTCTTCAAGACACGTGGCTCCTCGCTCTCCCCCGGGTGTAGCTGTCAGAGGAAATGGCTATTGGACACTTTGGACAAGAACTTCAGGATTCATTTCTACGTAGCCTTGTGGGATCTGCAGGGTCCTTCTCGGTAATTGGCCGTCTCTTCAGTTCCATGTCCGAAAACAGGCTCAGGTCCACACTGGTTGTGGGGGTCCTGATTTTTTTCATCGGGCAACTGTCTTGATTTTCCAGTCACCCATCTCTGACTTTTTTCTGCTGGTAGTGTCCTCTTACTCTACCTCTAGGGATGCCCGACGGGGGGACACCACTTCTGTAACTCTCCACAAGCTGGGCTCCCTGGGCTGCCACTCAGACCCCACTGGCCTTGTAACTGTGACTCGCTGGCGTCTGTCAGTTAGATGCTGCTTCCTGGCCTCTCTGCCGTGGGCTCCTCTCACCGCCAGGGCTCTCACCCAGACACGTTCTGAAGTAGCCTCTGTCTCTGTCAGCACCTGCCTACAGAGACACCACTGAGAGTGACAGCGGTGACCCTTTCACCAGCTGTTTCGTTAATTTTCGTGCGTCTGCTACTTGTGCCTTTATGTAGAATGTGGCCATCTGGTGGGTCTTCAAGAGTATGGGGTGTTTAAACCCAAGCAGGGAGCTCCCGTCGTGGCGCAGTGGTCAACGAACCCGACCAGGAACCGTGAGGTTGTGGGTTCCATCCCTGGCCTCGCTCCGTGGGTTAAGGACCCCACGTTGCCGTGAGCTGTGGTGTAGGTCGCAGATGTGGCTCGGATCCCGCGTTGCTGTGG
>TCONS_00064577
CTTTGGGTAAGGTTAATTCTTTACTACACAGGCTCCACTCTGGAAACTACCTTGGACAGGCAGGCCTGGAGGCGGGACAGAGACCATGTCTGTCATGTTCCTTGTCATAGCCCAGTGCCTGGCACATGGTAAGCAGGCAGTAAATGCTTTTTGGATCATTGAAGGATGCTGTGACACAGAGCAGACCCTGGTTAATTTCGTCAGGAGCCAATCAGGGAAAGCCTTCTGGAGGAGGGGATGCCTAAAGAAGAATAGAAGAAGCTTGCTGGATATTCCAGGCAGAATGTGCAAAGGCCCAGAGAGATGTCATGTGGAAGACCCTGTAAACACTGGGATACAAGAGCAAATAAGATGGGACCCCTGGAGGTGTATGACACACGCACCTGCAATTAAGAACTTATCAAGTCATATGGTAAGTCCTACACTGACTCTGTGAAGAATGCAGCTCTTGGGCAAAGAAGTACTGGATCTAGTGTTAAGACTGAATTTAAATCTGCTAATTAGGAATTGGCACTTGCCATCACCTCTGCAACGATGACATCGCTAACCAAAGCAGTTACGGACTTTCAACACACCCTGAAAGGACTTGGGGTGGAGACCAGGAGCACTGCACGCTGAGAAAAACTGGCAGAACAAGCCTTCAGATAGTTATATATTTTCAGAAGATTTTATAAGCCCAAATTCTTGCGTCTTCGCATATCTTGAAGAGCATTAAAATCATTAAGAAAGACATCTGCTCTTCATGACTAGAAGAAATGTCTGCCAAAATGTGGGCTTGATTGCC
>TCONS_00064578
AAAGGCCAGACCTGTCTTTGGGACAGAGACCATGTCTGTCATGTTCCTTGTCATAGCCCAGTGCCTGGCACATGGTAAGCAGGCAGTAAATGCTTTTTGGATCATTGAAGGATGCTGTGACACAGAGCAGACCCTGGTTAATTTCGTCAGGAGCCAATCAGGGAAAGCCTTCTGGAGGAGGGGATGCCTAAAGAAGAATAGAAGAAGCTTGCTGGATATTCCAGGCAGAATGTGCAAAGGCCCAGAGAGATGTCATGTGGAAGGTGTGTGGTTCTTCCTGTTCTAGAAGAGTGGCTCTTGAGTGGAAGCCAGTGGTGGTAATGCCTTTCCCCTTGCCAGTGACTGGTTTAGGAATAGACATGTGACACATTCTGACCAATGAAACATGAGAGGAAGAGTTCTAAAGGGCTTCTGGGAAACTCTTCCTATTCTTAAGACAGAAGTCTGCATGTGATATCTGGAACAGTTGCAGCTCTCTTGTGACCATAAGGAAAGCCGGCCTAGGGCTCAAGTCACCATACCAAAGCTGAAAGAGAGGAGACATGGAAAAAAGTGGAATCTTTGGTGATACTGGCGATCCATTATCACAGTTGAAATCTATTCCTCCACCGAGACTTTTCCTTTGTGATATAACAAATTATATGTTTGTTTTAGCCAGTTTGGATGAGGTTTTGTTGCTTTTCGCTAGAGTAACCAAGAGAGGAAAATATTTCATTCAGCAGAATCACACTTTTCAGAAATCTGTTATGGAAAATGTCTAATACTGTCCATTGGATTTGGCAATATGGTGGTCACAGGGCCAATTCAGTAGACAGATGGGCTGGAAGGCTGATCAAAGAGATGAAAAGATGAGGGGGAGGTGTGGAAGTAAAGACAGTGAGGGCAGACAACACTTTTAAGAAGCCTGTTTGAAAAAGGATGATGGAGAAACATCTCGTCAGAAAAATGGGGGTTTTGGTATCCAAGGATATGCTATACTGTGATGACAAACAGGCTGAGTCTCAGCAGCTCAACAGACACACGTTCTGTATTTTGTTTCTGTTTTTTTGCTTGTAGGAAGTCCTCTGTTGTTCAGATAGCTCTCTTCCAACAGTGTCTTGAGGGTCTGGGTTCTTTCAATATTGTGGTTATACCATCTCAGGGCAAACATTCATGGTCACCATGGCAGGTGACGAGGGAGCTAGGGGTACTTTTATGGGGTTTTCTCTTCCTTATCCTGCCTGGTGACATTTGTCACTTTTGTTCACAGTCCCTTGTACAGAAGTGGTCACATGGGCCCACGTAGCTACAGGGGAGCTGGGAAATTTGGAGTCACACATGGGTAGGTGCTGAGCAGCAACTGTGTCTGCAGGATCTTAACTTTCTGAGCGTTACTTTTTCCCTGGTAAAATAAAATATCACCCAACTCACAGGGGGGTTGTGAAAAGCAAACACCATATGGAGGAACCCTTTTTTTTTTTCTGTTGTCTTCCATGATTCTGTTTTATCCTGGTTTTTCCACGCCTAGATGATCTGGATGTTAACAGATCCCACCCAGAATTCCCTGGTGGCTCAGCAGGTTATGGGTCTGGTGTTGTCATGCTGTGGCACAGGTTCAATCCCTGGACCCAGCACTTCCACATTCCATGGGTGCAGCCAAAAATAAAAAAAAATAAAAATAAAAACAATAAATCCCATGTGCTGAGTATCTACTACAAATAGTAGTAGCTGGTATTTATTGAATGCTTACTATGAGTCAGGCACAGGTCCAGGCACTGGCCGTGTATCAGCGCAGTATTGAATGTTCTGTTTCCTCCGTTTTTTCAGGAAGCTCATGCCTAGCGCAGGGCCTGGCACACAGAAGGCATCCAATAGATGTTTGGATAAACTAAGCAACGTGTTCAAGTCACAGATCTAGCAAGGGGTGAGGTGACCCTCAAGGCCAGGCCTCTTAGCCTAATGCTTTTCCCTCCATGTCACCAACTCTAACGTCGCTCAACTGCTGCTGATGGTTGGAGGTGGCTGGTGGGGGAGGGTATGGATCTTGGACTCGGGAGGATTTGGATCTTTCTGCATTCAGAGTTTTTGCACTGGCAGGTGTGTTAGATGAAATGACGGCCTCCTAAATACTTCCACGTCTTAATCCCTTGGACCTGTGAATGTCACCTTCCTTATAGAGCAGAAAAGGACTTTGTCATATTCCAGAGGTGATTAAATTAAAGTTAATCGAGATGTGCTTAAGGATCTCAAGATAGGAAGATTAGCCTGCATTATCCAGGTGGGCCCCAAATGCCATCGCATGTATCCTTTTAAGAGGGAGGCAGGGGGAGAGTTGACACAAGAGAGAAGAAGGCGATATGACGGTGGAAGTAGAGATGGGAAGTCGGAAGAGACAAGGCACAGATTACTTGCTTCCTTAGAGCCTCTGGAGGGAGAGCCACCTCCTCTTGTCC
>TCONS_00064579
CAAAGGCCAGACCTGTCTTTGGGTAAGGTTAATTCTTTACTACACAGGCTCCACTCTGGAAACTACCTTGGACAGGCAGGCCTGGAGGCGGGACAGAGACCATGTCTGTCATGTTCCTTGTCATAGCCCAGTGCCTGGCACATGGTAAGCAGGCAGTAAATGCTTTTTGGATCATTGAAGGATGCTGTGACACAGAGCAGACCCTGGTTAATTTCGTCAGGAGCCAATCAGGGAAAGCCTTCTGGAGGAGGGGATGCCTAAAGAAGAATAGAAGAAGCTTGCTGGATATTCCAGGCAGAATGTGCAAAGGCCCAGAGAGATGTCATGTGGAAGGTGTGTGGTTCTTCCTGTTCTAGAAGAGTGGCTCTTGAGTGGAAGCCAGTGGTGGTAATGCCTTTCCCCTTGCCAGTGACTGGTTTAGGAATAGACATGTGACACATTCTGACCAATGAAACATGAGAGGAAGAGTTCTAAAGGGCTTCTGGGAAACTCTTCCTATTCTTAAGACAGAAGTCTGCATGTGATATCTGGAACAGTTGCAGCTCTCTTGTGACCATAAGGAAAGCCGGCCTAGGGCTCAAGTCACCATACCAAAGCTGAAAGAGAGGAGACATGGAAAAAAGTGGAATCTTTGGTGATACTGGCGATCCATTATCACAGTTGAAATCTATTCCTCCACCGAGACTTTTCCTTTGTGATATAACAAATTATATGTTTGTTTTAGCCAGTTTGGATGAGGTTTTGTTGCTTTTCGCTAGAGTAACCAAGAGAGGAAAATATTTCATTCAGCAGAATCACACTTTTCAGAAATCTGTTATGGAAAATGTCTAATACTGTCCATTGGATTTGGCAATATGGTGGTCACAGGGCCAATTCAGTAGACAGATGGGCTGGAAGGCTGATCAAAGAGATGAAAAGATGAGGGGGAGGTGTGGAAGTAAAGACAGTGAGGGCAGACAACACTTTTAAGAAGCCTGTTTGAAAAAGGATGATGGAGAAACATCTCGTCAGAAAAATGGGGGTTTTGGTATCCAAGGATATGCTATACTGTGATGACAAACAGGCTGAGTCTCAGCAGCTCAACAGACACACGTTCTGTATTTTGTTTCTGTTTTTTTGCTTGTAGGAAGTCCTCTGTTGTTCAGATAGCTCTCTTCCAACAGTGTCTTGAGGGTCTGGGTTCTTTCAATATTGTGGTTATACCATCTCAGGGCAAACATTCATGGTCACCATGGCAGGTGACGAGGGAGCTAGGGGTACTTTTATGGGGTTTTCTCTTCCTTATCCTGCCTGGTGACATTTGTCACTTTTGTTCACAGTCCCTTGTACAGAAGTGGTCACATGGGCCCACGTAGCTACAGGGGAGCTGGGAAATTTGGAGTCACACATGGGTAGGTGCTGAGCAGCAACTGTGTCTGCAGGATCTTAACTTTCTGAGCGTTACTTTTTCCCTGGTAAAATAAAATATCACCCAACTCACAGGGGGGTTGTGAAAAGCAAACACCATATGGAGGAACCCTTTTTTTTTTTCTGTTGTCTTCCATGATTCTGTTTTATCCTGGTTTTTCCACGCCTAGATGATCTGGATGTTAACAGATCCCACCCAGAATTCCCTGGTGGCTCAGCAGGTTATGGGTCTGGTGTTGTCATGCTGTGGCACAGGTTCAATCCCTGGACCCAGCACTTCCACATTCCATGGGTGCAGCCAAAAATAAAAAAAAATAAAAATAAAAACAATAAATCCCATGTGCTGAGTATCTACTACAAATAGTAGTAGCTGGTATTTATTGAATGCTTACTATGAGTCAGGCACAGGTCCAGGCACTGGCCGTGTATCAGCGCAGTATTGAATGTTCTGTTTCCTCCGTTTTTTCAGGAAGCTCATGCCTAGCGCAGGGCCTGGCACACAGAAGGCATCCAATAGATGTTTGGATAAACTAAGCAACGTGTTCAAGTCACAGATCTAGCAAGGGGTGAGGTGACCCTCAAGGCCAGGCCTCTTAGCCTAATGCTTTTCCCTCCATGTCACCAACTCTAACGTCGCTCAACTGCTGCTGATGGTTGGAGGTGGCTGGTGGGGGAGGGTATGGATCTTGGACTCGGGAGGATTTGGATCTTTCTGCATTCAGAGTTTTTGCACTGGCAGGTGTGTTAGATGAAATGACGGCCTCCTAAATACTTCCACGTCTTAATCCCTTGGACCTGTGAATGTCACCTTCCTTATAGAGCAGAAAAGGACTTTGTCATATTCCAGAGGTGATTAAATTAAAGTTAATCGAGATGTGCTTAAGGATCTCAAGATAGGAAGATTAGCCTGCATTATCCAGGTGGGCCCCAAATGCCATCGCATGTATCCTTTTAAGAGGGAGGCAGGGGGAGAGTTGACACAAGAGAGAAGAAGGCGATATGACGGTGGAAGTAGAGATGGGAAGTCGGAAGAGACAAGGCACAGATTACTTGCTTCCTTAGAGCCTCTGGAGGGAGAGCCACCTCCTCTTGTCC
>TCONS_00055472
GTGAAAGTCAGGAAGGATGAAGACTGGGACAGAGGGGAGGAGCTGACAGTGGTTGCGTCGGAGCCAACCGAGGTGGGGAGGATAGAGAAATGCGCATGCGCGCTAGTTGCAGCCGCAGCTGCCAGGCGGCGTGCGGGGGTCACGTGACCTGGCCCCGCGGCCGCACCCCGAGGGGGCTTTTCCGGCGCTTCCGAGGCCCCGGGGGACGCAAAGTCTAGTCCAGCTACTGGGCCCCTGGGACTGAGGGATGTAGTGGGTGACAGCCTCCTACGCCAGACTCTTGGGCTTCCAAAGAGAAGAGGGAAGTGAAGAAGGTGAATGAACTTGCGAAGCGAGTCTTCGTTTATTTCAGAGACCAATTTCCTAGATTAGCAAGTTGAGCCTTGGAGTCCACAAAAAAACTTCTAAGTGGCTAGGCCGGCGGGCCGCCACCACTCACGCGGCTCGCTTCTCGTTGCGTCCAGGGGGCTCTTGCGCCCGCCCCCCACCCTGACCCGTCCCTTGACTAGACCTCTGCGGCCGCGCAGCCGACTCACAAAGCCGAAAATAAACCTCGGCAGGAGAGCTGTGCCTCGGCCAGGCTGCGTCTGTGCCTTCGTGAAGTTGGCGGCCCCCGCACCTGTCCCAAAAAGCACACTCCTGGGCCATGTGCTGCAGCCTGCGTCACGCGCCAGCCCCCGCCTCCTCCGGCCGGGAATCCTCGTGGCCGCGCCAAGTGGGAGGCCGGGTTTCCAGGGGGTTAGTTCTGCGCCGATTTCTCAATCACCTGCCGTGTGCGATCTCCGCATCACCCGGGCTGCGCGCCTCCTGTGGACCAGGCGCCGAGCTGCGCGCTGTGGTCACCAGGCTGGGGACGTCCCAGGGGCTCAAGGTCTGGAGAGGAAGAAGCCACGTAAAGGGGCGATGACCGCACAGATGCAAAACTGGCCCTTAGACTCATACGCTGACGGCGGGGGTACGAGCCACGGGGGCTTGGATAAGTCCCAGGGGCTGCGAAAGCGCCCTTCTACAAAGCGGTTTGGCTGTAAAGCCATCACTTTTGGAAGAAAATCTGACCTCACTGTGGGCTACAAGTCCCGGCAGGATCTGGCCCCGCCGCCTCCTCTGCGTTCATCTGAACTCCACTCTCTGCTTGGCTAGGGCTGCCCAGCCACACTGCCCTTCTTTCTGCTTCGTCAGACCTCCAAGCTCTTCTCTGCTTCAAGGCCTTTGCCCTCGCAGTTTCCTCTCTCCTGCCTCGTCGTCATTCCTCAAGGTTTGGCTCAAATGGCCTGGAAGCAGAGAACGCTTGTCAGACCAGCTGCGTTAAAGTACCTCCCTCTACACTCTCCTGTGGCCTGGTTTTAGTTTTTCATAGCCCGCATTGCTCTCTGAAATGATTTACTTGTGTGCCTCCTCTCACCACAAAGCCAGAGAACCAGAATTGAAACTCAGGGCAGACCATGTCCAGAACCCCCTTCCTTTGCTGAAGCAGAGATGCCAGGAAGAGGATACCTTCGACGTTCTCTTGGAGAGGTACGAATCCAAACATCTCACCCAGAAGCCCCCGGTCTGATCTTTCAATGAGCCAGGTTGGTGAAATGAACAGTTGAGGAGCATCTGGAGTGACCGCAAGACACGGCACCTGGCTTCCCCCTGAGTGAGTGAGCTGAGAATTCCAGGCAGAAGATTTCTGTTTGTGAC
>TCONS_00041039
GTGAGGTGGGGTTGACATGAATCCTGGAACTGCATGGCAGGGTGTTTGGAGATTGTAGCAGGTTATGGGCCTTTAAGTGACCTCAGTTTCTCCAAAGAGCCCAGACTGGATGAAGCATGAATTTAGCCCAGCAGTAGTCCCACAGTTCTATGAGAAACTGTTGCCCTCACCACCTGACTTAACTCTGGCCTCTCTGATATGCAGTGTAAAGTTGAGGAAATGCACCTGGAGTACCTCTAACGAGTGCTCGTGAGGGGCTATCATCACGATTATTAATTATTAACAAGAGCCAGGCAGCCTGAAATGCATACGCGGACTAAAACGAGCCCTGCTGCCTCCAGCTTTTGAGAGGGAGGAGGATGAAGTTTGGAAAGATGCCCTCCAGTGGAAGCATTTCCTTGGGCCAGTGCTGAAAAGGAC
>TCONS_00093999
CGAGGATCCTGGCGGAGGTGCTCTGGAGAGGACCCTGCAAGAGATAAGCTGTTCGCTGCCCACAAGGATTGGAAGTTGCCTTTGGCAGGAATAGAGCGGGATGTAGAATCTATAGCCAGCATCCACAGCGCTGCTCTGTCAGATTCTCTCCCTCTGGTCTTCACTTCTCCAGCGGAGGCTGCATCCCATCTGTTTTGCTCAAATAGCCTTGTGAACTG
>TCONS_00100966
ATTTTATGTTCACGGCAAAATTTAGGGGAACATACAGGGGTTTTCCATTTACTCCCTGTCCCAACGCATATATAAATCCTCCTCTGTTATCAACCCAACACATGCATAATTCACCCGCATTATCAAATGCCCCATCAAAATAGTACATTTGCTACATTGATGAACCTAAGTTGACACATCATGTCACAAATCACCCAAAGTCCATCCTTTACATTATGATTAACTTAGTATTGTACATTCTGTGGCTTAGACAGATGTATAATGAACATATATTCATCATTATCACACCATACATGGTGTTTTAATGGACCTCAAAATTCTCTGTCCTCCAGTTACTAATTCCTCCCCTTATACTATTTCCTTTTTCCGTCTCTTCCTTCCTGCCAACATTCAAGTTAATAAGTGACTTGGTTAAAAAGATTTTATACTACCTCTTGGAACTATACACAGTTCTGTATGTGTTCCCTTTGTTGCATGACAATATTCAAGACAACTTTGTAAATAGGCAGATATGAGTTTTTAATTTTTAACATCTGGTCTTTCTAGATGTATAGTCTCACAAAGTACAATTTTGTAAATAATTAATTGTAAAGTTTCATGGTTTATTTCTTCACCTACCAGTGAAATTGATACACTTGTGGATTTCATGAGTTACACATATTTTGGAATCTGTTTCTTGATTTGTTACAGCAAAGCAGAGGTTAAAAGGGCAGTTTTTCATTTTTGCCTTCTCAGCTGAAAGAAAATTTTACATTTTAATTACTCAGTGCTTAGATTTTATTTTATTTGTAGTTGTATTGCTGATAGGAAATTATATTTCAATCATAAGAAATGTGTATTTAAAAATTTTATTCACTCTGAATTAATATAGTTTGGTATTTATTCGGACTGCATAACACCATTCAAGACAATTTTGTAAATAATAGGAAATATGTCATTAAAAAGGCTACTTTTTCTATATGCATGGAATTTCATGAGTATAAATTTGTAAATATCTAATTGTAAAATATCATAAATTGGCTTCTATAAATGTTTTAACAACTTAGGTAATTAATAATTGGGCTTTTAAGTCTTTGTAACATTTTTGTGTTTATGCCACGGGCTTTCTAAGGATATCATTATGTTCTCATGCATAAAAAATGTTGAGATTATACACTTTTAACAAACAAAATGTCCTTGGGATTTAATTTCTCTTTAAGAAGTAAAAGAGACAGGAGAAGGTAATTGTCCTTTTAAACTATAGATTTATTTATAGTTATATAACTCTGCTAAAATAACTGCTATTTTGATATGCCATATAAAGCTACTGTTTGAAAAGCAAGTATAGAAGCCTTCCTTGTGTAATATATAAAGGAATATTAATTTTTATATAAAACAGTTAAGCTGTAACATTTCTGTTATGTTTATTTAAATACATCTATCCAAAAACAAAATTTTTGTTGGGAATATATCTGCTATTAATTGAAGTGTAAATAAATATATCGTTTTGAATAGCAGTTTGGCAATCAATCAAAATTTGTGTAAAACTTTTGAATTGTTGGAATTTGCTGATTACATTTTATCTATTCCTACTCAAGTAATATAAAGAAGAAAGTATGTTATAGGTTGAGTGTAAGACTAATGATAGCTTATTCATATGGATATCATTGAAAAACACTGAAATATTCTGATATTGAAGGATGTTTTAAGTTGATTTTTAAAATTGTCAGTTTTGAAGAAAGGTCAACTAAATATGTATAAGAGGTCTGTCCATGTGCCTCTGGTTTCCTGATTTAAATATTCATTGTTATTACTGGAAAATGGGGCTGTCTAGATACAATAATGTGAAGAAATGCTTACTTATTTGTGTTACTATAATGGCATTCTTCTTGAAATTTTTGTACATGTTTAAACACTAAAACAATGTTTATAACTTTGTATATTGCTATGTGACAATCTAAAATGCATATAGGGGTTATTGTAGAGAAACTTGCCTGAAAAAACATGGCAAAATTTTAACATTACTGTATAAAGAGATGAGAAATTAAGGGTCTGCTGCTACTTTCCCACATTTGTAATTTTAAAGGTGTTTCAAAAGCAACGTTTAAACAACGAAGGGAATTCTAGAGATATAATTGATTTGTGCCTGTCCTGATTGTTGCCTATTGACATCTTGGGAATGTTGGGCTGTTGTATCCAACTTTGTATCCTCAGTGGCTGTAATGAATAGTTTTGAGTGATCATGAAGAACCTGTGACATAGACTAGTGCAGCAGAGTTACCCAGCGAAATAAAGACTGTTGGGTTACCGAAGGAAAGAAGAAGAAAGAAGACAGGATTTGAGGTGATGACAGTTACAAGAAAACATACTTTTGCCACTTTTGTTTTTAAATCTCAGTAATTGGTACCACCAGACCTGTTGCAGTATTCTCATTCCAAGTGTTCTTCACTCCCATCTTTGGACCCTGGAGAAGCCCTTGGCCATCATAATCTGTGTCCTTTAGGTGATGATTGATTAGGATACTGATCACTTCTGCAACCATCTTCACTAAAAACCAAAAGACAGTCTTCATAATGTATGTAGACTCGGCATTGATGTGTTACAATAGACACTCCCTGTAGATCAGAAAAACTGGACTTAGAAGGCTCAAGTTCGAAAGTGACGTGAAGGATGTTATTGGAGAGAATTGTAACCAGGCATGTTGAGAGATTTCAATTGTTGCCATTGGACTAAATCTCAGGAGCTTTACTGATGGAGGCATCATTACATGGAGAAGATCAGCATGGAGTGATTGCAAGGCTTCGTTTCAGTGCTCTCATAAACATTAGGTTCTTGTATTTAAAATTTTAACTTATCACAGGGAAATTTAAAATTGATTCATAAAAAATCGTCTTTTTCAAGATCTCAAAGGACATGGAAATTTGTGAAGTATGTTTTTACTTTGCCTTTTCCTAATTCTATACATCCTTTCTAGTGTATTGATAAATTAATATGCAAGTCATTTGGGGGTCTCTATATTGGCTATAGATTTTTCTTTGCCGTAAGTATGACTTACTGATAAATTGTAATTTGCCTGAATAATTTGTTGAAATAGTTCCAGTGAAGTAGAACTGCTACTTCTGAAGATATCCAAAATTTATATTTTGAGTTCAATCTACAGATTTCTCCCAACTGTATAGATGGGTCCTCATCAGTCTTGTTCCCCAGGGTCTATATCCCAAAATTATACAAGTATTAGCTGTTTAATCTTTGGTAATGTGAGATTATACAGAAATTGCTTTTCTCTGTTGTTTAGCTTGGTCATCTTCATGTTATGCTTAATCTTTACTGGTCACTTGTGTTATTTCATTTTCCTTTTTTTTTCATTTCCCTTGGAATATTAATGTCTGTGTTACTGATTTCTAAGAAATCATTTATAATTAAGGATGTGAACCATTTGTCATGCATCGGGAATGAAATACTGTGTATTTATGCCACTAGTTTACTATGGTGTTCTGTATTTTGGTTGTGTA
>TCONS_00020367
GGGAAACTAAGAAATGAATTTATCTTTTGTAAAATGGAAATCAGAGTGTGGTGGTTCATGGCAACTATTAGCATAAACACCAGGGTGAGCCCAGGAGAAGAGCCATGGAAACCACAAGTTTCCTTCCAGTTGGGTGAAGAAAAGGCCCAGCTAACCCAAGTCCCTGGTTTTCAGAGCCACATTTGTTTTAGAATTGGGGGAAATTATGAGAGAAAATGGGCATTACCAAGCTCTGTCTCTTTCCCCAGTGGCTGTCTCTAAGCAGATCTCCCTTTCCAGGGCATGAGATTATCTGTGTGCAGAAGCTGGGAGAAGCACTGTGGTGTGTGAATGAGAGGTCATGGAGTTGTGGCCAGAAAAGACATTCTTCACAAGGATGGAACTGAGTTCAAGCTGCCTGTTCTGGTGGCTTTTCTTTCCTTTCCTTCCCCATTAGAGAGCTCCATGTTAATTTATTTCTTATGGGCAATTATTTATTATTTGGACTCTTCATGTGTTTTAGTTCTTTTTGGGGGGTGGGTGGGAGGGGAGGTTAGGGTAAGGAGGGTAAGAGATGGGAAGAGAAATGTTAAGATATCTCACACCCCATAGCTGCTGGTGAATAAATCCTGGGTAGATGATGAATTGACCAAGGAATGAGAGTTAGTCTTGACAAAGGTTTACACTAAACAACTATGTTTTCAGGAAATGGCCTCTCAGGATGATCAGGAAATCCTGTGACTGGATAGTTAGTAGGGGTGAGACTCATTCCACAGTTATCAGAACTTAGGATCATGGATTTGCAATGGGGAGGTAAGCGACCCCAAATTTGGAGCTGTGTCCTCCTGGGGTAAACTTGGAGGCATTCCTCTGTAGGCCTTAAATCATCTAAAAAGAATATATCAATCATTCTGGGTCTCCCCTTTCTTGTTGCCAGTGCTGGGCACAGAGGGGCATCTAGTCTTTAAGCATAAACAATGGCTGTCTTCCTATTGGTTCCCCCACTACTGAGACCTTGCTGGGCAGTTCTTTATGATGAACAAACCCTGTCTGACTTTAGAGCTTTACCACCTACCCATGGGTCCCTCTTCACTGGGCAGCTGTTACACCTGCCTCTTTTCAGCCCTTGGAGACAGGTTAGCCAGCTCACCCCTTGTAGTAGCTGCTTCTTCAACTCTTCTGACCAGCCATTTCCATGGTTGGAGGGCCTTAGAGCAATCTGGGGTATTATCCCCAAAGAAGAGACAAGGATATGGCTGGTGTGTGTGTGTGTGTGTGTGTGTGTCTATGTGTCTGTGTGTGCGTGTGTGTGCGTGCTGTTCACTTACACCAAAAGTGGAACTTAAGGAGCTTGCTTTCTGTTTTCATAAGCACCCTGTCAAACACTTAACTCTCCTACTCATAGAAGCCTTAGATCTACAATTTAGCTATGCAAATTATTTTAATAATTTAAAAAAGCAGTTCCAACCAGTGCTTTCTCTTTCAGATGCATCCCAAGAATGAATGGTAAATGGATTAAGTTGGAGTGGGCTTTCAGGTTGAGGCTGGTGCAATAGGAGTAAGCTAGCCTGGATCTCCAATTTGCAGAGCCCACTCACAACCTGGGCTACCACTGATGCTTCTAAGGCCCCAGAGCACTGGGATCCCAGAGAGAGAGAGAAAGAGAAAGAGAGAGAGAGAGAGAGAGAGAGAGAGAGAGAGAGTGTGTGTGTGTGTGTGTGTGTTTAGGGAAGGAGAGGTATTTCTGTGTTCACCTCTAGGAATTCACAGTAGCAGGCTCTGAGAATCCAAAAACTATCCCAGCAAGGAACTGAAACCAGTCACTGGAGGGGTGGCCTTCTGAAGGTATCAGGAAATGAATGGGTGTTCTGAGAGGCAATTTGTGCTTGTTCTCTACCCACTGGTTCCTTGGGCTGGTCTTGCTTCAATTCAGGAGAGGCCATAGTTTTGTGAGTCTGATCTGGCTAGACAATGTGTACAGCTTATATTGTGTAAGGGGGTAAGGGTTGGATCATGGAAAATTAGATTCTACTGGTTCCATGGTTTGTTTGGGGGTTGTTTGTTTTAATGAGCCTGGAAACATTTCTCTGACCTTTCTGCTCTCTGTTTTTGTGTGCTGGTAGGTAAGCGTGCATGCACACCAAACATGAGCATATATGTGAGGAAAGCAGAAAATGTCTGAGAACCTAAGAACCATGTTCTATAGTTTTTTTCATCAGAAACACTTGGTGGTGCCTTCCACCAAACACACAGGCCTGAGTAAGGAAAGGATGGTGATATGAAAGAGGGCAAAAGATTAGGCCTAGGTATTTTCCTTCACTGTTGTCTTACACAGAATGTTTTCAAGAGCTGGATTAGCCTAAATCCTCAGCCTAGAAAGTATTTAATGATTCAGGATTATCATTTGTAGTAATGTTTGATTTCCTTTTCTCAGTATCTTTTTAGATAAAAATTCAACAGAGATAAATTAGCCATTTATGTGAGAAGTGACCATGTTGGATTCAGAGCTGTTTCTTCAGATTAAATATCTGCAAAATTCTCCGCCCCCCCCCCCTTGAGTTCTGCTTCTTAAGATAGAATCTTAAGCATCTTCTGACTTAAGGATAACTCTGGTCTTTGGAACTCTCTTCCCTAGGAACTAGTGCATGGAATCTCTATATACTTGTGATTCACAATATGAAAATTTCCCGCTCCAGGGAATGAAGCAAATAGTTGGGGTAACAGTTTGCTGATAGGTTGAAACAGTCAACCAAACTTCAGCAGTCTGGGTGGGACTGTCACTCCCAAAGCTGTTAGCAGAGCAAGGCTCTCTGCTTCAGTCTGTTCCTGCCTGGCATTGCTCTGGAACTAAGTCCTCAACCCATGGGGAAGTTCTTCTGGGGCTTTACATTCCTCGTCCCCATTTTTCCTGGCCATGACCCTCTCAAGCTTCCCGGTTCCCTGTGATTCCACAGAAGACCAGCTTCTCCTTTCTGAGCCATTGCCTCCTCTGCACCCAACTCAGTAGCTCTTCACCCACCAAAATTCCTGAGAGAAGAGCTCCTTCCCCCAGTGGACCCCCAGGAGACTTACTGGCCCTCTGCTGACTGTTCCCAAGAAATCCACACCTTGAGGTCTGTCTGAGAATACTGTGCTCTCCACTCACCTTCAGACTCCCCTCCTACTGACTCTTTGCCCTATGTGTTCTGCCGTAACCCTTAATGTCTGTTCTGTGCCACTGGCTTGGTCCTAGGCCTTTAATGAATACCTGACTTACGATGAACTTCCTGAGCAGGCAGTATCCAACTTCTTTGCTCTTCAGGGACCTGAGTCTACTCCTTTTCTCTCGAGGGTCTATTTGATACAGTAATCTAGTGCACTGGGAAGAGGTGGCTAGGCAGGCTGCAGAGTCTAGTGCCTGGGGCTGGGGGAGATTTAGGTACTCTCTGTTACCACTACTGGGAAAATATTCAGAAGAGAGGGGACCTCATACTGTGACCTGACCCAGGACCGTCCTCCCCTGGAAGAGAGCTCAGCCCAGGTTTTGTGTGGGTGTGTGGGTGTGTGGGTGTGTGTGTGTGTGTGTGTGTGCGTGCGGCAGTGTATGTGTGTGGCAGTGTATGTGTGCACAGGTATTCTTATGTGCACGTGGTGTAAACTGACTTATCTGGTTGTGTTACTCAGGGTGGGCTGGGGACTCATGGGAAGAATCCCCTCAGCCTGCCCAAGACTGTTTTTTTTCCTGTACCCTCTCCAGAGGGGTCAGGGGAAGGGGGTCCAGGTGGGTAGAGGGGGTTGCAATGGATAACCACTAAGGCCACACTGTTGCCAGGAGGAGTGGGGGGAGATGAGGTGGCCCCAGGGACCTGGCACCTGGCTTTGGTTTTCCGTCTTCTTTCCTCAGGACGCCCCCTGAGGCTTGGGACCTGCGCCTGGCTTTGAGGAGCATCTGTAGCTGGGTGCTCCAGCTGCTGGTGTGATCATGGGCTTCCCTCCTCTCTCAGCAGGGCAGGTGCTCCTGCCCCAGAGACTGGGCAACTGGCTGTTTCTATGACGTATTTATTTTTACTTGTGTTTCATGTCACTTTTTTAAAAAAGCAAACAGAACAATTGTAAGTCAGTATAACTGCCTATCAGTTTTCTTTATTTCTCTTTTTGTAAAATAAAATTTAAACTGAAG
>TCONS_00002054
GTCTTTGTACAGCCTAACTCAGCCTCTGTGAGCACTGACTGACTCATCTATGAAATGGTGATAAGGATACCCAATCACAGAATTGCTTTAAGGATTGAATGAGGCTTGTGAGGTACCAGCCTGAACTGGAGTATTCCCCCGTTTGATCCCATCTAAACTTCACACCAGCTGGTGAGGGGCAGAGCTCAGATTTGAACAATTGATCCCATGCACTGAACTTCCACTTCGGATCAACAACATACCTCTTTTCTCCTGCTGAGGCCACCTAAGCATACTGGATCCCTGAGTCATCACTTGGAAGGAAGAGCTGCGATTGATGAAATCCAAATGAAGGAGAAACAAACTTGGATGTACCAAGCTACTCTACCTTGGGGTGTGTTTGTTACTACAGAATAACCTGCCCTGTCCTGACCATAACAAGTGTCATCCTGTGCTGGCCCCCTCTGAGATATGCCCTGTTCAGTGTTGGCTATCAAAATTGATTTCCACTGCTATCTTGAAGCAACCACCACTTCCTCATGTCAATGTCTATGGGTTTGAACATACTTTGGCCTCTGCATTGCATGGCGCAATCAGCTACTATTGGTGACTGTTCTTGTCACGCCCCCAGCATTCTTTGGGCCACCAGATTCTACTCTCTTTTACTGTCATATCCATCACAGGGGCAGAGGAAGTCTTGGCTACTCTCTTAATCTCTGTAGGACTGCAGGAGACCCAACCTCAGCTTTTTCACTCAAGGATGCCCACAGCCATCTTTTCTCAACTGCTCTCTTACCAGGAAGCTTGTACAAAATTTCCCTACATTAGATTTTCCCAGAAATCTAAATTTTAAAGCTTCCTCTGATCCTAAGCCATTTTGGAAGGACAGGCTCCCTTGCCCTTAGCAACATGAATCTGGTCTGCCTAGCAGATGACGTATATGGATTCTTCTCCTGTCCTCTTCTTCTATTATTTAGGTGAATAAAAATATTGTTACACTACAATATCTTTAGAATACTTCAGTTTCTCTATGAAACTCAGGGAAATTTTCTTTTTCAAAAAGGCTTACTCTTTGTGATGGTTAATTTTACGTTTCACCTTGACTAGGTCACAAGGTG
>TCONS_00077102
GGGGTGCTCGAGGCGGTTTCCGGGGACTGGGCGGCCTGGATCCCTCTGGGACCGAAGGTCTTAAAGACTGACAGTTTCCAGAGAAAGGCGGCTCTTAGTCGCAAGCTCCCGTCGCGAAAGTAAAGGGATCCATGCAAACCGAGGCCCGGAAGAGACAGCCTGGCGGCTACGGGCTGCCGCGAGGTCCAAGCCCCGTGGTTAGGCGTTCCTGCTCCGGGCGCAATTCTCGCCCGGCGGTCCGGAGCCCGCGGCGGCGTCCCTGAGCCAGCTTTCGGTGTGGCCTGTGCGGTGTGCGGGGATGAGAGCTCGGAACGGGGGTTGATGGAGGAGCGGGAGTGACAGTGAAACGACCGAGCCAGAAAGCACGTGGGGAGAGGGGACAGCGCCATTGGAGGCCTGATTTCTGGTCCGCTGAACCGGTGGTTTCTCCCTGAGGGACCTGGAAACCAGCATCCCAGCGACGCCTTGCAGATGCTGAGTCCTAAGGTTTTCGAAGGTGCTGCTGACCCAACAAAGCAAAACCAAAGTCCCCGCCTGTCAGGGAGCGCAGAGACTCATCAAACAGGTAAATAAGAATACAGTCAACTTACAAGGACGACTGCTGTGCTCCCGTCGAGGAAAAGACGTAAACAGGGAGCCAGGGCACCTGGGCATCGACCTGGCCTGGGGTCGCAGGGGAGGGCTTCCTCTACGACGTGATTTTGGGAAGGACACGTGGGTATTTGATGAGGAAAGGAAAGGCGGGCGGGAGTGGAGGAAGAGCTCGAAG
>TCONS_00011199
CAATTGTGTAAGTAGGTGGCTGAGAGGAAGGAAGGAGAGCGGGAAAAAGAGAAGTAAATTCACAGGCAAGCACCTGGAAAGCCCTGGAAAGAGCGACAAATGCTCCAGAGAGGCGCTCTTGGAGAGCCGTGAAGTGATGACTGAATTTCGACTAGAAAAATTTCATTCTCTCCTTCCTCCTTGCAACTCTGGGGCCTCTTCTAGACAAAATCATTTATGTGCTCCAAAAAGAAAAATGTAGAACTCACGGTGATGTGGAACCTTTGGGGATTTCTTGGACAAGACCTTCAGAGTCAAAGCTTTCACCATCCCAGGACAGCTTGCAGAAGAATTCTCTAGCAGCCTGCTCTGGTTAAACTGGTCAAATTGCTCGCCCTTGGCTAGAAACCACAGGCACTCAAAAGACCTTCCCTCCCCCACCCGAAGAGCAACAGACCATCACTTGATGGAGGCTTAGCACGCTCATGTGATGTCTTTTGGCGATTTTTCAGGCTGAGGATAAACTCCCGTCAAGGACCTGTTTCACCTGACAGCTAGACCTCTTCACATCCACTTAGCCAGGCTGAAACCAAGGTCATGTATGGAGAAGAACAGATGTGCCTTTTTAAAACACAAGCCCTCCTCTGGTTCCCAGTGCTCCTTGGTAACTGGATGGAAAAGTAACAAGGACTTTA
>TCONS_00077105
GGGGTGCTCGAGGCGGTTTCCGGGGACTGGGCGGCCTGGATCCCTCTGGGACCGAAGGTCTTAAAGACTGACAGTTTCCAGAGAAAGGCGGCTCTTAGTCGCAAGCTCCCGTCGCGAAAGTAAAGGGATCCATGCAAACCGAGGCCCGGAAGAGACAGCCTGGCGGCTACGGGCTGCCGCGAGGTCCAAGCCCCGTGGTTAGGCGTTCCTGCTCCGGGCGCAATTCTCGCCCGGCGGTCCGGAGCCCGCGGCGGCGTCCCTGAGCCAGCTTTCGGTGTGGCCTGTGCGGTGTGCGGGGATGAGAGCTCGGAACGGGGGTTGATGGAGGAGCGGGAGTGACAGTGAAACGACCGAGCCAGAAAGCACGTGGGGAGAGGGGACAGCGCCATTGGAGGCCTGATTTCTGGTCCGCTGAACCGGTGGTTTCTCCCTGAGGGACCTGGAAACCAGCATCCCAGCGACGCCTTGCAGATGCTGAGTCCTAAGGTTTTCGAAGCCTCCTCCTGAAACTTAGATGAGAGTCATTGCTTCCCATTCAAGGGAGGGGCAGGGATATGATTCTGGGGCAACCGCCTTGGT
>TCONS_00077104
GGGGTGCTCGAGGCGGTTTCCGGGGACTGGGCGGCCTGGATCCCTCTGGGACCGAAGGTCTTAAAGACTGACAGTTTCCAGAGAAAGGCGGCTCTTAGTCGCAAGCTCCCGTCGCGAAAGTAAAGGGATCCATGCAAACCGAGGCCCGGAAGAGACAGCCTGGCGGCTACGGGCTGCCGCGAGGTCCAAGCCCCGTGGTTAGGCGTTCCTGCTCCGGGCGCAATTCTCGCCCGGCGGTCCGGAGCCCGCGGCGGCGTCCCTGAGCCAGCTTTCGGTGTGGCCTGTGCGGTGTGCGGGGATGAGAGCTCGGAACGGGGGTTGATGGAGGAGCGGGAGTGACAGTGAAACGACCGAGCCAGAAAGCACGTGGGGAGAGGGGACAGCGCCATTGGAGGCCTGATTTCTGGTCCGCTGAACCGGTGGTTTCTCCCTGAGGGACCTGGAAACCAGCATCCCAGCGACGCCTTGCAGATGCTGAGTCCTAAGGTTTTCGAAGGGGGAGCTTCAGAGATCTCTTGCGGCACAGCAAATTAAGGGTCC
>TCONS_00011194
GTTACTCTGTCCTTGCGATTAAGGACAAGATGTTCTATTTGTATGTTTGTATGTTTTTTCAATTGTATTTTAAGGATCTTCTCTGTGCACGGGAAAATACTGGCAGACAGAACAACTGTTCAGTTTCTATAAAGATAAATTCATCTGTCTTGAAAAATGCTAAAGATTATTTTCATGCAGAAGATAAATCACTGGAAGAGACAGTAAAGAATTCAAAAGGTACTTCACGTTCTACCAGAGCGAAATCCAAATCTTTCTCCTCCGCAGTGAATTCATGGTTTCCTGGAAGATAAGATCTCATCCTGTTAAGGACTTCGTCTTAGAAAAGAAGAGAACATAATCTCTCAGGGGAACTGCAGGATCATAATTCCTAAAATCAAATATATCAATAAACACAGCTCTTACTTTAAAATAGTCAACCAAGTCTCCAGAACTTAGAGTGTAAAAAGTTGATGTCAAATTGTAATATCCTATAATAACATCAGTCTGTAAAAGAGAACAAATGATTGTTTAATTAGTTTAAAGTTTTATTCTCATAAATAAAATCCAAATGCTTG
>TCONS_00011195
CCGTGCAGCCCATAAACTTCTCTTGGGACACAGCCCTTCTGGGCGGGACCTAAGTCTCAATTCCCAGGAAGCCCAGCCCTTGCCAATTACCTCAGCACCAAGAAATGGAACAGGGCTGAGTGTAGTCACGTCTGTCCCCAGGTCCTTGCTTTATTTCCAAGCTGTATGACCTCAGCCTCTCAAAGTTACCACTAGCAAGGCTGGAATTTAGTTTTCATCCCCTCATCCATGCTGGGTAAGAACACCTGCTAGAAAATAACAAATGGGAGTCTGAAAAATGGTATGCAATGAACTGTCATCAAGTTCCCTGAGGGCTCAGTGGGTTAAGGAATTGGCATCATCACTGAATGGTGCAGGTTCGATCCTTGGCCCAGGAACTTTCTCATGCCCTGGGCATAGAAAAAAAAAAAAATCAGTCATGTTGCTTTCACAAGGGCTTAAGATCCTGCCCCAGCCCTGATTCTAAGTCAGTTGTGATTGGAACATGCCCACAAAGTGGCGGGATGCCTCCAAGGAGGCGTTCGGTGACTGGGGAGGTGGAAAAGAACAGGAAGCTGGCACAGGCCCAGCTGAGCCAAGCAGACAGTTCTTCTGGGTCAAATGCTCGCCTTCTGCCCAGCCAGAGCCAGGTCAGCCCAGGCATGTGACAGAAAAAGAAGGAGTTTCGTGTCAGGAGTTAGGAAACCCAAGATCAAGGTGTGGAGCTGCCCTGAATGAGTCCTGTGCCCTCAGCAGCTGGAGTTTTACTGTGAATTGGTGTGGCTGGAGCATCTGTGTCCATTCCATGAACTTTTTAAGAGCTTTTTTGTTCAGAAGAATTTTGACAGGACTTCAAAGATATTATTGGTTTGGTTGTAGCCCCAAAGGCTTGAGAAACAGCTGTTTTCCTTCCACACCATCTTGA
>TCONS_00011197
CCGTGCAGCCCATAAACTTCTCTTGGGACACAGCCCTTCTGGGCGGGACCTAAGTCTCAATTCCCAGGAAGCCCAGCCCTTGCCAATTACCTCAGCACCAAGAAATGGAACAGGGCTGAGTGTAGTCACGTCTGTCCCCAGGTCCTTGCTTTATTTCCAAGCTGTATGACCTCAGCCTCTCAAAGTTACCACTAGCAAGGCTGGAATTTAGTTTTCATCCCCTCATCCATGCTGGGTAAGAACACCTGCTAGAAAATAACAAATGGGAGTCTGAAAAATGGTATGCAATGAACTGTCATCAAGTTCCCTGAGGGCTCAGTGGGTTAAGGAATTGGCATCATCACTGAATGGTGCAGGTTCGATCCTTGGCCCAGGAACTTTCTCATGCCCTGGGCATAGAAAAAAAAAAAAATCAGTCATGTTGCTTTCACAAGGGCTTAAGATCCTGCCCCAGCCCTGATTCTAAGTCAGTTGTGATTGGAACATGCCCACAAAGTGGCGGGATGCCTCCAAGGAGGCGTTCGGTGACTGGGGAGGTGGAAAAGAACAGGAAGCTGGCACAGGCCCAGCTGAGCCAAGCAGACAGTTCTTCTGGGTCAAATGCTCGCCTTCTGCCCAGCCAGAGCCAGGTCAGCCCAGGCATGTGACAGAAAAAGAAGGAGTTTCGTGTCAGGAGTTAGGAAACCCAAGATCAAGGTGTGGAGCTGCCCTGAATGAGTCCTGTGCCCTCAGCAGGAAGCATTGGTGTTCTCCAG
>TCONS_00069841
CCGCCCCCCACACACACACCCGCCCAGGGCAGTGCGGCTGCGGGCGGAGGAGATCTGGGGCCCGGAGACCCCCGGTGGGCAGCGTCCGGGAGGACAGGCCCAGCTGCCGGCCCATGTGTGGTCTCAGGCAGCCTCCGCCGAGCTTAGACTCTCCGTTCACTCATCTGGAACCCGGGGCGGAGTGGCCTGGGCTCGGTTCCCAAGGCCCTCCCTGAGCCGGGAAGAGCGTGAGAGCAGGGCCAGGGTCTGGGCATCTCAGCCCTGGCCTCTCCCTTCGCCTGTCACAGTCAGTGGGAAGAGCAGTTCTCTTGGAACTTCGGGTCCCCTCCCCCCATGTCCAAGGCAGGTGTCCAAGGAGTTCCCTGGGCCTCCATGGGACTGGCAGGACAGGTGGCCGGGGCTGAGAGAAGAGCACAAGCTTCTGGACACTTGGCCTCCCGAGCCTTCCTCCACCGGGGGGACCTTGAACCAGGGCTACCTATGGAGGCTCCCAGGCTAGGGGTCAAATCAGAGCCATATCAATGCAGGATCTGAGCCATGTCTGCAACCTACACCACAGCTCACGGCAACCCTGGATCCTTAACCTACTGAGCGAGGCCAGGGAATGAACCCCCATCCTCATGGATCCTAGTCAGGTTTGTTAACCACTGAGCCACAAAGGGAACCCCAC
>TCONS_00069840
CTTTGATGTTCCCTGCCGTATTCTCTGTAGTTATTCTGTCTGCTGTGCCCCGGCAGCCCTGTGATGACGAAGATTTTGTCTGTTTTGTCCCCTGCTGTGCCTCAGCGCCTGGAGCAGTGCCAGGCACACTGAAGGGGGCGCCTGGCCAGGCTGCACTGGGAGAGGCCTGGCTCATGTGGAATCCCAACCGTGGGATCTAGCTGGGATCCGCTTGCTCTTAGGCATCGGGAAATGGAGGTGTGACGAGGCTGAGCGAGTCGGTGCCGTCGCACGGAGACACCACTCAAATGCAGCGTCTTTGATCTGTGACATAGATGACCTCATTGACCCTTCTCCCGGGGAGACACACTCCTTCTGTGTTCCGAATTTGCAAAAGCAACTCTCTCTGGCTTCCGGACAAGATCAGAAAATGCAATGTAGCTTCTGCTTGGTTCTCTTGAGACACTCAACTCTGAAGCTCACAGCCGCTTCCATGCTGTGAGGAAGCCCAACGAGCCCACG
>TCONS_00069843
CCGCCCCCCACACACACACCCGCCCAGGGCAGTGCGGCTGCGGGCGGAGGAGATCTGGGGCCCGGAGACCCCCGGTGGGCAGCGTCCGGGAGGACAGGCCCAGCTGCCGGCCCATGTGTGGTCTCAGGCAGCCTCCGCCGAGCTTAGACTCTCCGTTCACTCATCTGGAACCCGGGGCGGAGTGGCCTGGGCTCGGTTCCCAAGGCCCTCCCTGAGCCGGGAAGAGCGTGAGAGCAGGGCCAGGGTCTGGGCATCTCAGCCCTGGCCTCTCCCTTCGCCTGTCACAGTCAGTGGGAAGAGCAGTTCTCTTGGAACTTCGGGTCCCCTCCCCCCATGTCCAAGGCAGGTGTCCAAGGAGTTCCCTGGGCCTCCATGGGACTGGCAGGACAGGTGGCCGGGGCTGAGAGAAGAGCACAAGCTTCTGGACACTTGGCCTCCCGAGCCTTCCTCCACCGGGGGGACCTTGAACCAGGAGAGGCCTCGGGGGCGGATGGAGGATCACCGGATCTTGTCTGGAACGGGGAAGCTGTCACCCGGGAG
>TCONS_00069842
CCGCCCCCCACACACACACCCGCCCAGGGCAGTGCGGCTGCGGGCGGAGGAGATCTGGGGCCCGGAGACCCCCGGTGGGCAGCGTCCGGGAGGACAGGCCCAGCTGCCGGCCCATGTGTGGTCTCAGGCAGCCTCCGCCGAGCTTAGACTCTCCGTTCACTCATCTGGAACCCGGGGCGGAGTGGCCTGGGCTCGGTTCCCAAGGCCCTCCCTGAGCCGGGAAGAGCGTGAGAGCAGGGCCAGGGTCTGGGCATCTCAGCCCTGGCCTCTCCCTTCGCCTGTCACAGTCAGTGGGAAGAGCAGTTCTCTTGGAACTTCGGGTCCCCTCCCCCCATGTCCAAGGCAGGTGTCCAAGGAGTTCCCTGGGCCTCCATGGGACTGGCAGGACAGGTGGCCGGGGCTGAGAGAAGAGCACAAGCTTCTGGACACTTGGCCTCCCGAGCCTTCCTCCACCGGGGGGACCTTGAACCAGCAGTGATGGACTTTTTGGGCCTTAGTTTCCTC
>TCONS_00083802
GAAGTTCCCAAGCAAGGGGCTGAATTGGAGCTGAAGCTGCTGGCCTTCACCACAGCCACAGCAAGGTGGTATCTACACCACAGTTCATGCCCCATCCCGGACCCGCGGAGCGAGGATTAATAGACTTTAGATGGAGGGCATGTACCAAGAAGAGAGCAAAGACCAACGATAACTTTTAGTACCAGAAATTTGTTTTCCAAACACCTGCTCTTCTCACCTTCCTGGGATTTGTCTTCCTCCGCTTTGAAGTCCTGACCCCTACCCCTTCTTAGCTCAGGGCCCTCTACTGGATAGAGACCTGGGCTCTGCTCATTCTGGGGCTGCTGCAGCTGAGAGATCCTGGACCCTGGGATAGATGCCGGCAGAAGTTAAGAATTCTTACCATGTCTTTGACTGCTTAAGAAAACTGAGTCTTCTCTATTAAAGGAGAAATGCCTCTGATTAAAGACCTGATTACTTGTGCAATAGAGACCTAACTTTGGGGCCCACCTACATCTCCACCTCCTGAAAATGTGTTTAACCTGTTTTCAGGACTAAGAGACTGATTCAGCGAGATGGAAAAATCTTCCAACTCAACTTCTGGATGGTGAAACTTCTTGGGGATGCCTCGGGGCAGGATCGAGGGAGGGCAGAATATGCCACCCCCAAAATATGCCACTTTGGAAAAGGGATTATTTTCAGCTGAAGACAATCAAGGCCTGACAGACTCAGGAAGAGCTGTATACCTTCCCTTACCAGGAAGAGAGTGAATATCAAAGAACTTTTGTATCAGAAACTTATCCGCATGGCATTATCAGACACCTGCTCTTCTTACTTTTCTGGGGCTTGTCTCCTCCACTTTGAAGTCCTGACCCCTACCCCCCTTCTCCTTAGCTCAGGATGGCATGTAAGCCTCAATGGCCTGACTGTCTTGGGGTCTCATGTCTTTGGGGCTCCTGTACATATGAAATTTGTTTCTCCTGTTCATCTGTCTTATATCAATTTAAATATTAGACTGGCCAAGGAACCTAGAAGGGAAGAAGGGAAAAGCTTTCTGCCCCTACATCATCAATTCATTTTGAGGCCTGATTTAGGAGTCTACACCGGCCTTGTGTTCTCTCAGAAGAGATGGCAAGGACCTTCTCATCTTCAGGGGCTTTGGACTTCTAGCCCCTTTGGCTGAGGCCAGGTCGGAGCCTCTTATTGGGCCCCAGTTAGAATAAGTTTATATGCTTTATTCCTTTTCTTGGGTCATCATTTCCCCATCTTTTAAAATAAGAATTAATTTTAGAAGAAGTGTTTTCATGGCTCTTGGTGCCCTTTTGGTGCCTTATATTAAACCTCCTCTTTTTTTATTATTTTGCTATGCCCATAGCATATAGAAGTTCCCAGGCCAGGTATCGAACCTGAGCCTACAGCAGTGACAATGTCAAATCCTTAACCACTGGCCACCAGAGAACTCCTGAACCTCCTCGTTTATGTTATTTCCTCTAAACCAAGAGTGTTCATGGAACACATGCTATGCACAGAACTAGAAATAAAAAGTAAATTAAATATGTTCCTACTTTCTGGGCATTGAAAAACTTATTTGGATTGGGGATAAAGAAAAAGTTTGGGAAATTGATGGTGGTGATGGTTGCACAACAATGTGAGTGGACTTAATTCCACTGAACTGTACATTTAAAAAAGTATGAAAATGGGAGTTCCTATTGTGGCTCAGTGGGTTATGAACCGAAATAGTATCCATGGGGATGCAGGTTTGATTCCTGGCCTCACTCAGTGGGTTAAGGATCTGGTGTTACTGTAAGCTGCAGTGTAGGTTGCAGATGTGGCTTGGATCTGGCGCTGCTGTGGCTGTGGCATAGGCCAGCAGCTGCAGCTCTGATATGACCCCTAGCCTGGGAACTTCCAT
>TCONS_00042739
TGAGGAGCTGCCCAAGGGAATTCCCGTATGTGCTTTCCCAGAAGAAAGGTGAAGAGACGCTGGTGGAAAGACAGACAAACGATACCTATCCTACTAACAGACTGAAGTTCCTCTGCCATAATTGATTCCGGGTCACACTGAGGTCCCTGAAATGCTGAAGCTCTAGGGACCTCAGTTTCAGTCCCTGCACGCAGCGGCTCAAGAGCGCTTTGAAGACAGGACAGCGTCCACCCAGGGTGATAACCTGGAGTAATTAGTACTGTTTGGCTGAGAATAACAGAACACAAACCCCCAGAAGGAGCGCCTGGCTCAGGAGGTATTTCCTCACGTGGAGCAGCCTTTGGCCCAGAGAGTCCAGCAGGTCGTGTGGCAGCTCCTGTCCCGAGAAGGCGAGCCAGCCCAGGCTCTCTGCAGCTCACACGCGCCTCCCCTGCGTAGACGTGAGGCAGGTGACCAGGCTCCTCCTCTGGCACCTCGTGCCCCAGGGCCGCTGCAGGCAGGCCAGGGACAGAGG
>TCONS_00010750
GGCAGCCCTGATGAGACCACGGAGATGCAGAGAGGGCCCATGACTTACTCCAGCCACACTACTTATTCTGAACCAGAGAGAGAGGATTATTATTATCGCAATGCTTCAGATGAATAAACGGAGGCACCGAGAGGTTAAGCAGCCTGGAAAATACTGGAAGCCTCCGCGGCAACACGAGCCTGGGATTGAAATCCAAGGCGCCACGCCATCGTCTGAAGGCTGCGCAGCCACCTTCTGGGGAGATACCTTTTACGGTAAAAGCGTGTCTGGACCTCAGGAGCCTTCTCGGCCCATTCTCGTCTCTTTGAGGCCTTGTCGGAAGACCACTCAACAGCGAACTCGGACTTGTCCGGCCTACTGGTGGACCGAGAGATTACTTGGGGCGCTGGCTCCCGGTGTCCCCTCTCTGGCTGGGGATGGGGTTTTGCGCTCGGTACCCAGATCGCCGGGCATTGTGGGCTCAGCGTTCGGGTCTCCTTGGCAACGCCGACCAGGGGAGGCCGTGCGGCCTTCTTCCCACCCCGGAGGCGGCAGAAAGGACTGGAGCGGCCTTTAGCGTCCCGAGGCCGCCGCCGAGCCGCCCGGCCCGTGGGTTCCTGCAGGCGGGAGAGGCCGGGGCCGGCCTGGCGGACGCGCGGCCGGGGCTGCTGGAGGGGATGGCGCCCCTGAAGCGGGGCGGCCCGCGGTGCGCCGAGGCCGAGGCGGCGGGGCGGCGCGGGGCCGGTGACGGCGGCTCCTGCTCGGGCTGCTGGTGCTGGAGGCGGCTCTTCCGGCGGAGTGCGGCCCGCGGGGCGCGCAGGAAGAAGGCCCGGTACGCTCGGCCCGGCCCGGCGGCCCCGGAGCGTGGCCGCTGGGGCCCCGCGGGCCTGCGGAGGCTGTTGCAGAGGCTGGCGGCCTGGAGGCGGCGCTACCTGCGGTGCGGGGAGCGGTCGGAGAGGCTGGAGGAGATCCCGCTGCTGGCGCTCGAGCGCGCGCACGCGGGCGATTAGGCCGCGGCCTCCGGGAGCGCTGCCCCGGCCGGCTCCCTGCACCCAGAACTGTGGTTTGGTTTGGTTTTGTTTAGCAAAGACAAGAAATGAAAATAAGCCCAATTACATTTGAATGAAAG
>TCONS_00010752
GGTACATCCTATTCTCAGTCTCCTGAGACGTCACGCCTCCTGAAATGAGGGTAGTTACACATGGTAGAAGCAGTAAGTGTGAAATTCCATCTAGACTCTGAATGCACAGGGCTGAAACCCTGGATCTGAGCCGCTCGGCAGTGGTATCCTCACCGCATGGGTGATCCGCTTGGTCTTCTGGAGAATGAAAAGCCAGACCCAACTCAAAGCCGCAAGTTCAAGGACTGTTCCTGTGGCATATGAAGTTCCCCGGCCAGGGACAAAAAAAACAAACAAAAAATCATTGATTTACGATGTTGTGCCAACTTCTGCTATACAGCAAAATGACCCAGTCAAAGAACCTCCTTAGAAAGTCTCCAGGAGGTGGAGCTTGCCATTGGCTCTAGGCCCTCAGAAACGAAGGCCCCTGCTGGGACTCACGTCAGAAGAATGCAAGGGTGCTGGGAGCAGTTTGGGGCGGAAATGGAGAGGATTCCACAGCAACATCCAGAACATTCCTCCAGCAGCTGCTTTGTGTCCGGACACTGCGTGATGTCCCCACATGCCCTTCTCTTGTCCTCCTGCCGGACACTGCTGGAAGGTAGGTGGAACGGCAGCCCTGATGAGACCACGGAGATGCAGAGAGGGCCCATGACTTACTCCAGCCACACTACTTATTCTGAACCAGGTCTGTATGGCCCCCAAGCTAATGCTCTTATTTAGTTATTTGTTTTTTAGGGTCACACCCATGGCATGTGGGGGTCAAATCAGAGCAGCAGCTGCCGGCCTACACCACAGCCACAGCAATGCCAGATCTTTAACACGCTGAGCGAGGCCAGGGATGGAGCCTGCATCCTCATGGATAGTAGCTGGGTTTGTAACCTGCTGAGTCACCACAGGAGCTTCCAGGCCCTTCTGTTTCACTGCTGCCCTGCGCATGGCTGTGGGGAGCTGGCATCCTTGGCTGCTCTTCCTTGCCCGATCCATGTAAACAATCTGTCTGGATGAGGGCTTGTTTTGTTATCAGCCTTGTATCTGTCAGGACTTACCTTGTGTTCGACTCTTTGGCTCAGTGGCGGGAGGCAGAGACAGAACACAAGGAGGAGGCACCCGTGGAGAGTGGAGGAAGGACCAAATAAAACATAAAGCCGTTCTTAAAGGGGACCGGGGAGCCCGAGCAGTCACGCCATGACTTGGGGCTCACACAGGACACTTAATGTTGGGTGTGCTCAGGCATGCTGTTTGTTTGTTTGTTTTCTTTTCTGGTTTCTGTTTGTGATTTGTTTTTCATCCCGAGGCTACACAAACACTAAATGCTGACCCTGAACTATTGACTGTGGACATTTTGGAGGATCAAGTACAGGAAGAAGGGACATCATAGAGTTGAATGACTCTCAGCAGCAGAGTCACTACTACCCTGGGTTCAAAGAATCTGGGGTTCAATTTTTTTTTTTTTTTTGTCTTTTTAGGGCCACACCTGTGGCATATGGAAGTTCCCAGGTTAGGGGTTGAATCAGAGCTACAGCTGTCGGCCCACAGCCACAGCCACACGGGATCGCAGCTGAGTCTGTGACCTACACCACAGCTCACAGCAAGGACGGATCCTTAACCCACTGAGCGAGGCCAGGGATGGAACCTGCGTCCTCATGGATACTAGTCGGGTTTCAGACTGCTGAGCCCCAACGGGAACTCCTGGGGTTCAGATCTTGTCTCCTTGACTTAGGAGCTATCTTATGGTATCTATTTTATCTTTCCAATCAGCAAAATGGGAATATTATTTCCCTTGGGAACTGCTTCATTGGAGCTGTTGTGAGGACTGTGTATTATAACTGCCTCACCGTGCATTACTATGTGCCTCCTACATGCTAAATGCTTTATATATCTTATTTAATTCTCACAAATCTCAGAGAGAGAGGATTATTATTATCGCAATGCTTCAGATGAATAAACGGAGGCACCGAGAGGTTAAGCAGCCTGGAAAATACTGGAAGCCTCCGCGGCAACACGAGCCTGGGATTGAAATCCAAGGCGCCACGCCATCGTCTGAAGGCTGCGCAGCCACCTTCTGGGGAGATACCTTTTACGGTAAAAGCGTGTCTGGACCTCAGGAGCCTTCTCGGCCCATTCTCGTCTCTTTGAGGCCTTGTCGGAAGACCACTCAACAGCGAACTCGGACTTGTCCGGCCTACTGGTGGACCGAGAGATTACTTGGGGCGCTGGCTCCCGGTGTCCCCTCTCTGGCTGGGGATGGGGTTTTGCGCTCGGTACCCAGATCGCCGGGCATTGTGGGCTCAGCGTTCGGGTCTCCTTGGCAACGCCGACCAGGGGAGGCCGTGCGGCCTTCTTCCCACCCCGGAGGCGGCAGAAAGGACTGGAGCGGCCTTTAGCGTCCCGAGGCCGCCGCCGAGCCGCCCGGCCCGTGGGTTCCTGCAGGCGGGAGAGGCCGGGGCCGGCCTGGCGGACGCGCGGCCGGGGCTGCTGGAGGGGATGGCGCCCCTGAAGCGGGGCGGCCCGCGGTGCGCCGAGGCCGAGGCGGCGGGGCGGCGCGGGGCCGGTGACGGCGGCTCCTGCTCGGGCTGCTGGTGCTGGAGGCGGCTCTTCCGGCGGAGTGCGGCCCGCGGGGCGCGCAGGAAGAAGGCCCGGTACGCTCGGCCCGGCCCGGCGGCCCCGGAGCGTGGCCGCTGGGGCCCCGCGGGCCTGCGGAGGCTGTTGCAGAGGCTGGCGGCCTGGAGGCGGCGCTACCTGCGGTGCGGGGAGCGGTCGGAGAGGCTGGAGGAGATCCCGCTGCTGGCGCTCGAGCGCGCGCACGCGGGCGATTAGGCCGCGGCCTCCGGGAGCGCTGCCCCGGCCGGCTCCCTGCACCCAGAACTGTGGTTTGGTTTGGTTTTGTTTAGCAAAGACAAGAAATGAAAATAAGCCCAATTACATTTGAATGAAAG
>TCONS_00032801
CCCCGCGGCCCGGCATCAGAGGACCTGGGATCGCCCCGGGAGCACGCGAGGGAGAAATTTCTAGAAGTGGACTTTCTGGATGCAAAAGGCTTTTGCGACGAAGCTGACAAGTTGCCTTCAGAAAACTTATTCTCCCACCTCTGCTTTTAAATACATATTTCTGCTTCACATCTCCCCTTCCTCAACGAACATTATACAACAGGCATTTCTTAAGTTCTTAACCTCACTGGCAACATTATTTTAATAGTAGTATTCTGTCAGCCACCAACCCTCCTTGGAGCCTTCACAGTTCCTTCTGTTTCCTGGGATAACCCCCAAATTCCCAACTTCCAGACCAAGTAGCTTCATTTGACAATGGGGAGCCTCCCCTGGGGGTTCCAGCTTCTAAAGTCAAAATAAAACGGTTAACTCAGCCCAATCCTGTTCACTCCGTGCAGCGGGAAGGTCGCCAGGAGGCACCATGAAATGGAAATCATTCTAAGTTTTCTGCCGTGTATTTTTTCTACACGGTGGAGAAGATCCATTTGTGTTTTAAACAAAAACGCCCCCTTCTTGTCATCTTCTCTCAGTCAAAAAGGTATCATCTTTTCCCCCAACAGGTATTTGCTTGGCAAGAAACTCCTCATTCAGAAACCCTTCCAGCAAGGGGATAAATTTTTCTAAGGCAGCGAGTGACTACACACACATCTGCATTGACAAGTCACAACTTATAGCCTTCTATGGTGTTTCTGCGCTTTTGAAAATGTTAATAAAAACTTAATGTGGAAAAAAACCAACTTTTTCCAAATATGTGTACCAATAAGCCCAAGGCAACTCATACTTTCTTATAAAATAAAGTAGGTC
>TCONS_00032803
CGCCTCCTTTTCCACCACCAACACCACTCCCTCCGGGGCACCCCGGTCCTTGCAGAGTCCCCAGCCGGCGCGGCCTCCGCTGCGATCCCCTGGATCCTGAACCTGCTGAGCCCAAGCTGGTGGGACAGATGGACACAGTGACACAGATTTCTTGTGCGTAGCTCTCCTCTGCTACTGCCCCCCGCGGCCCGGCATCAGAGGACCTGGGATCGCCCCGGGAGCACGCGAGGACCTCCTCGCTGTGGGACAGGCCAATGCCTCAGCCTCCTGAGCCTCAGTTGTTTCTTCTGTAAAATGGGAATAACAACATTCACACCAATTCTTCTTCCTTCAAGAGATGATGCTGGAGATCAAATGAGGCAAAAGGTGGAAAAGTCAATTATAAAGCACTTTCAAATACAAGCTCACGGTGTGGCACACTTGGAAACAGTGATCTTCCTGCTATCTCCCCTGTATGGCCTGCACCCCATCAGGAAGACCCTTTGCCAGGCAGCTGTGCGAGGTTTACGAGTGCAGTGAGTGCAGGAGCGGTCACTGGGGTGGCAGAAGAAACTCTGGGCCCGCTCACCACTCGTCGGCTGGAGGGGTCCTTCCAGAGCCCGAAGATTCCCTCCCCAGATTTTCCTTATGAGGCAAGCGGGCAAGCTGGCACTGGCACTGGCTGGGCAGCCCCAGGAGATGGGGCTGGAGAGGCTCCATCACTACTATGGGTTCAGACCTCACCCTGAAACCCATTAAACCCATGTCTTGTAAGCCCTACAGGTGGTGTCAAGAGGAATTTTCAGGGCACTGACAGGCTTCTCCAAAGGGAGAGGCTCTAGCTGGGTCTGTGCACTACTCTGCAGGAAGAAGCAGTGTTTAGGGGCAGCAGGATCTGGGGCATCAGGAGAACCAGCGCCTCTGGTCCTCACGTGCTGTCCACCTTGGGCGATCCCCTCCCTTCACTGGGCACAGCTGGCAGGTGACCCATGATCATAAGACATGTAAATGTGGCAGAAGAGGAAAAAGTTGGTGACAGTGCCTCCCCCATCCTACGATCCTTGATAGTCTGCTGTAAAGTTTCTTCTCAATATTCAACTAACCATGCACGCTTCTGAAATGGAATTTGGGATCACACATACATCGCTCTCTTGGGCTTTCTTGCTATCCATGCCTAGGTCTGCCGCCTTCCTTCAACCAACTGCAGAGTATCCCAGCATTGGACTATTTTGTGACTATTTCCACAGGGTAATCCCTGAAGTGAGATTACAGGATCAAAATATTTCTCTACCTCCTCA
>TCONS_00032802
CGCCTCCTTTTCCACCACCAACACCACTCCCTCCGGGGCACCCCGGTCCTTGCAGAGTCCCCAGCCGGCGCGGCCTCCGCTGCGATCCCCTGGATCCTGAACCTGCTGAGCCCAAGCTGGTGGGACAGATGGACACAGTGACACAGATTTCTTGTGCGTAGCTCTCCTCTGCTACTGCCCCCCGCGGCCCGGCATCAGAGGACCTGGGATCGCCCCGGGAGCACGCGAGGACCTCCTCGCTGTGGGACAGGCCAATGCCTCAGCCTCCTGAGCCTCAGTTGTTTCTTCTGTAAAATGGGAATAACAACATTCACACCAATTCTTCTTCCTTCAAGAGATGATGCTGGAGATCAAATGAGGCAAAAGGTGGAAAAGTCAATTATAAAGCACTTTCAAATACAAGCTCACGGTGTGGCACACTTGGAAACAGTGATCTTCCTGCTATCTCCCCTGTATGGCCTGCACCCCATCAGGAAGACCCTTTGCCAGGCAGCTGTGCGAGGTTTACGAGTGCAGTGAGTGCAGGAGCGGTCACTGGGGTGGCAGAAGAAACTCTGGGCCCGCTCACCACTCGTCGGCTGGAGGGGTCCTTCCAGAGCCCGAAGATTCCCTCCCCAGATTTTCCTTATGAGGCAAGCGGGCAAGCTGGCACTGGCACTGGCTGGGCAGCCCCAGGAGATGGGGCTGGAGAGGCTCCATCACTACTATGGGTTCAGACCTCACCCTGAAACCCATTAAACCCATGTCTTGTAAGCCCTACAGGTGGTGTCAAGAGGAATTTTCAGGGCACTGACAGGCTTCTCCAAAGGGAGAGGCTCTAGCTGGGTCTGTGCACTACTCTGCAGGAAGAAGCAGTGTTTAGGGGCAGCAGGATCTGGGGCATCAGGAGAACCAGCGCCTCTGGTCCTCACGTGCTGTCCACCTTGGGCGATCCCCTCCCTTCACTGGGCACAGCTGGCAGGAGAAATTTCTAGAAGTGGACTTTCTGGATGCAAAAGGCTTTTGCGACGAAGCTGACAAGTTGCCTTCAGAAAACTTATTCTCCCACCTCTGCTTTTAAATACATATTTCTGCTTCACATCTCCCCTTCCTCAACGAACATTATACAACAGGCATTTCTTAAGTTCTTAACCTCACTGGCAACATTATTTTAATAGTAGTATTCTGTCAGCCACCAACCCTCCTTGGAGCCTTCACAGTTCCTTCTGTTTCCTGGGATAACCCCCAAATTCCCAACTTCCAGACCAAGTAGCTTCATTTGACAATGGGGAGCCTCCCCTGGGGGTTCCAGCTTCTAAAGTCAAAATAAAACGGTTAACTCAGCCCAATCCTGTTCACTCCGTGCAGCGGGAAGGTCGCCAGGAGGCACCATGAAATGGAAATCATTCTAAGTTTTCTGCCGTGTATTTTTTCTACACGGTGGAGAAGATCCATTTGTGTTTTAAACAAAAACGCCCCCTTCTTGTCATCTTCTCTCAGTCAAAAAGGTATCATCTTTTCCCCCAACAGGTATTTGCTTGGCAAGAAACTCCTCATTCAGAAACCCTTCCAGCAAGGGGATAAATTTTTCTAAGGCAGCGAGTGACTACACACACATCTGCATTGACAAGTCACAACTTATAGCCTTCTATGGTGTTTCTGCGCTTTTGAAAATGTTAATAAAAACTTAATGTGGAAAAAAACCAACTTTTTCCAAATATGTGTACCAATAAGCCCAAGGCAACTCATACTTTCTTATAAAATAAAGTAGGTC
>TCONS_00100033
CACGATTTGTGCGGCCCGGCTGTTCCAGCCACGGCCCCTAGAGGGCGCCTGCGAGGCCGTGCGGGCCCTGAGCCTGCGGCCCGCGGCCGCCAGGGGGCAGCACCGCCCTAGGCGGCCGGGTCCCGGCGCAGAAGGCGGACCCCGCGCCAGTCTCCGCCAGGCCCTCGGCGCGGGGCTGCGCGGCGACACCTGCAGGGTGTGCGGGGCCGGGCCCGCTCCATGCCTCGGGCCCACAACCGGCTCTGGGAAGGAGAGAAGCCGAGAGCGGCCCCGCGACCCGGTGATGAGTGAGTGACATCAGCGGGTGCCTGGCCTCCTGCGAGTCCAGAGAAACCGCAGGGGCAGAGTGGGCGTCGGAGCCGGGCCGGGAGAGAGGGAGCCCACCCCGGGACGGATGAAATGTGGTCGGTCGCACGGTGGACCATTAGCCGCCAGCAGGAATGAAGGTGACACCTGCTACCTGCGGATGAACCTCAGAAGCTTGCGGAGGGAGGGCGGCCAGACAGCGCCACACACAGAACATGCTACCATTGCTTCGGGTGTTCAGAGACAGAGGGGAGGCAGTTGCTGCTTCATATGGACGCTTTGACAAATGTGTTTCATCTTCAGAGAAATTCGTAGGAAGGATGCGGACAGGGACTCTGGAATACAGGTGGAGAGGACGCTTCCCGGCCTCCTTTGAGCTCTCTATAACTTACGGCAATTTGAAAACGGGTATCTTCTCAACAAATATTGAAGGATTTACCTTTTTCTCCCCACCTGCTCCTCCAAAAGTGCATTCCTTGGAGGCAAAATGAATATCACGCTCCACAGCCTGGGGATTGTGTGAACTGGAAAAGACGTCTCCCAAAGGACCCTCCCCAGCCTTGCTGGAAGGGCGTCTATCGAGGACTCTTCATCAACCCTTGTCATTCAAAGGTGCACGCAGGAGCTGGCTGATTCATGTGTTTCCCCTCCAACATGGGACATGACAACCCAGGGAAGGTCCTTCCTGGCATCGAGGGGCAAGCACTACGGGCAGAGACCCAGCTAGAGTCGGACTCAGGACGGGCCTCTAGGGGGCGTCCTCAC
>TCONS_00074743
CCCGGCTCCCCCCCGCCCGCGCGCCCGGCGCCCACCCGGCGGCCAGGCTTCCAGCCCGCGAGGCCTGGCGCTCGAGCCGTGGGCGGCCGGGGCCGCGCGGGGCGGGGAGGAGGTGGGTGGGGACCCTCCGGAAGCTCCGCACCCCGTCTGCACGTCGCGCAGCCGCCTGGGGCCCTCGGAGGGCTTCCGCCCGGCCGCGCTGCGGTCCTCCCTCTCTTCGGAGTCCGGAGGCGCCCTGGTCACATCGGCGGGCGGCGGGGGGCACCGCGGGAAGCCGAAACTTCTCGGATCCGCGCTAGAACTGAGGCCACTCCGTGTTGCGCCCCCGCGCCAGCTCGGAACAGGCGCGCCTTCTGCGTAGTCGCACGGAGGCTCCGAGAAACACGGGCCAAGTAAAGCCTCAGAAGACAACCTCGAGC
>TCONS_00053233
GTTTTTACTGTCATTATTTTGCTGTGTCTTAATTTGGAAGATGGAACAACAGCCCAGACTGAGGACAACCAGTGTGTGCGGTGCCCCCTGGCTCTCTTCACAATGCCTGGCGGGAGGAAATTGGACTCAGGGAACTGATGCAAGGGCTGATATTCCGGCAACTGCTGTTGCTGTGAGTAAGGAAGTCCCTTGTTTCTGACCCTGGACGCTGATGTCTTCTGCCACCATCCTTGACAGTGCACACAGACCTCAGAGAAGTTGCAGGTTCAGTTCCAGGCCACTCCAATTCAGGTAATATGAAGGGTGTTGAGAATTTGACAGCATCACCATATGTGCTTCAAATGATACCACATTCCTGATTTTCAGTAACCAGGTCAAAAGGACTCTCCAGACTTCCTCTAGGAGAAGTATTCTGCTAACTTTATCTTCAACATTTGAAAGCCACTGACAACCAGCCATCCTGCCTCCATACTATTGTTACTGATGCAGCTCACTCTAACCTTT
>TCONS_00053234
GTTTTTACTGTCATTATTTTGCTGTGTCTTAATTTGGAAGATGGAACAACAGCCCAGACTGAGGACAACCAGTGTGTGCGGTGCCCCCTGGCTCTCTTCACAATGCCTGGCGGGAGGAAATTGGACTCAGGGAACTGATGCAAGGGCTGATATTCCGGCAACTGCTGTTGCTGTGAGTAAGGAAGTCCCTTGTTTCTGACCCTGGACGCTGATGTCTTCTGCCACCATCCTTGACAGTGCACACAGACCTCAGAGAAGTTGCAGGTTCAGTTCCAGGCCACTCCAATTCAGGTAATATGAAGGGTGTTGAGAATTTGACAGCATCACCATATGTGCTTCAAATGATACCACATTCCTGATTTTCAGTAACCAGGTCAAAAGGACTCTCCAGACTTCCTCTAGGAGAAGTATTCTGCTAACTTTATCTTCAACATTTGAAAGCCACTGACAAGATTCTACCAGAGTCCAGGGACCTGTGGCGTCCACACATCTGGGCGTAAAGCGGCTGTTCCGCAGTGACA
>TCONS_00025251
CTGTAGACTCCCTCTTGCGCCCCCTATCAGCAGAGCTAACAGCGCCAGCCTGCAAAGCCAAGGGCTTATCAAGGATGCTGTACATGGCTTTGGAAGGTTATGATCAAGCTGTACCTAGAGATGCTCAACAGAATACAGAGCTTCTTGTCAAGGATGCGGTGGAAGAGATTCAAACACCATCGAATAGTGATTAGACCAAACATGCTCAACTGTCCCTTTTTAATCCTGAGACTCTCTGATTGTATCATTAAAACAGACCTTATGAAATGGGCACAACTCATGAAAATGGGACCCTCTTCTCCCCTCCCTCTGTGGGATAATAATGTTTAAAGACTCCTCTCCTCACCAAAGGGTCTTTCTTCCTTCCTTCCCTTTGTCATCCCTCCCACCCCGGGG
>TCONS_00101327
CCGAGGCCTCCTCTTATCGCTTGGAGCCGACTCAAGCTGAGCCCGGGTTCGATGTTCTCTAACTCAGAGTCAGAGGAGGGGACGACTGCCCGGACTACTGTCTGTCTGCAGTCAGGCCGCCGGGTCCGCTCTGGGCGAGGCCGACTGCCCAGTGGCTCTGCGGGACCAGCACCAGATCAGCCACCAAAGGTTGGACGCCCCTGACGCCCGCGGTTCTTAGAAAGGAGATCCCGCGCCCCTGGCCCGCTGCCTCCCATCTCCCCACGACACCTCCATG
>TCONS_00009487
CCGGGAGTAAGTTGGTAACCGCCGTCCGAGGCCGGGCGTGCACAGCAGGGCCGCGTGTGCGAGAGTGTGCGTGTGTGCCCTGGAGTGACCTAGAAACGTCAGGTGTGCGGAGGGACTGCAGATTCTCCATCCCCGGCCGAAGACCGGGGGCGAGCAGGTGGTGCGGTTTTGTCACGAGAACTTCCAGGCACAGGGCTGCGGCAGCCCCTGTCGACTCACTTAATGCTTAGGATTTTTTCATTCCCTTCCTGTGCTGAAAAAAATTGGGTGCTGCCTCTGAAGATCTGTGGCTTTTGTGCAGGGTGAACATGTGCTCAAGTACACACATGGACCACGGCCGAGGGTTATGCAACGAGATCTTCCAAGTACGGCTGGCTCACACACAAGGCCCTGATGTGGCAACTTCAGCTCTCATCGCAGGGATCACTGTCATCGAGCTAAAATAAATCATGATGCATCGCCTAGGAAAGAATGAAAAATA
>TCONS_00009485
TTCCATCTGTGTGTCCTGACATTTTCCCTTGTCCTCTTCCTTCCGTCCTTTCAGTGGCAGCAAGTGCCCTTGTTGACCACTGGACCCTCAGCTAGGGGAGCGGAGGCAACCAGATCCAAGGTGCAGCTCAGTCGGTCGAAGCCTGGCGGCCAGCTTTTCATGCCACGCAGCATGAAGTCTGATGTCCTTTACGTCAGAGAAGTGAGAAGCAGTGGAGCAACATAATCAAAGCCCACCATCTGTTTCCGAGCACTCACCTTATGGAATGTCCTAAGATGTGCTAGGTTAGGAGAGGAAACGCCTGGTGCCCTTGACACTTGTGAAGTCAGCCTTACTCACAGGAACATTTTGTCAGAAGTAATTGTGATGAAAAGTATTATGTACTAGGTATAACTAATTATCCCCAAATATAAATAAAATTGTTCTAATATATGAAAGCAGGCAGCAATATGGAGAAGGGATGTCTGAAATTCTG
>TCONS_00009488
CCGGGAGTAAGTTGGTAACCGCCGTCCGAGGCCGGGCGTGCACAGCAGGGCCGCGTGTGCGAGAGTGTGCGTGTGTGCCCTGGAGTGACCTAGAAACGTCAGGTGTGCGGAGGGACTGCAGATTCTCCATCCCCGGCCGAAGACCGGGGGCGAGCAGGTGGTGCGGTTTTGTCACGAGAACTTCCAGGCACAGGGCTGCGGCAGCCCCTGTCGACTCACTTAATGCTTAGGATTTTTTCATTCCCTTCCTGTGCTGAAAAAAATTGGGTGCTGCCTCTGAAGATCTGTGGCTTTTGTGCAGGGTGAACATGTGCTCAAGTACACACATGGACCACGGCCGAGGGTTATGCAACGAGATCTTCCAAGTACGGCTGGCTCACACACAAGGCCCTGATGTGGCAACTTCAGCTCTCATCGCAGGAGCCCTGCTGTACTTGTTGGGAGTGTTTACGTCTATCATGTGGTCTGAAGGATGTCAGACCCTGAGATGCCATATCCAGACCTTGCGAGGAGCCCACATGACCCAGGGACCCTGGTCTTGGAGCTGGGAAGGTTCGTATCTTATCATCCCACCAACTTTGAAGTCACAACTCCTCCTCAGCCTCTGACACAGCATAGAGCAGACGTAGATGCTCAGAGAAGCTTGATGCGTCTGAGGGCTCGCCATGTGTACGTGGGGGAGGACCATGTCTGGATGGAAGAGGTAAAGCTGTCGGTCACCTGGGCTTGTTGAG
>TCONS_00024121
TGTCAACCCATCCAGCTACACATCTGCTACAGAGGATAATGGGCCTCATTTCAGTAAAAATAGTTACAATTGCCAATGAGAGAATCCTGGCTGAAAGCAGCCTAAGCCACAAGCAAGTTCATTGGCTCATTTTCATTTGCTCACACGGTACCAGTATAGAGGTCTGGCCCTCAGCACTTCACACCAGAGTTCCTAGGGCGAAATGGCTGTGCCTGCCACCTCAGCTCAGGGGACCATGTGCAGACGGTGTGGACGTGCCACCCAGGCCACTGCAATTCAAGATGGCGGAGGCCCGCCAAGCGCAGACGCTTGCTCCCAGAAGGCAGGTGGATCTTATGCAACATGATCAGCGCAGCAGCGCATGTGCTGGACCTGCGAGAACTCTGCCCGCCTCTCCCCCTTCCAGATCCCAGTAAAGCAGCCCTGCCCACAGCACTTCCAGCAGAATGTGCTCCAAAGCATGAGCTCACACCTCTCCATTCTTGTATCAAAAAATAAAGCTTGACTTTGC
>TCONS_00016199
TTTCCCAGGAGCAGAGATCTCTCAGAAAAGGAGGATTTACGGGAAAGCTACCGAGGTACGTCATTCAGTCAAAGGAATGGTTGGGCAGCCGGCCTGCAGGAGGAGACAGGCACAGCTGGGCCTCAGGAATTTCTGGAACTGGCGCCGGGGTGCTGGAGGCCCTTGCTTGTCTCGACTCGTCCTCCTCGTGTGCATCAGTCGCATTCTCTCTCTCTCTCCACGTGAAATTCGAGGAATGAATGCGGCCACCTCATGCATCAAAATTTCACATCTCGTGGCTCCTCCAGCAGAAGGAGCCAGACTTCCTGAGCTCCTGTTTGACCAAACGTTCGGGAAGATCTTCCTTTGGCCCGGCTTGGGCCAGGTGTGCTCCTGGACCCACTGACTCCGGTCGGGTCAGG
>TCONS_00064373
AGGATGCTTGGGTAGTGAATGAGCCAAGGGTGCCTGATGGCTTTTACTCTGAAATAGAGGCAGCTGCAGCTGCATTGAAAGTGTGCAGCCACCGTGGGACTAAATGGCTCTCCTCTCTGCAAAATCGCGGCTAAATATTTGACCTGGGGAAGGCCTGCAGGAGAGTGGTAGCCTGAAAGAGGCCAGAAGAAACTTCTGAAGATGACAAAGAGGGGGCTGGAGCTGGAGCTGGAGAGGTTTAATTTCATTCAAATATTCAAATAGCTAGGTTTGACATTATTTGGTATCCTACATGGGTGAAGAAGAAAGTGTACACCTATCACTGCCTCTCTCCTCAGAATATTCACTGAGGTAAGAAAAGAGGTTCTGAGCTCAATGTCTCAAGAAAATGATGGCACGTCAGAAGGAGAAACAAAGAGTCTTTCTTGATATTTGTATTTCAAAAGTCTGGGCCTTCCAAGAGAATCTAAAAAGATGTGCATGAACAGATTATCCCAGAGATTTGTGAAAATGCAAAGGAGGAAAGAGCTATAAAGAGCCCTACTGAGTTTCCTTGTACTGTCTGGCATAGGTACAAAGAATGACCATGAGTGATTGGGACATTAGCCAGGAAAAAGTCTGTGATCAAGAATGGAGATGATGGATTCCTAACGTGAATGAATCAATGACTGAAGACAGGGAGGGAGACCAAAGAGGGGAAACAGCTCAATCGATGCCTGTGAGGTTAAATAATAAA
>TCONS_00105154
GGGAGCCCGATGGAGTCTGCGCCGCGGGTCCTCGCGCGCTTGGCTTCCCCTCTTTCGGTTTAATCTTCATAATGCTTAAAGTAGCAATTATGATTTCTTTTTCCTGTAGGTGGGCCCTCCCTTACACAGGTAAGGAAAGAAGAGGACCCCCAGGAGAGCGTCGGGAGGAACCGCAGCACTGCCCGTGGGCAGCAAGAGGAGGATCCAGAAGAGAGAGCCAGAGAAGGAGCATCAAAGAAGAGGGGGAAACCGAGGGAAATTTCAAGGCCACATGATTAACAGTGTCATCCTCAGCTGCTGCCAGGAAGCAGCATCTCATCAGCAGAATTCCGTCTGCATGCAGAACCCTCGACTCAGCGCAGGACAGCACCCGAGAAGGGGGCTCTTCTGGGAGCCACCCCACCCGGTACACCGTGACTCCCCGCCAGGTCCACGTAGCTGACGGACCACTGATCACCTCCGTCTGTCAGAGAAACTGCTAACGACATCATAGTCACGGTTGTCACAAATGTGGCTTGGATGAGGACAGTGGCAGTCGAGCTGAAGAAGGGAGGCATTGGTGTGGGACTGAGGTTCCCCCCGGCAGCAGGATGGCAGGGTGGGGGCAGGGGTCTGGGAGCACTCAAAGAGAGGAGTCCGAGCCGGGGCAGTTGGTGGGCGCGGGAAGGAAAGACCACTCCCCCAAGCACTCCCGTCCTTCCCCCCCTGGGCTTGCCCTTGCCCTTGCTCGCTGCCCCCGGGCTCGGTAGCATTCCCTCCGTCTGTCATTCCTTCTGTCACTCATCTAAATCCTAGATGGCGCCTCGGGGAATAAAACAAGGACCCCCAAACATGGCATCACAGCATAGGACAGACCTGGCAAGGGACACATTTTGAGAGGGAAGTTCCATACCCGTGCAACACGAGTGAAAGCTGTCAAGGGAAAGGACAGAGGCCCTGGGGACCAGAAGAGCAGTGACACAGAG
>TCONS_00077653
ACACAGGGGGTGTTTCTACAGAGGACTCACGGGGTGGGGTCACTCTGAAGCCCTTGCCAAAGGAAAATGACAATGATTATCCTGAGGATGAGATGAGAAAGAGCTGCTCCACGGTCAAGGTTGTGAACGACAAAGGAACGGTTATCCTTTTATGGTCTTCCTCCAAGCTTTTGAGGACAACGATAAATTATTTTTAAAAAGAGCAACTCTATAAGGCGGGTACTATTATCCACCTCACTTACAAATGAGGAAACCGAGGCAAACAGGTTAACTTAGATCTCACAGCCAGCAGACGGCAGAGCCGGGATGGGAACCCGGATGTTTGTCTCCAGCCTGTGCTCTTCGCAATGATGCTAAGTGATGAAGAGTCGAGGAGGGAGGGCATCTGCTCCAGGTGATGTGCTCCAGAATGACCTCTTCGAGGACTGCCAGGAGGCGTGGCGCAGAAGCTGACTCCACGCCTGTGAGAGGCACTGGCAGCAAACTGGCACTTCTTAGCCAACAAGGCAGGATTCCCAGCACATTTCAAGGATCAGGTGTCCACGTCAGAAACCAACCCAGCTCTAAGTGCCCCAAAATCACGTTGCGGGGAGTGGTGCTTTTGTGCTCATGTGCCTGGACCACTTATGCACCTGCTCTGGAAGCCCGAAGCCCCCAGGACTGCCCAGACCCCCTGCTTTGGGATGTGGTAGAAGAAACCAGAGTCTGGTTTTGGATGCTCTCAGGCAGGAAGTATTATGCATCCAGAGGAGGCCTAATCGCGCCGCCACCCCTGACCTACGAGGAGAGCTCTTGAAGCCTGACTCACCACCAAGCCCTGGAGCAGGACTGGAGACCGCCTCTCCCTGCACATCTGCGCCTCTTCCGTCTCCATCGGAACCCTATGGCTGGTGAGTTCCTTAAGGGACCACTCTCATCAAGAATGCCCACTCCCACCTCGATCCACCTGCTTTACCAAAAGCCTCCCTAAGGCAGAAGCGGTGCCCTGCACCCCACTCCAGTCCCGCATGGCCACCCAAAGTGTTTGATGCCTGATCCAGGATAGGAGATGGTCAGCAGCCCAGCTCTGCCCCCACCAGCTTTCTGCCTCTACATGGCCCTGGGCGAGCCCGGTCACCACTTTGTACCCATTCTCTTCATTTGAAAAGGAGGAACTGAGAG
>TCONS_00077652
CTGAGGATGAGATGAGAAAGAGCTGCTCCACGGTCAAGGTTGTGAACGACAAAGGAACGGTTATCCTTTTATGGTCTTCCTCCAAGCTTTTGAGGACAACGATAAATTATTTTTAAAAAGAGCAACTCTATAAGGCGGGTACTATTATCCACCTCACTTACAAATGAGGAAACCGAGGCAAACAGGTTAACTTAGATCTCACAGCCAGCAGACGGCAGAGCCGGGATGGGAACCCGGATGTTTGTCTCCAGCCTGTGCTCTTCGCAATGATGCTAAGTGATGAAGAGTCGAGGAGGGAGGGCATCTGCTCCAGGTGATGTGCTCCAGAATGACCTCTTCGAGGACTGCCAGGAGGCGTGGCGCAGAAGCTGACTCCACGCCTGTGAGAGGCACTGGCAGCAAACTGGCACTTCTTAGCCAACAAGGCAGGATTCCCAGCACATTTCAAGGATCAGGTGTCCACGTCAGAAACCAACCCAGCTCTAAGTGCCCCAAAATCACGTTGCGGGGAGTGGTGCTTTTGTGCTCATGTGCCTGGACCACTTATGCACCTGCTCTGGAAGCCCGAAGCCCCCAGGACTGCCCAGACCCCCTGCTTTGGGATGTGGTAGAAGAAACCAGAGTCTGGTTTTGGATGCTCTCAGGCAGGAAGTATTATGCATCCAGAGGAGGCCTAATCGCGCCGCCACCCCTGACCTACGAGGAGAGCTCTTGAAGCCTGACTCACCACCAAGCCCTGGAGCAGGACTGGAGACCGCCTCTCCCTGCACATCTGCGCCTCTTCCGTCTCCATCGGAACCCTATGGCTGGATACTGTGGAATTGTCTCCTGGGTGGCTGTTTTCCGATGAGTAATCAGCAATGAAACACTGGTATAAAATCAGGATCTTTAGAAGTCTAGACTCAATGATCCAATGAATGTTCACCTTTCCCTGACAATAAAA
>TCONS_00018969
GTTCCACGATCGCGCGCGGGAGCCGGCAATTTAACTCATCACCGATCCCTGGATGCCGGCGGAAGACATGGCACTCCTGGGTCAGAGACAGGACCTGCTACTCGGGCACACACAGCACACAGCCTAGGAGGTCAGTCTGACTACTGCTCTGATTTCCTAGTTGAGGACATGGACTCAGTGAGGTTGTGAATATGCCTGGATAAATGGATCCTACTGTCCTCGCCCATCCTGGCACCTCTCCCATGGAGGGGCTGGAGAGGACATCCTAAAAG
>TCONS_00094517
CTGGCTTGAAATGCGGGTGTGTGATAGGAATGTCGTCATCACCAAGAACATGAGGAAAATAAACATAAAGGGAAAACCCATTCTTCAACATACAAGATTTCTAGGATCATCTCCCTCAGTTCTTTTAACGGAGTGTTAATATAATCCTAAATCTGGGCGTCAGTTGGACAGTCTCACGTGGGCACTGGCACATCAAGTAAGTTTACTGTGGAGTCTAGTTATCAATGTAATGTACAGATCTGTCTCAGTTACCCTAGTCTGAGAGGTTCACTATTAAATCATCTCCTAAGAGAAAATGAAAAATTTCAGAGCTGGTATTATCTAACTCTGTAGTACTGTGTCCACTAGCCAGTTCCACTTAGAGAGGTACCTGTTACTTCCAGTTCTTGAGTTTTGAGTTGACTTATCTCTGGTTTTCATTTTCTCTTGGCTTATAAGTTGGTTTCCGACCTCGAAAATTGTGCTGTCATCTTTTTTCCCCTTCCTTTTGTTGTCATGGATTTATGCTTTAAAAATCTTTGTGGTCATTTTAATGGGGTTTTAGGAGAACCCAAGACAAATGCATGTTCA
>TCONS_00053705
AAGCGACTCAAATGTCCTTTGAGGGATGGACAGATAAACACTGTGATGAATCCACAGCACCCGAAAGCTACTCAAGGAAGAAAGACAAGAGAAAAAAAGGACAGAACTCCCGTCACAGGCAACGACTGAGTGAAGGGAAAGGAGCCAGTCTCAAAGGGACTGTAAATCACATTTTCCCCTCAGAATGATTTCCCGTGCTTTCAGATTCTTGGAATCGAAAACAAAGCTGATGTGTCCTGAGCTTCGGAGTATGTGGCAGCCACTTTTCTGAGGACTCTTTTCATCCTTACAACAGCCCCTGATGGAGGTTCTATTATTAGCTCCATTTTACAGACGAGAAAACAAAGTTCAGAGAAGCAAACTGACTTGCCTGAACATCCCAGGGTGTAGCAGCAGAATCCAGGTTGACAGCAAAGTGGGGAAGGTTCAGCCTGAAAGGAGGCCCCAGTCAGGCTTCGTCATTCACTACCGTTACCGCCTCGGCATCCACTGGGGCGAACCACCCCTCAGCCTCACTGTCCCACCGAACCCTGTGGAAGCCTCTTCTTCCCAGATCCCACCCCAGCGGGAACATTTTGTGACTTAGCTGATGAAAACACACCAATGCTTTTCAAATATTACTTTAGATTTTCGAACTCAGAGCAATTTGTTTTGTTTGTTTGTTTGTTTTTGGCCATGCCCACAGCATGCAGGAGTTCCCAAGCCAGGAAATGAACCCACGCCACAGAAGCAGCCCAAGCCACAGCAGTGACAACACCTAATCCTTAACCCACTGTGCCACCAGGGAACTC
>TCONS_00053708
CCTCATGCGACATTTTGAAAAGACAAAGCCGGAGCGATGGAGAGCGGATGGGCGGTCGCCGGGACAGGTGCGGGCAAGGGTGTGACTACGCGGGGGCAGCTGGGTGGTTTCTGGGCTGGAGGAACTGACTTGTATCCTGACAGCGGCAGTGGTTACACATCTACGCATATTCAAAGTTCATACAAATGTCCACAGAAGGTCCATTTTATTGCACGTCGACTAAAGAGGAAAACTCAGAGGGATTGGTGTGCTCATTCGGTCTCAGCCCCTCACTCCCCGACCCTCCTCCTCTTTCCTCAGCAGCCAGAACTTGCTCAGAACAGGCACTTCCGCCCCTACATCTTTGAAGCCGAGCTAACAACCTGGCTTTGCGGCTCTGCGTACAAAGGCAGGGCATTTTTGGGGGAAAGCAGGAAGGATGAGGGAGGGAGAGGAGGAACTCCGTCGTCTCAGAACGTGGGACATGTGTGACGCAGAGACCAACGGGCCTCAGGGGCCCGCTCTCCAGGGGGCACCGCGGGAAACGCTCCCACCAGGACCCCTTCAGAGCGATTCCGTACAAGGTTCAGACCCCAGACGGTGGGGTGTAGTCCAATGGATTGTTCAGGAAAACAGGTCTGGCCCTGGGGAGAAGGACCTTGAAGGGTGAACATCCAGGACGCCGGCCCTTCTTTGCGTCAGACCAGAGCACGTCCAAGCCGGCTGGAGTCCTGGCGTGATCTCGTTTATCCAAGGCCATTCTTGTCCCCGTCGGCCACCACACCCAGCAGGACGCCGCATCTCCTGGCAGCCCCTTTCGCACACGCTGGCCCTTCCCTCTGTGTCCCAGCTGCCACATCCTCTCTGCCACCGCCCATCGCTACATCTGTCCGTCAAAGGCGACGCGTCATCCATTCATCTGCTCCTTCCTGCCCTCGTTCAAAACCCTCCCCGAGCCCCTCGTCTGTGCCGGGCACTGCGCTGAGGGGCAGGAAGGCCTAGGGCAGCGAGACCCACCTGGAGCTTCCAGCCTTGTCGGAAAGACGGCGACTGACCGCACAATGATTCCAACGCGGATTTCAGTAAGAACCGTGCTACCGCCTGGCCGTGGAACCATGTGGCCTGGTGAGAAGGCTCCCGGCCAGGCCAGGCTCCCCTGAGGAAGGGCGGTCACGCCGAGCCCCACAGAAGGAGCAGGAGTCGGCCAGGTTCAGAGCAGAGGGAAGGGCATTCGAGAGTGAGGGAATTGCCCAGCAAACCCCGAGAGGCCAGGGTGGCTCCCGTGCGGACCAGCGGGTGCCGGGGTCACAGCAGTGGACAGCGAGCACACCATGACAGCTCTCCCCGGAAACATTGGGGGACTCTTGCCACTGGCTTCGTGGCCTGCCTGGGCCTGTCCCTTCAAGTCCTGCCTCTGAAACAGAACGGTCCCTGCAGGGCCCAGCACATGGGACCTGGAGTCGGACCTAGGCCTCCCGTGTGTGTGCAAACAGGCAACAGCTTACTCCCTGGGAGCCTCCCTGCCCTCTGTAAGATGGGCATGAAGCTGCAACCGGGGGTTCCAGGAGAGAAGGCATGAAAGTCATGAAAGGCCACGATCACAGGGCCTGCCTCGTCGGCAGAGCCCCGTCCACGGTGGCCGGTGTTCTTGCTGCCCATGTCATTGGAGGCACCGCGGTCTCTACAGAGTCAAGTGAGGAGCTAACCCCGAGCCGGGCAGGGCTCCCAGGCCCTGGATTCCTGCAGACCCAAGTCCAGGCAATGACTCCCTTGGAATGACATTCCTTGGATCCACGGAGCATGTCTGAGGCGCGGACTGCATTTGCCAGTGACCCGGGCTGGGGAGCAGAGGACAGCGAAGACCCAGGAAGCTTCCCCGGATGACAAATGCGTGCTGCCGGCGGACACGAGCCCACCGCCACCCCCTCCTCCTGCCCCGAAGGCTGGACACTCGTCCAGAGGATTCCAGCGACACTGCCGGTAACGAGAGCCCCAAGATGTCCTCTCTGGGCAGAGGCGTCACGGGTTCTGCCTTCCCAGAAAAGCACCTTTGCTCCAGGGGGAGCTCGCCCTGGGACCGAGGAAGACGGGCCGTGTCCAGTTATGGGTCTCCGAGCCCCTGGGCCTCCTCCTCGCCTCGGGAATCCAGAGGGACGGCCCCCCCCCGCCTCCTTGGCAGTTCTACCTTCAGCCTCCTCCCTTTCTATTTATTTGCCTGTGTCCACGGCATGCGGAAGCTCCTGAGCAGAGATCAAACCCTCGCCCCAGCAGGGACCTGAGCCACAGCAGGACAACACTGGATCCTTAACCCACAAGGCCACCAGGGAGCTCCTACCTTCCACCTCCCCTGACAAAAGGACACAGGTGAGCTGCCCTCAATGCGGGCACGTGCTCCCCCTGTGGCCCCCGCAGGAGACCGCAGAGCAGGGCTGTGGGGCTGCGTGAAGACCAGAGTGTGTGCAAGAGGCCTGCATACAGTTGGCACTTAAAGGTGATGGTGGTATGATCATTAAATACGTGGTGCGGGGAACCAGGCCTTCTTTCTAAACGCCACCTTCTTTCAGGCGATACCTCATCATTCTTCAAATCTATAGAGCGCTTTAATATTTTATAAGGTACTTTCACTTCCATTAGCTCCTCTGATCCCCACACAACCCTGGAAAAGGGCCGGGTCATTATTCCATGATTATCATCCCATCGTCCAGATAAAGCCACTCGTGTTCCAGAAAAACGTAGCCGGGTCTCCTCACCATTGTGTCGGAGCACCTGACGGAGGGCCTGGCACAGAGCAGGTGCTGAAACCAAGCCAAGCAAAGCCTGTTGGCAGGAAGGGCCTAAAGCCCGGGACCCCTGCCTCCCCCTCTTGCTCCTCTGCGGGACGGGAGTTAATGCCACAGGTCAGACACAGAAGATGCAAAGCCGGAGACTCAGCTCCACCGCAAGGCTTGGCCTCTGTGACAGGCAGAGGGGAGAGAGGTGCGTGGAGCAAGCCCTTGCTCCTTCTCCGGAGGAGACACCCGCTCTTTCAGTTTCAGGCCAGTAACCGGGAGAGTGCCTCGAACAGAGACGTGGTTAGAGGTCCTCCCGGGAGCGCCTTGGCCCCAATGTCCTCGTACCCTGGGACTTAGGTGGACACTGAATTTTACAAAGGATGCGGGGAGTTCCCTTTGCGGACAGCGAAAACAATCCGACTAGTCTCCATGAGGATGTGGGTTCGATCCCCAGCCTCGCTTGAGTGGGTCAAGGATCCGGCATTGCCGTGGCTGTGGTGTAGGCCAGCAGCTGTATCTCCTATTCGACCCCTAGCCTGGGAGCTTCCTAGGCCACGGGGGAGGCCCCAGAAAGCAAAAAAAAAAAAAAAAAAAAAAAAAGAAAGCAAGCAAGCAAGCAAGGACATGGCCCATGTGCATGCAGTCGTGGGCAGCAGATCCCAGGGGATGTGCAAAGGGCTCTGGAGCAGAAATGACAATTTCCTCTACTGACCCCACGGGGAAGAGATTCTGCTGCCTTTGGAAGAGGTGGGGTGAGGGGACGGAAGCCTAAGAGAACGTTTAGGTGTGTCTGGTTGCTTTTTAGGTCAAAAATCATTTCAGTAAAGTGGGGACATAAAAATGTACTATGTATCAGTTTTTGCTGCAATCACCATCAGTCTATTGCATTTCAAAGTATAATCTTCGTTGTCAGGCAGTAATTACAAATCTGTG
>TCONS_00102787
TTTTGATCCTAAGAGCATTCCCTGATAAAAGCCCTTCATGCTGAACACTGTCTCTGAGTCTGCTCTCCAGGAAGCCAACCTACAACAGTTGGTACAAGAAGAGGTTCAGAAAAGCATATACAGGGATGAAATTTTGGAGATGGATAACCTGATGCTTAGTGGCAGTGAGGACCCCATCATTCGTGCTGCAGCTGCCATCCATACCACAGCCAGGACAACATGGGATCTGAGGTGAATCTACAACCTACACTGCAGCTTGCAACGATGCTGGATCCTTAACCCACTGAGCAAGGCCAGGGATTGAACCCGCATCCTCAGAGAGACAGTGTCGTGTTCTTAATCTGCTGAGCCACAGTGGGAACTCCTACTTTATACATTTCTGAGTTGTCTGCCCATTAAAAAAAAAGATAAAGACTGTGTATAATGTGTGTTAGAGAGAGGCAGGTATTGATTTCTATTGAGAGGATGCATCTTTTTTTCTCTAGTTGAGTAATCCTTATTTTTAAAAAAAATTATAGATGCCTACGAGAACTTGAACAGAACTATGACCCTTCTTTCCATTAAAATGAACAAATGCATGCACATGACTTAGATACTATTTTAGGCAGAACACAGAAGTGGCCAGTTGAGAAAACCTACTCTAGGTTAATTAGTATGGTCAGTGGAAAGAGTCCCTTGGGCCCAGGCATACTTTTGGCTGAGAGGGCACCAAGGTGGGTGTGGGCTCCAGGCAGTGACCCTACCTCTAGACTGAGTTCTCTGGTGCCCTGAAGTAAGGTGACCAGATGTGAGAGGCCAGCAGGCTGCACATCTCATGCCAGGTGGTAGCAGCAGACAGGTTAAGGAGCAAGGTTAACTCAGGTATCCTGAATAGGGCAGGGCAGGCAGCCCTAGTGCTTTTCGAGGCTTCATGGAAACACACAACTGCAGGGGTAGGCAGAAGCAGCAATCTCTTTTCTGTATCCCTAAGTTACATTTGTGGGAATTTGAGGGAGGGATGGAGGGAAGA
>TCONS_00036959
CCGGGAAGGACGTTTATGATTGGTGGGTTCTGCACCAGCGGGAAGTTCGAACGGAAGTCTCGGAAGGAACCTGAGGAAACGCAAAGGAAGAGGGAGTGAGCCGAGGACTCCCAGCGGGAAGGGCAGCCGTTGTGACATTCCTATAGCAGAGGCTGCCGAAGGTCGCTGTCCAGTAGTGGGGTAGAGAGTTTTGAGTATACCATGCCCCTCTTTCTGTAGACTCAACTTTCAGACAAGGATTTACATAACCATACAGGAGCAACTTCCGGAGATAGTAATAGCTCTCAATTACTCAGCTGAGGATCTAAGGACCATCTGCATCCATGGTGTTTTTCTGCTCCAAACCGAGGATTCACAGATTCAGGAGATGGGCCTAGGAATCTCCATTTTAACAACTCCC
>TCONS_00057391
GGAAGAACGGATATGCTGGAGGAGAGTCAAATGCCCTTTCTGTTCACTCCCTCATCTGTGTGCCTAATACATCCGTCAGCAGTTCTGTTAAGGAACGATCGCCCCTTTCATGTATTTTATTCCGCTACCTGTAAACCCAGATAACTCCTTGGGACCAGAGACTGCGTCGTCCTCCTATTTTGGTCTCACGTTAGCCCGTTCGCATGATTCCCAAAGGATCCTGTTACGTTGTTTTCTGCACATGGATTAATCCCTTCTCCAGGAAGACAGGCTAATCACAGCTGCAATAAAAGCTCTCACGTGCTGTAACCTG
>TCONS_00087076
ACAGCAAACATCTAAACTGAAGGGTCTTCCCCAGAGATTGGAATCTCAGCAAGAGGAATTGCCATCTTACCTACTGCCGTTGATTGAATGTAAAACAAGCTGAGAAGAAGGGGAAAGAGGAGTGGAGGAGATTTATTCAACACAAACAGTCCCTCCAATCTGAGTTGGCTCACCAAATTGATGACCTACTGTATCTGCCTCTGAACTGTTACTGACCTGGCAGTCTATCTATAGGA
>TCONS_00063997
TTTGCTTTCTATTGAGTCTGGAGGCTGTATCCCTTTGGGGGTTATCTGTATCCCCTTCTGTTTCTAGGGCTTCTCGCTTGCCTTTTAAAGGACGTTTATCAAGTGATGGCAGGGTGGAGGGTTTAGGGATGGCAAGGTGAGTGAGAGGTGGTCCCTGACTTTGAGGACAGCTGGGTGCAGAATGGTAAGGACGCGGGTGAATAATGTGTGTGCCCAGATGCCGTCTAACGAACACGGGGTGCTGCGCGAACACGGCTCCGGACTGGAGGTGAAGTCTTCCCATCACCCTGGCTGCGGTTACTCTAGGACGTCCCAAGGCCTGTTCTGCAAAGCTTCAAAGAACAGGCTGTGTTCTTCTCTGCTCGGCCTTAAAGGCCTGCGGGTAGGACATGGTGCGGGTGCTGCGAGCCTTGACGGTCCTCTGGCCGACGCCGCTTCACCACGCGCCGCATGGTTTCGTTGGAATGCCTGTCCGCGTGCTTGTTATGGGGGCTAAAAGTCCAAGATCAATGTGTTGGCAGGGCTGACTTCTAAGGTGTCTTCCCATGGCTTGCAGATGGCATGGGTCCCGGTGTGCACACGTGCATGTGGTCCATTTCTCCTCGGGAAGACACCAGCAGGCTGGGTGACCGTAGTTGGACTGCCACAAAGACCTCATCTTAACTTCAGTACCTCTTTGAGACGGTGTTTCTAAATACAGTCGCATGAGGAAGGACTGGGCTTAGGACGTCAACCCATGGATTTTGAGGGATACAACTCAGGCCACAATAGTAAGTTTAGCCCTTCCTTCAAATTCTTCGTGGATACAGCAGAGGCAGAAGACCCATTTCTTCACTCCGTGAGCATCAAGCCTGCATCCCCAAGTGCCTGATGTTGAGTGTGGCTCTCACTTAAGGGCAGTTTGGCCTGAGACGAGACACCTGTCACCTCTCTACACTTCCGTATCCTCATCTCTGAAACGGGGACGTTACAGGCACCTGTCTCATGGGTTCATTGAAAGCATTCAGTGATTTAATTTATGCAGATCTTGTGGAACAGTGCTTGTCACAGAGCCGTGTTCAATAAAGTTTAGCTGTTGTTGTCTCAAA
>TCONS_00012270
CTTTTACCTGAGCATCTCAGCCGCTGTGATGATCCAGGAAGCAGTGGGATCACCAAGCTCTCGCCTGAAATAATGCCACCCGACAATCGACTGCTAGATTACTCGCCTTTTTCCTACTTGATGATCTGTCACGTTGGACATCCTCTTCCCACCGTTCAGCTGAGAGGCGAGATGGGAATTTTTCACAAGAAACTTTATAGGAAGCTAAGAAGGCAGAAAAAGAAAATGTATTTCCCCCCTCCCTCCTCCTCGTCCTTTTCTTGCTATTTCTCCTTTTTGTTTCATTAAAGAGCACAAAAAAGACTGTACAGCTTCTAGACACTTACATTTACCCCCTTTTTGTACTTTAGCTCCTTATT
>TCONS_00053149
GGAGTTCTGTGCCTAAAAAACATATAAAACAATGTGAAGAAGACCTCTCTAGAACAGAAATGATCTGGGCTCTTTCTCCTGCTTTCTGTTGCTCAGATGAAGTTTGCCAACACCAGCGTTGGATGAATTCTTGGTGAAAACTGAGTGCTCAGAAAGTGGTGCCTATTGTTGTCACTGTAATTGTCAAAGCTCACACTGAAGTCGTGGAGAACAGCCTTGCCCCGTCCATTGAGGGCTCAATACACTTCGTAGTTCAAGCAGTTTACTCTTCCGTTGTAATGCTGAAGTCTCTAATTAAGACATCCTTTACAATCAGCCATATTTTAGGCCTGTGTCAGGAGGGCAGTAACCTGATAGAACTGGTTTCTACTCTCGGAGAAAACTAGAGAGTCACTCCAATTAATCAAGTATAGCTGACCTGTCAGAAATCCTTGGTGGCTGGCAGAGTTGCAGCCCGGCTTTTCCAGGTCAGACCAACAAATGTGTTTGCTAGGAAAGCAGAAGGCAATGGACTGATTTTCTCTCCATATTAGGTCATGATGGACTTGTGCTGTGGGGATAGGAAAGGTCATCATCAGAAGCCCTGCTGTTTTTAGAGATCAAGTCTAAAGATAAGAAAGAATAAGGAGAAAGATCAGACACTAATCTGGATTTGCAAAAAAAAAGAAAGAAAGAAAAGGAAAAACAACAACAGCAACAACCAAAACCGAAGAAACAGAAAATAAAATAAAAAGAGCAATCTTTTC
>TCONS_00079527
CCAGGGCCCAGAATTGCCACCAAAGCCTTCCTTTGACATTTGGGCTCACCTCTGCACTGGGCCTGTAATTCTGGGAGCTGCCACCAGGGGGACGGTGTCACTTTTGTCTCGGGACATTGGTCTGAGTTACTGAGAAACGCAGGATCCACTCCCGGCCTAAGCACCAGTTTTGTCTCCAACCACCTGCCTTTGAAGCCCGGAGGCCTGAATTCCAGCATCCTTCACCAAGCGAGGTGTGGGCGTGTGCGGTGGCCCACGACCCAGAACAACAGACGCAGAGAGGCCACACCAGCATACGGAAATTCCTGGACCAGTGACTGAATCCAAGGAGCCATAGCCACGGTCACGCCAGACCTTTAACCCACTGCACTAGGCCAGGGATGGAACCCGCACCTCTGCATCGACCCGAGCTGCTGCAGTCGGATCCTTAACCCACTGCACCACAGTGGGAACTCCAGAGCTACTTATTGCTTAACCCAAGACGGACCCTCCTCTGTACGTGTTTCCTGCCGCGATGCCATTGATTTTGGAACGGGAGGGACAGAATTTTATCCAACGAATATTCACTAAGCATCTGCGATGCGGGAGGCCCCGGATGAGGTACCAGAGGCCACCAGATTCGGTCCCTGCTTTCAAGTCCTGGCCAGTCTGGAAGGGGAGAGGAGCAAGACCCAGAGAGTTGGGTGGCAGCGGGCTTGGCGGAGACGCCGAGGAGCAGGTGACCTTTGTCCTGGGCTTCGAAGAGAGACGAGTTTCTCCATAAGGGACATGGTACATAAAATACAAAAATAGAACATTTTAGAAAGGCTTTTTGGCCTCTCTGGAAAGATTTACATGGAGAAAGAATGTTCTCTTCCTCCTTTTATTAATTTAATAGCAGCAGCCAGAATCCACCTCTCTGAGCCCTGGTTCCCAGCACACCTTCCCTGTAGCTTCTAGGTCTTTCTATTCCTAGTCTTCTTCTTCTTCTTTTTTTTCTGTATTCCCCAGGGCCAGGGATTGAATCTGAGCTGTGGCAACGCTGGGTCCTTTAACCCACTATGCCGGGCCTGGGATCGAACCTCTACCTTCACAAGGACCCAAGCCACTGCAGTTGGGTTCTTAACCTACTGCACCACAGCAGGAACTCCTGGTCTTTCTAGTCTTATAGTTTCTATTGGATATGCTCCTGTTTTTCCTCCCGGAAGCAGTGGAAACAAATCTGACTAGGAGCCATGAGGTTGCAGGTTCGATCTCTGGCCTCGCTCAGTGGGTTCATCTTGTGACCAGAGGTTGTGTCCTGCTCAGCCTTTTACCCTTCAAGGGCCTTATCATACTGCCTTGCCTTTGGTAAGCACTTAAGACATGCTTGTTGGGTTGAATGTTCACTGGGAATTTTTTGGGGGGGCGTTGTGCACGCGGTATGCAGAAGTTCCCAGGCCAAGGAACGAACACTAGCCATAGTGGTGACGACGCCAGCTCCTTATCTGCTAGTCCACCAGGAAACTGCTCACCAGGAATTTAGGAAAAAAATGTTTTAGACAAAGAGCATTTTTCTGGGATACTGTGGCTAATATACTGG
>TCONS_00079526
CCGAGCTGCTGCAGTCGGATCCTTAACCCACTGCACCACAGTGGGAACTCCAGAGCTACTTATTGCTTAACCCAAGACGGACCCTCCTCTGTACGTGGTGTGTGTCCTCCGTGCCTGGATGCTGGGATTCGCGTCTTGAAAGGGGTTTTTGGTGAAAGCACGGCTACCAGACAACCTGGTATTTGCAAAACCACCAGGAGCAAAACCCATTGAAATACAGCGTAAGGAAATACACATAATTCACAAATGATGTTGATCACTTTCATCTTAGACTTCCTAACTGTCCTCAATAGAAGACAGACGCCAAGGAGATTTAACTCAGATGTTAATAGTGCAGAGAATGCCCCGTTACCAGGGAATGCTGCTTCGGTGCTGCATGAAAATTTTCCTGCCGCGATGCCATTGATTTTGGAACGGGAGGGACAGAATTTTATCCAACGAATATTCACTAAGCATCTGCGATGCGGGAGGCCCCGGATGAGGTACCAGAGGCCACCAGATTCGGTCCCTGCTTTCAAGTCCTGGCCAGTCTGGAAGGGGAGAGGAGCAAGACCCAGAGAGTTGGGTGGCAGCGGGCTTGGCGGAGACGCCGAGGAGCAGGTGACCTTTGTCCTGGGCTTCGAAGAGAGACGAGTTTCTCCATAAGGGACATGGTACATAAAATACAAAAATAGAACATTTTAGAAAGGCTTTTTGGCCTCTCTGGAAAGATTTACATGGAGAAAGAATGTTCTCTTCCTCCTTTTATTAATTTAATAGCAGCAGCCAGAATCCACCTCTCTGAGCCCTGGTTCCCAGCACACCTTCCCTGTAGCTTCTAGGTCTTTCTATTCCTAGTCTTCTTCTTCTTCTTTTTTTTCTGTATTCCCCAGGGCCAGGGATTGAATCTGAGCTGTGGCAACGCTGGGTCCTTTAACCCACTATGCCGGGCCTGGGATCGAACCTCTACCTTCACAAGGACCCAAGCCACTGCAGTTGGGTTCTTAACCTACTGCACCACAGCAGGAACTCCTGGTCTTTCTAGTCTTATAGTTTCTATTGGATATGCTCCTGTTTTTCCTCCCGGAAGCAGTGGAAACAAATCTGACTAGGAGCCATGAGGTTGCAGGTTCGATCTCTGGCCTCGCTCAGTGGGTTCATCTTGTGACCAGAGGTTGTGTCCTGCTCAGCCTTTTACCCTTCAAGGGCCTTATCATACTGCCTTGCCTTTGGTAAGCACTTAAGACATGCTTGTTGGGTTGAATGTTCACTGGGAATTTTTTGGGGGGGCGTTGTGCACGCGGTATGCAGAAGTTCCCAGGCCAAGGAACGAACACTAGCCATAGTGGTGACGACGCCAGCTCCTTATCTGCTAGTCCACCAGGAAACTGCTCACCAGGAATTTAGGAAAAAAATGTTTTAGACAAAGAGCATTTTTCTGGGATACTGTGGCTAATATACTGG
>TCONS_00079525
ATTGCTTAACCCAAGACGGACCCTCCTCTGTACGTGGTGTGTGTCCTCCGTGCCTGGATGCTGGGATTCGCGTCTTGAAAGGGGTTTTTGGTGAAAGCACGGCTACCAGACAACCTGGTATTTGCAAAACCACCAGGAGCAAAACCCATTGAAATACAGCTTTCCTGCCGCGATGCCATTGATTTTGGAACGGGAGGGACAGAATTTTATCCAACGAATATTCACTAAGCATCTGCGATGCGGGAGGCCCCGGATGAGGTACCAGAGGCCACCAGATTCGGTCCCTGCTTTCAAGTCCTGGCCAGTCTGGAAGGGGAGAGGAGCAAGACCCAGAGAGTTGGGTGGCAGCGGGCTTGGCGGAGACGCCGAGGAGCAGGTGACCTTTGTCCTGGGCTTCGAAGAGAGACGAGTTTCTCCATAAGGGACATGGTACATAAAATACAAAAATAGAACATTTTAGAAAGGCTTTTTGGCCTCTCTGGAAAGATTTACATGGAGAAAGAATGTTCTCTTCCTCCTTTTATTAATTTAATAGCAGCAGCCAGAATCCACCTCTCTGAGCCCTGGTTCCCAGCACACCTTCCCTGTAGCTTCTAGGTCTTTCTATTCCTAGTCTTCTTCTTCTTCTTTTTTTTCTGTATTCCCCAGGGCCAGGGATTGAATCTGAGCTGTGGCAACGCTGGGTCCTTTAACCCACTATGCCGGGCCTGGGATCGAACCTCTACCTTCACAAGGACCCAAGCCACTGCAGTTGGGTTCTTAACCTACTGCACCACAGCAGGAACTCCTGGTCTTTCTAGTCTTATAGTTTCTATTGGATATGCTCCTGTTTTTCCTCCCGGAAGCAGTGGAAACAAATCTGACTAGGAGCCATGAGGTTGCAGGTTCGATCTCTGGCCTCGCTCAGTGGGTTCATCTTGTGACCAGAGGTTGTGTCCTGCTCAGCCTTTTACCCTTCAAGGGCCTTATCATACTGCCTTGCCTTTGGTAAGCACTTAAGACATGCTTGTTGGGTTGAATGTTCACTGGGAATTTTTTGGGGGGGCGTTGTGCACGCGGTATGCAGAAGTTCCCAGGCCAAGGAACGAACACTAGCCATAGTGGTGACGACGCCAGCTCCTTATCTGCTAGTCCACCAGGAAACTGCTCACCAGGAATTTAGGAAAAAAATGTTTTAGACAAAGAGCATTTTTCTGGGATACTGTGGCTAATATACTGG
>TCONS_00079524
CTGGGATTCGCGTCTTGAAAGGGGTTTTTGGTGAAAGCACGGCTACCAGACAACCTGGTATTTGCAAAACCACCAGGAGCAAAACCCATTGAAATACAGCAACAGTTTCCTGCCGCGATGCCATTGATTTTGGAACGGGAGGGACAGAATTTTATCCAACGAATATTCACTAAGCATCTGCGATGCGGGAGGCCCCGGATGAGGTACCAGAGGCCACCAGATTCGGTCCCTGCTTTCAAGTCCTGGCCAGTCTGGAAGGGGAGAGGAGCAAGACCCAGAGAGTTGGGTGGCAGCGGGCTTGGCGGAGACGCCGAGGAGCAGGTGACCTTTGTCCTGGGCTTCGAAGAGAGACGAGTTTCTCCATAAGGGACATGGTACATAAAATACAAAAATAGAACATTTTAGAAAGGCTTTTTGGCCTCTCTGGAAAGATTTACATGGAGAAAGAATGTTCTCTTCCTCCTTTTATTAATTTAATAGCAGCAGCCAGAATCCACCTCTCTGAGCCCTGGTTCCCAGCACACCTTCCCTGTAGCTTCTAGGTCTTTCTATTCCTAGTCTTCTTCTTCTTCTTTTTTTTCTGTATTCCCCAGGGCCAGGGATTGAATCTGAGCTGTGGCAACGCTGGGTCCTTTAACCCACTATGCCGGGCCTGGGATCGAACCTCTACCTTCACAAGGACCCAAGCCACTGCAGTTGGGTTCTTAACCTACTGCACCACAGCAGGAACTCCTGGTCTTTCTAGTCTTATAGTTTCTATTGGATATGCTCCTGTTTTTCCTCCCGGAAGCAGTGGAAACAAATCTGACTAGGAGCCATGAGGTTGCAGGTTCGATCTCTGGCCTCGCTCAGTGGGTTCATCTTGTGACCAGAGGTTGTGTCCTGCTCAGCCTTTTACCCTTCAAGGGCCTTATCATACTGCCTTGCCTTTGGTAAGCACTTAAGACATGCTTGTTGGGTTGAATGTTCACTGGGAATTTTTTGGGGGGGCGTTGTGCACGCGGTATGCAGAAGTTCCCAGGCCAAGGAACGAACACTAGCCATAGTGGTGACGACGCCAGCTCCTTATCTGCTAGTCCACCAGGAAACTGCTCACCAGGAATTTAGGAAAAAAATGTTTTAGACAAAGAGCATTTTTCTGGGATACTGTGGCTAATATACTGG
>TCONS_00039602
GTGTAAGAGGTTTGTCCATCGCTGGGCTCGTGGGCACAGGTTCAATATCACCATCGTGTGTGCCATCGCTCCCGGGAGACGGACTCCGGCCCTGGCAGGCCCTCTGCTTCTAGCGGGAATGAGAACTCTCCGCCGGAAAGGGGGTGGCCTGATTGAGCTCCCCCAGAGCCCTCTGGGCGGCCTCGGTGACATCTCGGAGCCTTGCCTTTCCTGCTGGATTCCTGTTGAGGGGGAGGCAGTGTGGAACATTGGCAAGAGCATGCCCTTGGGAGACAGACCCAGGTTCAAATAGAAACGCTGTTAATCACAAGCTGGGTGAACTGGGGTGAGCAGCCCAGCCGTCCTGCAGACAAGCATGTGAAATGGCAACGCCTATGTCTGACTGACTTGCAGGGTTGTGTCCAGAATGAGAAGAGATGACGCGGGACAAAGATTAGGCTTGAAGTTGGTGCTCAGGCTTTACCTGTGGGGTTGACAAGGTCCGTAATGTGGTGTCTGGAATCGAGAGGCTCTTTATCTGCATGACTGGATGACTATCTTCCTGGCAGGGCTGCTGTGAG
>TCONS_00009469
TTCAGGGAAGAAGTTTTAAAGGTCAGGGGAGGGATGGAAGTCACAGGGTGTGTGATCAGCTCATGTACAAACGTGATTGGTTGATGGTGAGGTCACAGGGTGATGTCACAGGGGTTAACATCACCAATCCTCAGCCTTCGGCACGTCTGGGGGCTCCAAGCTCATGGTCATCAGGTAGTGAGCTTCTGTCCAATGGGCGCGATGGGCACGTTTTAGCAGCTGTAAAACAAATCAGAATGGTGCCTCAGATACTGTTATCTGTATCCTTCAGAGAGGAACTAAAGATTCTGCTCTATGTCTGATTTATTATTCACGTTGTTTTTATGGCGCGACTGCTGTTTTTTGTTCCTACATGTTCACTTTTTTTTAGTCATTCTCTAGCCAGCCTTTTGTGACTTGGGAGAGACCTGGGAGACTAAAGACTACGGGCAGGTGTCGTCTTTTGATGTGACAAGACAGCTACAGCAATTCCAAAACTTTCAGTGAAAGACTCTCGCCCAAAGTGAGAAAGACCTTTCCCAGAAGCCCTTAGCCATCTCTCTTTAAGTCCCTTTGATCCACATGGGGTTTTATGACCCTTCCAAACCAATCCCTGGCAAAGGGAAATGGGATAACCTAGACAAAATATTAAAATGCCATATATTATTAATTTTATTTAAAATATTAATTATATTTAAATATTTTGTCTTTATGAAAAAAAATTTTAATGTAGTACATGTGCTGAACATAACAGTATTTTAACTATTTTCTCTTTATGAAAATTTTAAAATGTAGTACATGTGCTGAAATAACAGTATTATAACTATTAGAATTGTCTTTCATCTAAAAGGCTTTCATTTACTCTTAACCGGACAGCGTTGGTCACTGAAACTTTTCTTATGTAGAGACAAGGCATATGAATATAGTTGCAAATACTTGTTCAAAATATGTTTAAAACTTCTTGCTTTCCCACTTTTTTTAGCTCTTGATCTTTTCTTCAGTGTTCTTTTTTAGCTTTCTGCCACAGACATATTAAATGGTATAAAACTTAGATTCTAAATTAAGTCTTTTTTTCAACATTCATAGCATTATGCCCCATTTTCAGCATTTCAGCGGACTTTGCCACTCTCAAGAGACTTTCTTAGATTTAGTTTCAGGCTGGACTCAAGGTTTTTATTTTGCTTAGAGAATTTGCGTTTGTGTGTTTCCACCTTGAACTTTGTTACCAATATTGATCTGCTTTATTCTTGTTGATATTTGCATGGTTCGTTGTGTTTCTCTTTTTCTTTGCTTTCTGTTCAAGTTATGGAACTTGATGTCCTGCCATCAAGGCCAAATAAACAATGCAGTGGTTTCCCTTTTCTTTGTTGTAAATCATACCACCTTGTTGACAAAGTTGACGTTAAGTTTCAATGCTTATTGGTCAAAATATTCTCACCATCCAAAACAAAGACTCTGATGATTCTAATTTAAGACCCCTGCCAGCCTGCAAGATTACGAAGGGGTTTCTTAGAAGAAACTCAGTAGAA
>TCONS_00009468
GAAAGAGAACCATTGGATGATGTCGGAAGTCAAAAGTCCAGAACCTACAACGCAAAGCCAAGCTTATCAGAGAAATGGAGCCTGGCACTGCAGAATGATTTAAAAAAATTGCTGGTCTTATGGCTTACTGGTAGAATCTGAGAAAAGTGACCGCCAAAGGTCCATCAGCAAAGGCTGCACTACCTCCCGTGATTCTGCTGAGACCCTTGCTCTGTGGTAAGCCAGCCGCCACGTAGAAAGTGACCGCCCTGAGACACTTGTGCCAGATAGGCTACTGGCAGATGTCCCGTCAGCAGCTGTAGCTGAGCTCCCAGCTGACGCCAAGCATCCAGCCTTTTGTGACTTGGGAGAGACCTGGGAGACTAAAGACTACGGGCAGGTGTCGTCTTTTGATGTGACAAGACAGCTACAGCAATTCCAAAACTTTCAGTGAAAGACTCTCGCCCAAAGTGAGAAAGACCTTTCCCAGAAGCCCTTAGCCATCTCTCTTTAAGTCCCTTTGATCCACATGGGGTTTTATGACCCTTCCAAACCAATCCCTGGCAAAGGGAAATGGGATAACCTAGACAAAATATTAAAATGCCATATATTATTAATTTTATTTAAAATATTAATTATATTTAAATATTTTGTCTTTATGAAAAAAAATTTTAATGTAGTACATGTGCTGAACATAACAGTATTTTAACTATTTTCTCTTTATGAAAATTTTAAAATGTAGTACATGTGCTGAAATAACAGTATTATAACTATTAGAATTGTCTTTCATCTAAAAGGCTTTCATTTACTCTTAACCGGACAGCGTTGGTCACTGAAACTTTTCTTATGTAGAGACAAGGCATATGAATATAGTTGCAAATACTTGTTCAAAATATGTTTAAAACTTCTTGCTTTCCCACTTTTTTTAGCTCTTGATCTTTTCTTCAGTGTTCTTTTTTAGCTTTCTGCCACAGACATATTAAATGGTATAAAACTTAGATTCTAAATTAAGTCTTTTTTTCAACATTCATAGCATTATGCCCCATTTTCAGCATTTCAGCGGACTTTGCCACTCTCAAGAGACTTTCTTAGATTTAGTTTCAGGCTGGACTCAAGGTTTTTATTTTGCTTAGAGAATTTGCGTTTGTGTGTTTCCACCTTGAACTTTGTTACCAATATTGATCTGCTTTATTCTTGTTGATATTTGCATGGTTCGTTGTGTTTCTCTTTTTCTTTGCTTTCTGTTCAAGTTATGGAACTTGATGTCCTGCCATCAAGGCCAAATAAACAATGCAGTGGTTTCCCTTTTCTTTGTTGTAAATCATACCACCTTGTTGACAAAGTTGACGTTAAGTTTCAATGCTTATTGGTCAAAATATTCTCACCATCCAAAACAAAGACTCTGATGATTCTAATTTAAGACCCCTGCCAGCCTGCAAGATTACGAAGGGGTTTCTTAGAAGAAACTCAGTAGAA
>TCONS_00057064
CTTTGGTCCCTTGCTTCCAGCTCACCAGGGTGAGTCATCCGGACGTGCCGGCCCAAACCTCACTTCCTCCACTGGAGGCTGAGCTGAAATGGTCCAGAGGATGTGCCCAGAGCATGGAGACGGCAGTACAGAGAGAAGAGTCACCTGCTTGTATCAGAGAAGATATAACATCAGAACTAGGATGACTGAGAAGTCACCAGCTTCTAGTTGGCTTCACTTATAGAGGCTGAAACTCAGATCCAGAGAGGAGAAAGGTAGCAGAGTCTTCTGATAAGTTCCAGCTATCTTTTAGCTCTTAAACAAATATAACTTTTACTACAAAAATAAACCACATTACAGAAAGAATGGAAACGAAAAACCACGTTAATCCCAACACTCTAACATAACCACTCATATTATTTTGCTACTATTTCTTTACAATTTCTTTTTGTACAATTGTAACCATGTATCCACATCATTTTGTATATTACTTTGTTTCATTCAACTTTACCTTTTAGGCATTTCCACCATGTTACCAGTCTTCAAACCATCCTTTTTAATGACTATATAGTATTCCAGCAGGGAGATGGTCATATTTTTTTCATGGCTTATTTAATCATATCCTTAGTGTTATGCCCAAATTTTGTCTATCATAATGCTGAGTCACACCCAGTTTTGTCTATCATAATGCTGAGTGTTACTTTTTCATTTATTTCCTTGGGTT
>TCONS_00080282
GGAACTTCCATATGCTGTGGGTGTGGCTGAAAAAAAAAAGAAAAAAAAATTAATTGAACAAGTTAACTCTTTCTTTTCTTTTAGATGAGAGTTGCAACATTTATTTCAGGTTCTTTCTTGTTTTTTGTTTTTGTTTTGTGTTTTGTTTCTTTTTTGCCACACAGGCAGGATATGGGAATTCCTGGGCCAAGGACTGAACCTACACCACACAGCAGCAACCAGAGCCACAGCGGCGAGAACTAGGCCATCAGAGAACTCCTGACATTAACTCTTTCATCACATACGCAAATGCAGTGAAATATATCTGGACTACTGACAAGATTATTGGAGGATTTGTTTGAAACATATATTATTTCCTCAGAGAAATGGCTGGTTTTAGGGCTGGGACAAGGAAAAAAAGTTAATTTTCCCTCCTCTGCCTTTGAACGTGCGCTGAACTTAGTGACCTGCTTCTGAGTAACTGGGTAGGGAAGGGGAGCAGCAGTAACCATACAGTGGAGGAACCTGGCAGACGC
>TCONS_00094442
TGCGGGTTTAGCAATCTTTCGGTTTAGAAAGTGGATTGTTTTGTGCCTTTGCTGTCTTATCTGGACCCTCTGAATTGGCAAACTGAGAACAGGGAAGGCACAGCTAATTGGGCAAGCATGAAGAACCCAGGAGGCAGACCTACACCTCAAGTTTCTGTGATGTCCTTTCAGGGGAAACTTGGACACTCAGCTATACACAGAAGAGAAGCCCACATGAGGATGGAAACAGAGCTTGGAATTACGCAGCTATGAGCCAAGGAACACCAAGGAATGCCAGCAACCACCAGAAGCCAGGAAGAGGCAAAGATTCTTCCCTAAATCCTTCAGAGGAAGCATGGCATTTCCAATACCTTGATTTTGGACTTCTATAACTGTTTTTCTGTAACTATGAGGAAATAAATTTCTGTTGTTTTAAGC
>TCONS_00089083
GCGTGTGCGGCGGGTCGGCGCTCCAGGGCTACGGCCTCGGGAGAGTCTAGCTCAGGTTCTAGTTCCCGGGTAGTCTGAGGCCAGCTCTTGCCCTCCGGCCCCCGCTTCTCTCCCATTGTGCCTGTCCTGGCTCACTGTCGGGACTGAGATGGTGCCGCGTGCGCGCCAGGCTCGTGGGTCTGCCGCACCCTCCAGGCCCGCCGCACCCTCCAGGCTCGCAGCCCAGGGTTTCGTCAGATTACGGCCTCCTCGCCCCTTCTGGGAAGGAGGCGCCTCATGTCTGAAGGATGATGCTGAATCCGATCATGACTGGACCAGTTCGTACCCTCGCCCTGATCCTTGGGTAGACAAGCGGGGCAGCCACGCCCTCCAGGCACATTTTTCCAGATACTCCTGCCAATTCGGGATTTGAGCTGTCTGTGCATGATATATAGCGGAGAGCATGGAAGATAGAAATGTCGCGTATGAGGAAGAGTAAAATTGACGCATGGAGCCTCCCACTTTTGGGGGGGAGATGGGGCGGCGGCTGGGGCATGTGTAAGTTCCCTGGCCAAGGATGGAAGCTGCGCCACAGCAGTGGCCCAAGCTGCTGCAGTGATAACTCTTGGTACTTAACCCCACTGTTCCATAAAAGAACTCTTGATGGAGCCTCCCACTTTTAATGAAAACAGTTCTGTTCCTGTTTCCCCACTCCAAGGTCATTTTAAACCTCAAATGTAAAAAAAGGCAGAACACTGTAAACCAACTATAATAGAAAAAATAAAAATCATTATAAGAATAAATAAATTTTAAAAATCATGACTTTTTCCCCCTCTCATTAAATTAGAAATTATATCAGAGTTCCCTGTGGTACAGTGGTTTAAGGAATCAGCAGCGTTATCACTGCAGCAGCTGGGGTCGCTGCTGTGACCCAGGTTCCATTCCTGGCCCTGGAACTTCCACAGG
>TCONS_00010837
GGGAAAACACTTTGCTCTCTCCCTCCTTCCTGGAATCAGGGATTCTGCACCTGCATCAGAGACCGTCCAGCCAGAGCCGCTGCTGTGCCTCCAGGGACCAGGAACGAGCACAAATAAGCGTTTTGAAATTGGATCTTGGACAAATGATCCCTTGGACAAATCCATGAAGGAAACTGAAGGCACGTGGAGCTACATCTTCAATGACAGTCCTGAAAAAAAAATCAAAGCAAGATGCTCTGTCTCCAAAGACATCTATTCCAAAGAGTACAGCTCTACCCCCAAATGGGGACAGGATGCAGAGTTTGCAGGGGTGTCTACTGTTATCTGTGTGTGAAGCATATCGAAGCGGTCCCCCAAA
>TCONS_00012986
GTCCGTCCGGGCGAGGAAGGAAATAGGGCGCGGGGCGCCGCCGTGGAAGAACTCCATTCAGAGGCAGTCGTGATAAACCAGAGCATCAGCCCTTTCCGCTGGGATACCAATAAGTCTTGAACTTCAAAACTGCTGACCTAAAAAGGATACTTGAGAAGGAGCAAGTCTTTCCTTTTTTCTTTTAAAGAAAGCAACACCAGAAGCAGTCGAACTTCCTTGTTCACTTAGGTGCATGCAAAAAAGAAAACAGGTTTACTCTGCTTCAGGACCCTCTCTTACCCCTCATGGCGTGAGCCTGAAGCCTGTCCACTGAGGAGCGTTCTAAGAACTTCCAGATCATTCCATGGAACTACAGCAGAAAGGACCCGAGGTCTGTCCCCGCCTGGAGTGACAGCATGGTGGAGGGGACGGATGGAGGGGCTCTGGCCTCGGGCGGAAGGGAGGGCACATCCCACGGCTGTCTCCTTGAATGGCTGCCTCCTCATCCTGTGACTTAACTTTTCTGGGTCTGGGCTGCCGGCCTGGTCCATAGGAGCTGCTCCCAGCTGTGAGCGGCTGCCCTTCGCCCCGCCCTGTGTCACCCACCCTCGTGTCACCCACCGTCTCGTTTCCCCCATGCTGATCCTTAATTCATTCTCTCATTCTTTCTAATCCCAGAACCGGCTCCAAGGCCTTGAGCTCTTACTCTGGTAAACACTCTTACCCCTAGACACTCCCATTCCCTCACACGCTGACTCACCATAAACAACCTCTGAGAGTCCCG
>TCONS_00012985
AGGAAATAGGGCGCGGGGCGCCGCCGTGGAAGAACTCCATTCAGAGGCAGTCGTGATAAACCAGAGCATCAGCCCTTTCCGCTGGGATACCAATAAGTCTTGAACTTCAAAACTGCTGACCTAAAAAGGATACTTGAGAAGGAGCAAGTCTTTCCTTTTTTCTTTTAAAGAAAGCAACACCAGAAGCAGTCGAACTTCCTTGTTCACTTAGGTGCATGCAAAAAAGAAAAGTTTACTCTGCTTCAGGACCCTCTCTTACCCCTCATGGCGTGAGCCTGAAGCCTGTCCACTGAGGAGCGTTCTAAGAACTTCCAGATCATTCCATGGAACTACAGCAGAAAGGACCCGAGATTCTCTAAAGAAGAAATCAAAGCGACTCAAGGCAGGAAGTGGCTTTATCCTGTGATCTCACTACATCCCACTTGGGGCTTCAGCGCCCAAAGGGAGGCCTCTTCCCTGAAGTGATAAGACGTGCCGCTTTCTGGAAGATCTGAGTGGCCACGGGAGCTTAAGGCAGTCTTGTCAGCAGGATGGCG
>TCONS_00012989
AGGAAATAGGGCGCGGGGCGCCGCCGTGGAAGAACTCCATTCAGAGGCAGTCGTGATAAACCAGAGCATCAGCCCTTTCCGCTGGGATACCAATAAGTCTTGAACTTCAAAACTGCTGACCTAAAAAGGATACTTGAGAAGGAGCAAGTCTTTCCTTTTTTCTTTTAAAGAAAGCAACACCAGAAGCAGTCGAACTTCCTTGTTCACTTAGGTGCATGCAAAAAAGAAAACAGGTTTACTCTGCTTCAGGACCCTCTCTTACCCCTCATGGCGTGAGCCTGAAGCCTGTCCACTGAGGAGCGTTCTAAGAACTTCCAGATCATTCCATGGAACTACAGCAGAAAGGACCCGAGAATTACAGGAGTCTTTTACAGACCTTTC
>TCONS_00022575
CCAAAACATGGCATAATAAGCAATATATTGCTCTTGGTGAAATCGCACCTTTCATATCAGTAGGGAAAAACTTAAAATGGATATGAGAAGTGAAGAAAGTGATCATAGGAGCAAGTCATCTCAGGTAAAAATAAAAAGCAAAAGAGCAATAATATTTAATATTTGTTAAGAAAAAATAATATTGACTGTGTTTAGTTATAAGCATTTGTTTCATACTCTATTGATCTAGCTGTTGGATTTGCCACTGATGGTTTGAAGGTTTATAATATTACTTACCTTTGTGAAAAATTTTTGTCTGAGTTTGTGATCGGTGTACAGTTCGAGTCCCTTTGAATATAGATCCATTCATACAACATAGGTGAAATATGGTTGAATAGAAAGTAGTTTAGGAAAAAGACAAAAAATGTAATTTTTTATTTGTCATATATAAAAGGAAATGAAATCTGG
>TCONS_00012691
TTTAAGGAGCAAGGATTCTATCGGGGAACGCCTGTGTAAGGCAATACAGTCCAGGGTCCACAAAAGGCTGGCGGAGCCATCAGGTCTCGATGCAAGTCAGTCCTTGAGTAAAGAAGAGAAAAAGAAAAGGTTGGGTGCCACGCAGCCTAGAGAAGGTTTGGCAAAGCCAAGGGAGAGTCCCCCGGCCCAAAACTACTGTCAAGAAGTTCCTCGTTTCGCAGGAACGGATGGGCCCAGCGTTCCTACTTCACTCAATCACGGCCTGGGTGCCACCCGCGGGAGGAGTGGTCGCGCTGCAAACTGCGCGGGAGTTCAAAGTCCTGCCGCTGGGACGTGGGGGACGCTTTCACAATCTCTCTCCCCGCACCTCCGCACTTGTTTTCGGCCTCAAACCTGCAGGGCCTCATGAGGCTAGGGGTCGAATAGGGGCTGTAGCCGCCAGCCTACACCACAGCCACAGCCAAGCTGGATCAGAGTTGCATCTGCGATCTAGCGATCTACACCACAGCTCAGAGTTGTGAATCCTTAACCCGCTGAGAGGGGCCAGACATCGTACCCACGTCGTCATGGATACTAGCTGGGTTCTTTAACCACTGAGCCACAAGGGGCACTCCGCCTTTACAGTCATTTTTGAGACCTCAGGGAGAACCTTCGAATCCTGTGGATTGGAAACTGGTCTACAGAGTATTTCCCTTTACAACAGGCATTCTTGAACTTGGAACCCATGAGAGAATCTGAGGGATTCAAAAACTTTAGGAGAAAAAAAAAAGTCTTTATTTCCACTAACCTTTCAATTAAATGTTTCCTTCAACTACAGATGCAGGCAATGAGCAGAGTGGTATTAGCAGTTACTGTTAGCGTCACCAATAAAAATCAG
>TCONS_00054609
TGACCCCTGGACTCGCTCAGTGGTTAAGGATCCAGCATTGCTATGAGCTGTGGTGTAGGTCACAGATGTGCTTCGAATGTGGTGTTGCTTTGGCTGTGGTGTAGGCTGGCTGCTGTAGCTTCAATTTGACCGTTAGCCTGGGAACCTCCATATGCTGTAGGTCCAGACCTTGAAATAATAAATAAGTAAATTTTTATCAGGGTCCAGGAATGTCGGAATTAGCCATCTTAAAAAAATTTACATCATGTAAGATGATGACACCAAAAAAACAACTAAATTTTCCTGTCGCCGCCTCTAAGGAGCAACAACTTTGTCCTCAGCTTTCAGAGGCGACCTCGCTGCTGTGTGACTGCTGCCCGCCCTGCTCACAACCATAACCACGGGAGCATCTGAAACCACATTTTCACACGTACCAACAAGAACGGGTGGTTTTGTCAGCATGTTCACTTCTGCCCAGAGCAGCTGAGCCCTGACAGGCCCCTTTAATAGGGTCTGGGTGTGTGCTCATCCAGCATGGGCCTCAGTGAGCTTGTTGGGAGCCTACTCTGTTCCGTGTGTGAGCGCCTCTGGGAGACTCTTAAAGGGAAATTTTCCACAAGAACAAGCCAATTTTTCACAACAGAAATCACAACTGTAGATTTCTTTGATGTCCTGTCGAGAAATGTTCTTCAAACATCAGAATCCGTTGAAATACTGAGAACTGCTGTTGTTCTAATGTTAACGAATGGTTGCTCTTTCCGGTGCATTTTGGTCAAAGATCTATAGGGGTTTTTTTTAACGATAAATTGTGATAATAACGTATATATAAATAGCTTACAAGCTATTGAATTTCTTGGAAATGTTCTGAGTACCACTTATG
>TCONS_00076070
CTCCAGTGATCTCTGATGATATGCGGGGATAATGGGTTACAAAGACAGACATTAATAAGGTCCCCAAAGCTTAGGTACATGCAGACTCTTTTAAAATAATGTTGAGAATTTCGAAAAACATGAGCTCTACTAATTTGTTTGCATTACAGACACATTTCCTTCGTTCTACGGACGGCTTCCAGGGACCATCGGATGGGAGACATCGCCA
>TCONS_00076071
CAAAATCAGGAGAAGATTGGGATCCATACCCTGTAAGAACCTTACAATGTTCTGAGACTTTCATGATATACTGCATGGGATTTTTGCAGTTTTCAAGATTCTAGGCGAAAAGAAACAATGCTGCACTCATGGGACTAGCACTGGCTGGAGACATTTCAACTGTCAGTTAAAGGCCTAAGGGGGAACTTTTATCTCCAGAAGAATTACAAAGGAGGATGGAGAGAGATGGGAAGATTTGGTGAATCCATTCTCTAGGAAGACAAGACTCAGGCCAATAAAAAGCTGTTGTGTTG
>TCONS_00049031
CTTGTTTATCCCAGTGAAAACGAAATAAAAACCTGCTATCTGTGTGGGTCTCTATTCCAGCTTCACATTTACACTGTCAGGAGACATTCAGATCTGGGGAAGAACACACGTGCCCTTTCCCAGTGGATGCAGGGAGAAAAGTTCCTCCTATCGCTTTGTGTTTAATGTTATGAATCTGACTTCCTTGTCAACATCAAGATTCATGACAGCAAACAGAGAGCTCATGAAGCCTGCATTTCTGTGAGTTGGGAATAGATTAGAGTATTTAGACAGCTTTCATGTCCAGTCCCTGCCAGTCTTGCTGGACATAAAAGAAACTTCAGAAAATTCTCCAGATCTACTACAGACCCCGAGTGAGATCCAGGGAGGAGAAGCATTACTTGCTGAAGGGAGGAAGCTGGTGGAGTAGCAGAGAGAAACTAAAGCCCTTCAGGAGCCGAATGAGCATGTATATTCAGGAGCCGATGTCCAGGACCAAGGTGAACTGGGGTTGAAGACATGCTCTGAACCGCAGGGTCTGTGTCTGTCCCCTTGTTTGCACAAATGCAAACCGAGGCTTGAAGGGAACAGAAAAGAGGTGAAGTGCCTGCCAATAATAAGCCTATGCTTCAGTGGAGAAGGCAAATCAGTAAGAAATTATGATGGAATGGCTGGATCTACACCAGATATCTTGTGACCATGAGACAAACATGAAGATGAAAATCAACACCCTGAGATACCTAATCAGAAAGGAGGAAAGATCCTAACTGCAAATAAACCAACATTACCAACAATAAAACTGGATATTTTTTC
>TCONS_00075881
TCACTTGTAGGAAATGCACAGCCTGGAGCTCAGAATGCAAGCTGGATGCTCCGGGTCTCTGCGCTGTACGTGTCCCTACAGACGAGGATGAAAGCAACCCGAGGCCAGCGGGCCCAGAGAGTGCGCAGCCGCACAACAACCCTGGGCATGTGCCCCTTGTCTCGGCTCCTGGCCAATCGCTGGCCCCGGAGGCCAGCTTCTGGCCTCGCCCATCTCCCTGCCCCCGCGCCCAATGACGCCCCGCCCCATGCTCCGCCCCGCTCCGCCCC
>TCONS_00057883
GTCCGAGGTCCGCGCCGCTGCCGTTACCGCTCGCCGCGGCGCTCAGAGCGGTTTTGCAGCGTGCGGCCGAGCTCCTCCAGCGTTGCCTCGGCCTCGGAGCACCCAGGCAGAACATTTCTGAAATATAAAGATGTTCATGAGGAGTTTCTCTGAAATTAGCCCTCCGGCTGCACAAGCGAGCCGCCCCGGGGACTTCTCCAGGCAAGAATGACAACAGGGCTGTGTCCTCAACCCCTCGATTCAGTACCTTAGACCAGCATCAGGGAACCTCCCACAGGGGAGGCCAATCAGCTGCCCTGCCCCAAAGAAGAGTTTTTAGCAGGAGAGAGAAGAAAGAAGCCACAAAGTGACAAGAGTGACCAGAACTGCGGGCCAGGTGAGTTCCGTGTCCCCAACCAGAAAAGGTGTCTAGGAAGAGACCCCACAGATGGAATATGTGTGGCTGTGGTTTCTAAGCAGACCCAGCCCTCACTCCAAGTCAGAGCCCACACAGGAGAGAGTGCTCAGCTGTGAGCATGTGGAATACACTTCCAGGTCACCCAGAACCTGGCGGTCAGGCCCGCTGTGTGACCAGGTGGGCAGGGTGTTACTCTGATGGGAGACTGGCAGAGGGGCAGGGACTTGAGGCCAGGTGTGTGTGAGCTAAGGGCACAGCTGGAGAGAAGCGGCCAAGAGGGTGGCCTCCAGGAAGCCTGTCCCCAGCGCAGACCTCTGCACAGCTGTGGAAGGGCACCTGGGCAGCAGCTCCTCACCAAGCCACTCG
>TCONS_00049784
GGGGACTGGGTTGTGGGAGACAACCACTCTTTCCCCACTCTTTCCGTTCTGGTCACCAGTGGAGACGCGGGGACAGCGGTTGGCTGAGCCTAGGCTGCGTGGTGGACGGACTCACCCCTCACTCATTCGCTCACGCTCTCATTCAGTCATTTGCTCACTTGCTCACGTGAACTTGGCCTCGGCTGGTACCTCTTAGAGATCCTGGTGTTCCAAGAGCAGACCCGCGGACCCGCCCACACTCACGGTGCCCGGACTGTGCCCAGCGTGGCTTTAGGGGCAGACGTGCACAGGAGAGGAGAGGCTCCGAGGAATGAGGCCATCAAAGGGACAGGCCCCAAACACGTCCTGCCTTCCGCATGTGGACGTCGACTCTCCTGTCCTCGCTGCTGGACGTGGCCGCCCTCGAAGCCCCGGGTCTCCACCAGGCCGGTCCTCCCGACCCGTCTCCAGTCCTGCCTGTGACCCGC
>TCONS_00049785
CAGGGGCGGGGGCTGTCCTGCTTTCTTCCTGCTCCAGCCCCACTGGCCCAGCCACGCAGGGTCTGACCTCAGAGAGCCTCACCAGACCCAAAGCAAAGGATGCTCTGGATTTTTTGAGGTGGGGGGGTCAGGGAGCCCTGGGGGAGCCTGCCTGACTTCAGCCCACTCAGCCATCAAAGGCCCAAGCAGCTCCCTCGGGGCTCCCCCGGCACCCCACTCCAAGAGCCCCTGTTCCCTGTCACCACCGAGTCCCACTGGGCTTCCAGACCATGCAGCGGAGGCCCGCGTCGGCTGAGAAGACAGCCTCAGGAGGCAAAGTCCAACAGCAGGAGCTGCTGAGCCCAG
>TCONS_00091693
AAAGGATTCAGGTTTCTGGCTCTTCCAGTTTTGCTGCCTCAACATTAGATCTTGCTGCCTCTTTAAATCCCACATTTAGTTAGGATTAGGGTTGGTAGCTGTTTATTAGTTGCGTCTTAACTTTCCTCATTAAAGAAAAAAAAAGGCTGACTCCGTCGTTCCTCCAGCTATTGGTATTCTGCAGCAGCTGTCTGATGGAGATGGAGCTCTCTGACAAGGATGGGCCGGAACTCCAGCTGCTGCACTCCTCAAACCTGACTGTGCATCAGAATCACCCAGAGGGGCTCGTGGAAATCTGCCTGCCAGGCCCCATCTCCTTTCCAGAGTGTTGGAATCAGGAGATCCAGGGTGGGGCTCAAGAAAGTGCATTTCTAACATGTTCTCCTCAGTGAAAAAATGTCATTTATTAGGTCATTTTATTGCATCATAATGTTTGGAGTCATGACTGGCAGATTTCACCTCCCCTTTTAAGTCCAGGCAGAGCCAGACACCAGCCCTGTTGGCTGAGGCATCCACCTTTGATTGAGAGCCAAGGAAGAGCAAGAGGACAGGCCCCAGCAGAACGTGGCTGATCTGCTGGGTAGACCAAGACCTTGGCGTTGGCCTCTCAATTTCTGGTATGAGATGGGCCTGCTTAGGTTTTCTGCTTCTTTTTGAATGAATTTTGAAATTTTACGTTTTCCTCAAAAAGTATCCATTTCGCTCAAACCTTGGAAACAGGAACACATATTTGTACAAACGATTATTTTATAAGATTTAAATTTCCTATATATAAATATCAAATCAATATGTTGCATACCTGAAACCAATATGATGTTACATGTCAAATACATCTCAATAAAGAAAGCTAAAAAAAGAATTATAATTTCCCA
>TCONS_00091692
GGCTCTTCCAGTTTTGCTGCCTCAACATTAGATCTTGCTGCCTCTTTAAATCCCACATTTAGTTAGGATTAGGGGCTGACTCCGTCGTTCCTCCAGCTATTGGTATTCTGCAGCAGCTGTCTGATGGAGATGGAGCTCTCTGACAAGGATGGGCCGGAACTCCAGCTGCTGCACTCCTCAAACCTGACTGTGCATCAGAATCACCCAGAGGGGCTCGTGGAAATCTGCCTGCCAGGCCCCATCTCCTTTCCAGAGTGTTGGAATCAGGAGATCCAGGGTGGGGCTCAAGAAAGTGCATTTCTAACATGTTCTCCTCAGTGAAAAAATGTCATTTATTAGGTCATTTTATTGCATCATAATGTTTGGAGTCATGACTGGCAGATTTCACCTCCCCTTTTAAGTCCAGGCAGAGCCAGACACCAGCCCTGTTGGCTGAGGCATCCACCTTTGATTGAGAGCCAAGGAAGAGCAAGAGGACAGGCCCCAGCAGAACGTGGCTGATCTGCTGGGTAGACCAAGACCTTGGCGTTGGCCTCTCAATTTCTGGTATGAGATGGGCCTGCTTAGGTTTTCTGCTTCTTTTTGAATGAATTTTGAAATTTTACGTTTTCCTCAAAAAGTATCCATTTCGCTCAAACCTTGGAAACAGGAACACATATTTGTACAAACGATTATTTTATAAGATTTAAATTTCCTATATATAAATATCAAATCAATATGTTGCATACCTGAAACCAATATGATGTTACATGTCAAATACATCTCAATAAAGAAAGCTAAAAAAAGAATTATAATTTCCCA
>TCONS_00091691
GGTAGCTGTTTATTAGTTGCGTCTTAACTTTCCTCATTAAAGAAAAAAAAAGGCTGACTCCGTCGTTCCTCCAGCTATTGGTATTCTGCAGCAGCTGTCTGATGGAGATGGAGCTCTCTGACAAGGATGGGCCGGAACTCCAGCTGCTGTGAAAAAATGTCATTTATTAGGTCATTTTATTGCATCATAATGTTTGGAGTCATGACTGGCAGATTTCACCTCCCCTTTTAAGTCCAGGCAGAGCCAGACACCAGCCCTGTTGGCTGAGGCATCCACCTTTGATTGAGAGCCAAGGAAGAGCAAGAGGACAGGCCCCAGCAGAACGTGGCTGATCTGCTGGGTAGACCAAGACCTTGGCGTTGGCCTCTCAATTTCTGGTATGAGATGGGCCTGCTTAGGTTTTCTGCTTCTTTTTGAATGAATTTTGAAATTTTACGTTTTCCTCAAAAAGTATCCATTTCGCTCAAACCTTGGAAACAGGAACACATATTTGTACAAACGATTATTTTATAAGATTTAAATTTCCTATATATAAATATCAAATCAATATGTTGCATACCTGAAACCAATATGATGTTACATGTCAAATACATCTCAATAAAGAAAGCTAAAAAAAGAATTATAATTTCCCA
>TCONS_00091690
TTTCCTCATTAAAGAAAAAAAAACAGGGCTGACTCCGTCGTTCCTCCAGCTATTGGTATTCTGCAGCAGCTGTCTGATGGAGATGGAGCTCTCTGACAAGGATGGGCCGGAACTCCAGCTGCTGCACTCCTCAAACCTGACTGTGCATCAGAATCACCCAGAGGGGCTCGTGGAAATCTGCCTGCCAGGCCCCATCTCCTTTCCAGAGTGTTGGAATCAGGAGATCCAGGGTGGGGCTCAAGAAAGTGCATTTCTAACATGTTCTCCTCAGTGAAAAAATGTCATTTATTAGGTCATTTTATTGCATCATAATGTTTGGAGTCATGACTGGCAGATTTCACCTCCCCTTTTAAGTCCAGGCAGAGCCAGACACCAGCCCTGTTGGCTGAGGCATCCACCTTTGATTGAGAGCCAAGGAAGAGCAAGAGGACAGGCCCCAGCAGAACGTGGCTGATCTGCTGGGTAGACCAAGACCTTGGCGTTGGCCTCTCAATTTCTGGTATGAGATGGGCCTGCTTAGGTTTTCTGCTTCTTTTTGAATGAATTTTGAAATTTTACGTTTTCCTCAAAAAGTATCCATTTCGCTCAAACCTTGGAAACAGGAACACATATTTGTACAAACGATTATTTTATAAGATTTAAATTTCCTATATATAAATATCAAATCAATATGTTGCATACCTGAAACCAATATGATGTTACATGTCAAATACATCTCAATAAAGAAAGCTAAAAAAAGAATTATAATTTCCCA
>TCONS_00091697
GGAGAACAAAAAGGAGAGTTATAAAGAGCTGTTTACACCTTTCATCAGAAAGCATCCATGAAAGGCCTTCTGCATACACCCTTCCAAGGGAGAACAGCCTGCATCCAGCTTTAGCAGAGTACATGGGCTGACTCCGTCGTTCCTCCAGCTATTGGTATTCTGCAGCAGCTGTCTGATGGAGATGGAGCTCTCTGACAAGGATGGGCCGGAACTCCAGCTGCTGCACTCCTCAAACCTGACTGTGCATCAGAATCACCCAGAGGGGCTCGTGGAAATCTGCCTGCCAGGCCCCATCTCCTTTCCAGAGTGTTGGAATCAGGAGATCCAGGGTGGGGCTCAAGAAAGTGCATTTCTAACATGTTCTCCTCAGTGAAAAAATGTCATTTATTAGGTCATTTTATTGCATCATAATGTTTGGAGTCATGACTGGCAGATTTCACCTCCCCTTTTAAGTCCAGGCAGAGCCAGACACCAGCCCTGTTGGCTGAGGCATCCACCTTTGATTGAGAGCCAAGGAAGAGCAAGAGGACAGGCCCCAGCAGAACGTGGCTGATCTGCTGGGTAGACCAAGACCTTGGCGTTGGCCTCTCAATTTCTGGTATGAGATGGGCCTGCTTAGGTTTTCTGCTTCTTTTTGAATGAATTTTGAAATTTTACGTTTTCCTCAAAAAGTATCCATTTCGCTCAAACCTTGGAAACAGGAACACATATTTGTACAAACGATTATTTTATAAGATTTAAATTTCCTATATATAAATATCAAATCAATATGTTGCATACCTGAAACCAATATGATGTTACATGTCAAATACATCTCAATAAAGAAAGCTAAAAAAAGAATTATAATTTCCCA
>TCONS_00091696
CCCAAGGTCATGTGGTGAATTAGTAACCAAGACAGGGAAAGGATTCAGGTTTCTGGCTCTTCCAGTTTTGCTGCCTCAACATTAGATCTTGCTGCCTCTTTAAATCCCACATTTAGTTAGGATTAGGGTTGGTAGCTGTTTATTAGTTGCGTCTTAACTTTCCTCATTAAAGAAAAAAAAAGTGGGGGCTGACTCCGTCGTTCCTCCAGCTATTGGTATTCTGCAGCAGCTGTCTGATGGAGATGGAGCTCTCTGACAAGGATGGGCCGGAACTCCAGCTGCTGCACTCCTCAAACCTGACTGTGCATCAGAATCACCCAGAGGGGCTCGTGGAAATCTGCCTGCCAGGCCCCATCTCCTTTCCAGAGTGTTGGAATCAGGAGATCCAGGGTGGGGCTCAAGAAAGTGCATTTCTAACATGTTCTCCTCAGTGAAAAAATGTCATTTATTAGGTCATTTTATTGCATCATAATGTTTGGAGTCATGACTGGCAGATTTCACCTCCCCTTTTAAGTCCAGGCAGAGCCAGACACCAGCCCTGTTGGCTGAGGCATCCACCTTTGATTGAGAGCCAAGGAAGAGCAAGAGGACAGGCCCCAGCAGAACGTGGCTGATCTGCTGGGTAGACCAAGACCTTGGCGTTGGCCTCTCAATTTCTGGTATGAGATGGGCCTGCTTAGGTTTTCTGCTTCTTTTTGAATGAATTTTGAAATTTTACGTTTTCCTCAAAAAGTATCCATTTCGCTCAAACCTTGGAAACAGGAACACATATTTGTACAAACGATTATTTTATAAGATTTAAATTTCCTATATATAAATATCAAATCAATATGTTGCATACCTGAAACCAATATGATGTTACATGTCAAATACATCTCAATAAAGAAAGCTAAAAAAAGAATTATAATTTCCCA
>TCONS_00091695
CCCAAGGTCATGTGGTGAATTAGTAACCAAGACAGGGAAAGGATTCAGGTTTCTGGCTCTTCCAGTTTTGCTGCCTCAACATTAGATCTTGCTGCCTCTTTAAATCCCACATTTAGTTAGGATTAGGGTTGGTAGCTGTTTATTAGTTGCGTCTTAACTTTCCTCATTAAAGAAAAAAAAAGTGGGGGCTGACTCCGTCGTTCCTCCAGCTATTGGTATTCTGCAGCAGCTGTCTGATGGAGATGGAGCTCTCTGACAAGGATGGGCCGGAACTCCAGCTGCTGTGAAAAAATGTCATTTATTAGGTCATTTTATTGCATCATAATGTTTGGAGTCATGACTGGCAGATTTCACCTCCCCTTTTAAGTCCAGGCAGAGCCAGACACCAGCCCTGTTGGCTGAGGCATCCACCTTTGATTGAGAGCCAAGGAAGAGCAAGAGGACAGGCCCCAGCAGAACGTGGCTGATCTGCTGGGTAGACCAAGACCTTGGCGTTGGCCTCTCAATTTCTGGTATGAGATGGGCCTGCTTAGGTTTTCTGCTTCTTTTTGAATGAATTTTGAAATTTTACGTTTTCCTCAAAAAGTATCCATTTCGCTCAAACCTTGGAAACAGGAACACATATTTGTACAAACGATTATTTTATAAGATTTAAATTTCCTATATATAAATATCAAATCAATATGTTGCATACCTGAAACCAATATGATGTTACATGTCAAATACATCTCAATAAAGAAAGCTAAAAAAAGAATTATAATTTCCCA
>TCONS_00089833
TAGGTATCAAGTCAGCACTGCAGGAAATCAGGAAGAAAAGATGGATAGGAAGAAGGGGAGAACAAGGGCAAGCAGGAATGTGTGCAGAGGATGGTCTGGATCTTGCTTCAGCCTCCAAATTCCCAGTTCCTATGATGCAGGTATCTGGCAGAAGAAGCTGAGGTCCAAACATGCACCTGGCCTGGGGGCAGGAGAAGCTGGAGGAGCTGTGGCCCTGGCAGCTGCTTCATCCAGTAAGAACCTAAAGAAATGGTGTTACCTGGCAAGAGATCTGCTATCCTTTATGAAAAATCCAGCCAAGGTGACAAGTTACTCTTACTTCCAGTATTCTCTCTACCAGTGAGATGGCATGAAGAAATAGACCATTGAAGTCTGAAGGAAGATGAATTATTGGAAATAATTATGAGAGAAGGAATGGAATGCCTATCTATTTCTTTGTAACCCAATTTCATGGAGAATTGTTGTCAACTCATTTGAAAGAGAGCATATGGATCAACCAATTAATCTGACAGTGATTTAGGTAGTCTGTTTGCTTGCCCTGGATTTCCAGTAGGACTTGGGAAGCTGGATCTGAGAGATAACCGCCATGGAGAGATACTTGAGTGCTTTTTGGTGTGTGTACAGTACAGAACTTGGTGAAAAAGTCCCTGAAACTCTTTGAGGAGTATAAAAGTGTCCTTATTTTTTGTCCTTCCAGATTTCTTATCCTATCTTCAAAGCATAAACAAAAATTATATTTTTCTAAACCTGATGGATTTTTCTCAGCTCTCTTTTCTTTGGTCCTGTTCTTGACACCCCGCATAATGACAAGACATGCCACTCTCTGCCCTCTCTAGCCCTTTTTCTGCTCTTATTTCAGACATCTTTCTTCCAGAAATCTCACAGTGATGAAATGAAAGAGTCCTAAGTTATTCTTTGCTCTGAGGATGACTCTGTACATACTGTGCCATTAAGA
>TCONS_00005100
TGACAATTGAGCTGTGCCAGAACAACCAAGGCTGGATCGACTGGCTCTCACCACCTGGACCATGAGGGACTGTCCTTCTCAGGCTTCCAGCACAGCCACCTCCTGCCGGGGGATGCAGGAATCAGGCCACCTCCGTCTGTCCTTGCCAGAAACTAGGCTGCACCACAAGAAGCTCCTGGCTTAGCCCTGGATCCTAACTGTCACGTGGCCAGAGAAACTGGTGGGATCTTCAGATGCAGAATATGGTGGGGGCAGCGGTGTAACCATTCTTGGTTAATAGTAGTTTCCACCACTGAGACTTCTCATTTGGATGCAAATGCTTCTCAATTGAGGAAGGTTATTATAGTTATTGCCGGTAATGAAATGAAT
>TCONS_00096580
CCCCTTTCCACTTGATGCATTTGGATCATGTTAACATCCCCTTCAAAAGCCTGCAACCTTACGTTAACATACCCCACTTCCCAAATTAAATCTTATCATGTGCAAAACCTCTTGAACATTACCCCGCCCATTTTCTCAAAGCACTTGGAATATATAACTCTTCTTGAATTAAGCAAGCCTGCTCTTCCGGGCTTTCAGATCTTTGAAGATGCTCACAGCCAAGCTTTTCTCTCTGCACACTTGCCCCTCCACCTCTTCAACATGTCAGAAACCTTTCTTTTCCTTCCCTTGCTCCCTGCTCCTCCATTCTTTCTCTGTCTCTCCTCTTCTTCCCCTCCCTCCCTCATTCCTTCCTTTCTCCCTCCCTCCCTTTCTTCTTCCTTTCTTCCTTCCCTCCCTTTTGTTTCTCCTTTCATTCTGTCAGTGGGCACCCTTTGTCATGCTGTGAGCCAGGCACTGGAAATACAGACACAAACAAGGAACTGACATCGATTTCTAGCCATTCTCTTGACTTCATTCACTCCTGCATTGCCAAGCCCTTCTGTAGCCACACTTCCTTTATTTTGCGTTTAGTCTTTAGATTTATTTGACTGTGTCCTTAATGTCTTCTGTTCTTCTGTTGTTTTCCTACGTGTCCTATTTCAGTAAGTTGCCTGTTGGGTAAACCTGAAGCTTTTCTGACGGAGCATCTTCTCCAGAGCCATGAATGGGGTGCCCTCACACCCATTCAAGCAGTGTTCTTGCTTGACTGAGTCTTGACCATGGTGAACAATGAGGACAACCTCCGTTTTTCTCGTGATGCAGCATTTCACGTCTCGTTAGAAACAGCCTGGCCCCCAGAGTATCGTTACATTTCTTTATTTGTGTGCAAGAGTCGATGTGATAACTTTCTGTGACATGTTCTGTTATTTTTTTAGTTGTGTTGATGTTCCTTTCAGCCAATCCTATAGTCCCCCCATCTCAGGAATGTCTCCCCAGTGACAGGACACAGACTGCAGAGACCGCTGTACTGGTGGACGCTCAAGCCAACTGTGAAGTTGAAACAAAGGAATCAGGACTCGGTCACCTGAAGACACCTCTTCTGCTAAGCGACACACCCACATGATGCAGTTCAGCCAGTAGACTCTCAGAACAAGAGGCAATCTTTGCAAGAAACAGGAACACTTGAGAATGACTTCTAGATTTCTGACTTCCCTTCCTCGTGTTGTCAATCCATGAAGTTAGAGTGACTTACAGAAGATCCCACATTTGCGTGTAGCAAAGCAAGGTCCAGAAACCATGCCCTCAGCGGCTCTTAAATAAACAACTGCATCCTGCCTAAAAGAAATGTGAGCTTGAATTTGATCAATGACAACATTCCATCTGGGTGATCAGGGGCGGCATGGAACCTAGTAGACTGCTCAGTTTTGCACCTCTCTGGCTTCTCACCTCAGCGTGAAAAATAGCTATAGCTCTGGGCTGACATCTTTAGATGCAGGAATTGTCAGTGGTCCATCCACACAGAACATACAATGGCCCAAGTTATGTGTACAGTGTCTTCAATGATTTGGAATTCTCAGTTCACCTAAACAGATCTTCTCATGAGCATTTCCTGAACCAATTTTATGCACAGTATATATTAGAGCTTCCACATCAAGATTTAAACACGACTGTTTCGCTAGTTCTTATGTTTTTGACGGTATCAGTGGTTCTTTGCTATTTTAACCTTCACTTATCCAGGTGACTAACTCAAGAATACTTCAGCAATAAAAAGCTGGAATTGAGGAAACCTTATTCTTTACCAGCCCCTTCGCCTTCAGTTGGCATTCAGTCATGCCAAATAGAGGGGTCAGCTGGAGAACTCAAATTTGAAATGCAATTTTGTCTGAAGTCCGTTAAGCTGTGTTTACTTAAGGGCAAGCTTCTAGATGTTTGAAAGTACCTGAATATTTAACTGTTGTAAATTTCCAGTTAGATATCTGGCATTGTTGCACTTGGACCTGCTGGTGGCTCAGGTCATCCTATTTTCAAAATGATCATTGGCCATGTGTCACACAATTCTCATTAAGTGAGTTCATAGAGTTTTTTAAGTCGAGCCAAGCACAAAATGTGACTTTGTTGACATTTTATGAGACTTTGTCATATGTCCCCTGAACCCCCCAATAAAAGCACTGTTG
>TCONS_00030870
TTCAAGAACCAGTGAAAAGGGTATATGTTTAAGAATCACTCACTGGCTGAGGAAAAGTCTTGAAGAAAAAGGAGGTGGAGTTTTCCTGCTGTTTTAGTCTTGAAAGTCACTCTACTTCCAGTTTCCTGCTGGGGATGAGGATTGGAGGCATGAGGCAATGACTGATTTTCCAGCTCCCCCTGGGAGCCTGCTGGAGGAGCTTCCCAGGAATGGGGCAGAGGAAGAGTTTCCACCTAACGCCGAGGTGGCCTCAAGAGTAAGTGAAAATGATTGGATCGTTGACCAAAGATATGATTCCAGCAGCAAAGATGAAGACTCTCCATGTAGGGAACCACACGCAGGCCACTCCGTCACCATCTCTGCCCTCATGCATGCAGAGGCCTATTTGACAGATTCTGAGGATTAGGATCCAGAGACCAGCAACCTGCATGTAATTGATTTCCAACTTATGTGTCTTTTTAAAAATCTGTTTATTTGCTACCTATGGACTCTTCTTTGTAGCTCTCTCCCATTCTTTTTTATGATGCTCAGCCTGAAGGACCTGATCTCATCCAGGCACTTGAAATTCTGGGATCTTCAATGTCTATAAATTTTTTTTCTTGTCTTTTTGCTTTTTTTAGAGCTGCTCTTGCGGCATATGGAGATTCTCAGGCTAGGGTCTAATCGGAGCTGTAGCCGCCAGCCTACACCAGAGCTACAGCAACATGGGATCCGAGCCAGGTCTGCGACCTACACCACAGCCACAGCAACGTGGGATCTGAGCCATGTCTGCAGCCAACACCACAGCTCTCGGCAACGCCGG
>TCONS_00025063
GAGGTCTGACTCTCTCTGGCTCTAGTTACCCAGGAAGGGCTGCCTCATGCCAGCCCAGATGGTCATGGGCCCCACTAGCCCATTTAGAGCTTGGGGTCAAACATAGGAGCATTAGGATTTGAGAAGGAAAGGCATAGCTGGGGAAATTTCCATTTTGAGATCTGGGAAAAGAGATTGAAGATGATGAGGTACCAGGAATTGGTACCTTGGTGACCTCAGATCCTGTTTGTGACCAAATTTGCCACATGAGGTACAGGGCCACCACAGCAATGTGGGATCCAAGCCACGTCTGCAACCTACACCACAGCTTACTGCAACTCCAGATTCTTAACCCACAGCAAGGCCAGGGATCAAACCCACAACCTCATGGTTCCTAGTCAGATTCATTAACCACTGAGCCACGAGGGGAACTCCATGAACTCTTAGTTTCCATGGAATTAACTATGATATTTAGGGTCAATACTTAGCATCTTTATTAAGAATCGGGATGGGTTAAGTTTTTTAATTTTGATGCTTTTGGGGGCCTTACTATCACTGGAAGTTGTGGTCCCTCCCAGGGTTAGCAAATTCCTACAGATAGCAAACAACTCCCTTGGCAGTTTCATAGACAAACCAGCCAATCCAAGACCATACCGCAACCACATGCTTTATCTGCTGCTCACAGTGTCTCACCTTTGGCCACTGTTCCTCTGTCCTAATTGCCCCAGGCCTAGGTACCTGACAACTAGGAAGAGTCCCTATATCTGAGAGTCTGCAGAAATTATTCAAACTAGACTGTCCTAAACCTGCTTACCCTGCCTCACCTATTCCTTCCTGTGAAAACCATTATGAAGGTTCTTGCCCATGTTCCCCCCTCAATTTCCTTTTCTCCTGACTGGCCCTTATGCTCCTCTAGGTGGCCCTGTGTGGCATGATGTGCCCCTTCTTTTGGGAACTGTCAATAAAAAATTGTCTTTTCAGTGACAGTCATCTCCTTATGTGCTGGCTTCATTATACTTGAATAATAATGAAAACTTACATTTTTTTTCTTTTTCTCTTTTTTGTATTTTTAGGGCCACACATGCAGCACATGGAGGTTCCCAGGCCAGGGGTCGAATGGGAGCTGTAGCTGCTGGCCTACACCACAGCCACAACAAGGCCAGATCCGAGACATGTCTGCGACCTACACCAG
>TCONS_00025062
GAAATTTCCATTTTGAGATCTGGGAAAAGAGATTGAAGATGATGAGGTACCAGGAATTGGTACCTTGGTGACCTCAGATCCTGTTTGTGACCAAATTTGCCACATGAGGTACAGGGGCCACCACAGCAATGTGGGATCCAAGCCACGTCTGCAACCTACACCACAGCTTACTGCAACTCCAGATTCTTAACCCACAGCAAGGCCAGGGATCAAACCCACAACCTCATGGTTCCTAGTCAGATTCATTAACCACTGAGCCACGAGGGGAACTCCATGAACTCTTAGTTTCCATGGAATTAACTATGATATTTAGGGTCAATACTTAGCATCTTTATTAAGAATCGGGATGGGTTAAGTTTTTTAATTTTGATGCTTTTGGGGGCCTTACTATCACTGGAAGTTGTGGTCCCTCCCAGGGTTAGCAAATTCCTACAGATAGCAAACAACTCCCTTGGCAGTTTCATAGACAAACCAGCCAATCCAAGACCATACCGCAACCACATGCTTTATCTGCTGCTCACAGTGTCTCACCTTTGGCCACTGTTCCTCTGTCCTAATTGCCCCAGGCCTAGGTACCTGACAACTAGGAAGAGTCCCTATATCTGAGAGTCTGCAGAAATTATTCAAACTAGACTGTCCTAAACCTGCTTACCCTGCCTCACCTATTCCTTCCTGTGAAAACCATTATGAAGGTTCTTGCCCATGTTCCCCCCTCAATTTCCTTTTCTCCTGACTGGCCCTTATGCTCCTCTAGGTGGCCCTGTGTGGCATGATGTGCCCCTTCTTTTGGGAACTGTCAATAAAAAATTGTCTTTTCAGTGACAGTCATCTCCTTATGTGCTGGCTTCATTATACTTGAATAATAATGAAAACTTACATTTTTTTTCTTTTTCTCTTTTTTGTATTTTTAGGGCCACACATGCAGCACATGGAGGTTCCCAGGCCAGGGGTCGAATGGGAGCTGTAGCTGCTGGCCTACACCACAGCCACAACAAGGCCAGATCCGAGACATGTCTGCGACCTACACCAG
>TCONS_00025067
GAACATGCATTCTCATGGATACTAGTCATGTTCATTACCACTGAGCCACAACAGGAACTCCTCTGAAGCTCTTTTGGATGCAGAGGTCTGACTCTCTCTGGCTCTAGTTACCCAGGAAGGGCTGCCTCATGCCAGCCCAGATGGTCATGGGCCCCACTAGCCCATTTAGAGCTTGGGGTCAAACATAGGAGCATTAGGATTTGAGAAGGAAAGGCATAGCTGGGGAAATTTCCATTTTGAGATCTGGGAAAAGAGATTGAAGATGATGAGGTACCAGGAATTGGTACCTTGGTGACCTCAGATCCTGTTTGTGACCAAATTTGCCACATGAGGTACAGTAACGAGAATTCAGGTGGCCCCTCTGGTCTCAGAAGAAACCTGGTGTTTTGGAGATTACTCCTGCCCTTACTGCTCTAGGTGGGCCTGATTCTCCAAGCAACACCTCATAGCACCTTTTCACATGACCTGATACAAAACCCTCTCAGGTGGCTGTGAGTCCATATAGAATTCCTGCTGCTGGTCTTTGACTTCATCTCCAGTTTCTTGCCACCCCGTGACATTTAAGAGGCATGTAATAACTCCAACTTGATCTTCCTCTGCTG
>TCONS_00025066
GTGAAGACAAGAGTGAACACAATACACTATTTGCTCATAGCACCTGAGCCTCTCCAATCTTGAGACCCTCCTCTTCTCCTGCTTCTCTGATTGAAGATGATGAGGTACCAGGAATTGGTACCTTGGTGACCTCAGATCCTGTTTGTGACCAAATTTGCCACATGAGGTACAGGGCCACCACAGCAATGTGGGATCCAAGCCACGTCTGCAACCTACACCACAGCTTACTGCAACTCCAGATTCTTAACCCACAGCAAGGCCAGGGATCAAACCCACAACCTCATGGTTCCTAGTCAGATTCATTAACCACTGAGCCACGAGGGGAACTCCATGAACTCTTAGTTTCCATGGAATTAACTATGATATTTAGGGTCAATACTTAGCATCTTTATTAAGAATCGGGATGGGTTAAGTTTTTTAATTTTGATGCTTTTGGGGGCCTTACTATCACTGGAAGTTGTGGTCCCTCCCAGGGTTAGCAAATTCCTACAGATAGCAAACAACTCCCTTGGCAGTTTCATAGACAAACCAGCCAATCCAAGACCATACCGCAACCACATGCTTTATCTGCTGCTCACAGTGTCTCACCTTTGGCCACTGTTCCTCTGTCCTAATTGCCCCAGGCCTAGGTACCTGACAACTAGGAAGAGTCCCTATATCTGAGAGTCTGCAGAAATTATTCAAACTAGACTGTCCTAAACCTGCTTACCCTGCCTCACCTATTCCTTCCTGTGAAAACCATTATGAAGGTTCTTGCCCATGTTCCCCCCTCAATTTCCTTTTCTCCTGACTGGCCCTTATGCTCCTCTAGGTGGCCCTGTGTGGCATGATGTGCCCCTTCTTTTGGGAACTGTCAATAAAAAATTGTCTTTTCAGTGACAGTCATCTCCTTATGTGCTGGCTTCATTATACTTGAATAATAATGAAAACTTACATTTTTTTTCTTTTTCTCTTTTTTGTATTTTTAGGGCCACACATGCAGCACATGGAGGTTCCCAGGCCAGGGGTCGAATGGGAGCTGTAGCTGCTGGCCTACACCACAGCCACAACAAGGCCAGATCCGAGACATGTCTGCGACCTACACCAG
>TCONS_00025065
GAAGACAAGAGTGAACACAATACACTATTTGCTCATAGCACCTGAGCCTCTCCAATCTTGAGACCCTCCTCTTCTCCTGCTTCTCTGATTGAAGATGATGAGGTACCAGGAATTGGTACCTTGGTGACCTCAGATCCTGTTTGTGACCAAATTTGCCACATGAGGTACAGTAACGAGAATTCAGGTGGCCCCTCTGGTCTCAGAAGAAACCTGGTGTTTTGGAGATTACTCCTGCCCTTACTGCTCTAGGTGGGCCTGATTCTCCAAGCAACACCTCATAGCACCTTTTCACATGACCTGATACAAAACCCTCTCAGGGCCACCACAGCAATGTGGGATCCAAGCCACGTCTGCAACCTACACCACAGCTTACTGCAACTCCAGATTCTTAACCCACAGCAAGGCCAGGGATCAAACCCACAACCTCATGGTTCCTAGTCAGATTCATTAACCACTGAGCCACGAGGGGAACTCCATGAACTCTTAGTTTCCATGGAATTAACTATGATATTTAGGGTCAATACTTAGCATCTTTATTAAGAATCGGGATGGGTTAAGTTTTTTAATTTTGATGCTTTTGGGGGCCTTACTATCACTGGAAGTTGTGGTCCCTCCCAGGGTTAGCAAATTCCTACAGATAGCAAACAACTCCCTTGGCAGTTTCATAGACAAACCAGCCAATCCAAGACCATACCGCAACCACATGCTTTATCTGCTGCTCACAGTGTCTCACCTTTGGCCACTGTTCCTCTGTCCTAATTGCCCCAGGCCTAGGTACCTGACAACTAGGAAGAGTCCCTATATCTGAGAGTCTGCAGAAATTATTCAAACTAGACTGTCCTAAACCTGCTTACCCTGCCTCACCTATTCCTTCCTGTGAAAACCATTATGAAGGTTCTTGCCCATGTTCCCCCCTCAATTTCCTTTTCTCCTGACTGGCCCTTATGCTCCTCTAGGTGGCCCTGTGTGGCATGATGTGCCCCTTCTTTTGGGAACTGTCAATAAAAAATTGTCTTTTCAGTGACAGTCATCTCCTTATGTGCTGGCTTCATTATACTTGAATAATAATGAAAACTTACATTTTTTTTCTTTTTCTCTTTTTTGTATTTTTAGGGCCACACATGCAGCACATGGAGGTTCCCAGGCCAGGGGTCGAATGGGAGCTGTAGCTGCTGGCCTACACCACAGCCACAACAAGGCCAGATCCGAGACATGTCTGCGACCTACACCAG
>TCONS_00025064
GAACATGCATTCTCATGGATACTAGTCATGTTCATTACCACTGAGCCACAACAGGAACTCCTCTGAAGCTCTTTTGGATGCAGAGGTCTGACTCTCTCTGGCTCTAGTTACCCAGGAAGGGCTGCCTCATGCCAGCCCAGATGGTCATGGGCCCCACTAGCCCATTTAGAGCTTGGGGTCAAACATAGGAGCATTAGGATTTGAGAAGGAAAGGCATAGCTGGGGAAATTTCCATTTTGAGATCTGGGAAAAGAGATTGAAGATGATGAGGTACCAGGAATTGGTACCTTGGTGACCTCAGATCCTGTTTGTGACCAAATTTGCCACATGAGGTACAGTAACGAGAATTCAGGTGGCCCCTCTGGTCTCAGAAGAAACCTGGTGTTTTGGAGATTACTCCTGCCCTTACTGCTCTAGGTGGGCCTGATTCTCCAAGCAACACCTCATAGCACCTTTTCACATGACCTGATACAAAACCCTCTCAGGGCCACCACAGCAATGTGGGATCCAAGCCACGTCTGCAACCTACACCACAGCTTACTGCAACTCCAGATTCTTAACCCACAGCAAGGCCAGGGATCAAACCCACAACCTCATGGTTCCTAGTCAGATTCATTAACCACTGAGCCACGAGGGGAACTCCATGAACTCTTAGTTTCCATGGAATTAACTATGATATTTAGGGTCAATACTTAGCATCTTTATTAAGAATCGGGATGGGTTAAGTTTTTTAATTTTGATGCTTTTGGGGGCCTTACTATCACTGGAAGTTGTGGTCCCTCCCAGGGTTAGCAAATTCCTACAGATAGCAAACAACTCCCTTGGCAGTTTCATAGACAAACCAGCCAATCCAAGACCATACCGCAACCACATGCTTTATCTGCTGCTCACAGTGTCTCACCTTTGGCCACTGTTCCTCTGTCCTAATTGCCCCAGGCCTAGGTACCTGACAACTAGGAAGAGTCCCTATATCTGAGAGTCTGCAGAAATTATTCAAACTAGACTGTCCTAAACCTGCTTACCCTGCCTCACCTATTCCTTCCTGTGAAAACCATTATGAAGGTTCTTGCCCATGTTCCCCCCTCAATTTCCTTTTCTCCTGACTGGCCCTTATGCTCCTCTAGGTGGCCCTGTGTGGCATGATGTGCCCCTTCTTTTGGGAACTGTCAATAAAAAATTGTCTTTTCAGTGACAGTCATCTCCTTATGTGCTGGCTTCATTATACTTGAATAATAATGAAAACTTACATTTTTTTTCTTTTTCTCTTTTTTGTATTTTTAGGGCCACACATGCAGCACATGGAGGTTCCCAGGCCAGGGGTCGAATGGGAGCTGTAGCTGCTGGCCTACACCACAGCCACAACAAGGCCAGATCCGAGACATGTCTGCGACCTACACCAG
>TCONS_00025069
GTGAAGACAAGAGTGAACACAATACACTATTTGCTCATAGCACCTGAGCCTCTCCAATCTTGAGACCCTCCTCTTCTCCTGCTTCTCTGATTGAAGATGATGAGGTACCAGGAATTGGTACCTTGGTGACCTCAGATCCTGTTTGTGACCAAATTTGCCACATGAGGTACAGCCAGTAACGAGAATTCAGGTGGCCCCTCTGGTCTCAGAAGAAACCTGGTGTTTTGGAGATTACTCCTGCCCTTACTGCTCTAGGTGGGCCTGATTCTCCAAGCAACACCTCATAGCACCTTTTCAC
>TCONS_00025068
TTGAGTGAAGACAAGAGTGAACACAATACACTATTTGCTCATAGCACCTGAGCCTCTCCAATCTTGAGACCCTCCTCTTCTCCTGCTTCTCTGATTGAAGATGATGAGGTACCAGGAATTGGTACCTTGGTGACCTCAGATCCTGTTTGTGACCAAATTTGCCACATGAGGTACAGTAACGAGAATTCAGGTGGCCCCTCTGGTCTCAGAAGAAACCTGGTGTTTTGGAGATTACTCCTGCCCTTACTGCTCTAGGTGGGCCTGATTCTCCAAGCAACACCTCATAGCACCTTTTCACATGACCTGATACAAAACCCTCTCAGGTGGCTGTGAGTCCATATAGAATTCCTGCTGCTGGTCTTTGACTTCATCTCCAGTTTCTTGCCACCCCGTGACATTTAAGAGGCATGTAATAACTCCAACTTGATCTTCCTCTGCTG
>TCONS_00004964
ATTTATATTGGTATCTGTTATTTGTGAATTTCCTAACTATTCAGAGGCCCACCAGTCTCCTGGCTGTTCTTTGACTCTTCTAGACTCCCAGCCGCAGGCGCAGGCATGGCTTTGATGTTCTTCTGTGGTGGGGGCACTTTTCCCCAGATAGTCACTGCCCTGACCACTCTGTTGTAATTTTATTAATTGCTCTTCCAACCCTCTTGTTCTCTCTTCCCTTTCTTTTTCTCCATAGTAAATATCACCTCCTAACATACTTCATACTTTATATATTTATTGTGTTCATTGTCTCTCTCTCCCCAAGAAAATATAAGCTCCTGAATACCGGAGTTTCTTTTTTAATGAAATATACTGATTTATAATATTGTGTTAATTTCAGATATAAGCAAAGTGATTTAATTTTTTATATTTTTTTTCAGATTATTTTCCATTACAGGTTATTATAAGATATTAAATATAGTTCCCTGTGCTATCCA
>TCONS_00016504
GGGTTACCCAGTTCCCTCCGTTTGCACCCCCACCGCCCCTGCCCGGGTGAGTCCCCGCCCCTTTCCCCGACCCGCCACCAGGTGTCCGCGGTCCCGCTGGGGCTCCCAGGTAAGGACAGCGCAGGAGCGCAGCCGAGCCTCCCCTCGGAGGCCGCACTCCCCTGCCCAGTCACAGCGCCAGGCAGTGGAGGAGTCTGGGCTGCGGCCCTGCCTCGCTCTGAGGCAGCAGGTGTGCCCTGGGCGGGGGGCACTGGGAGCACCTGCCTCCGGCCCCCTGGGCGCCCGGCAAAGCTGGACTTGCGCGCTGCAGCCCAGGCGTCACAGGCACTTACTTTTTTTCATCTTCACCTCCACCCTGGGAGCTGCTTGAAGACAAGCCAGGTACCAGCTGACTAAGAACAACTTATGGAAGAAACATTTAACCTGGAAACTTTTATCCATTGCCCCGTGAGTTGGAAAATATTTTCATGTATATGGTTCTGTATTTGTGTTGGTCTATTTTAGCAGTAGACTATCCAGACCCAGTTTGAGGCCTGGAACCAAGGCAGCAGTGCTGGGCTGGGAGATGGGAGGAGTCTTGGCTGCAGCAAGACTTCTTGAAGTGAGAGACGTGAACTGACTGAAAAGTGAAAAAAAAAAAGTGAAATTGGAAAACAGTGGGTTGAACATCATGCAATCAGTTCCTTTAAGGCAGAACTTGCGGGAGCCTTCCAGATGGTCTCCAAGGAGATAACAGACAACTTCCTGAGCTCTTGTGACCACGGCCTCCTTCTCACAGTGGTCATAGCGTTTGGAGGACAATGTTTGGACAACACTGATACCAGGAATTTCTGAAGACAGGGAGTTCCCCTTGTGGTTCAGAGGCTTAAGAACCCAACTTGTATCCATGAGGTTGCAGGTTCAATCCCTG
>TCONS_00077188
AAATACCAGCCTCCAGAATTGTCAGAAAAACTTCCTTCCTGAAGCCACCCAGCCTGTGGTATTTGTTAATGTAGCCGGAGCAAGGCAGACCCACAGGGACCTCTGGAAGCAGAGTCCCATCCCTTTCCCCCAGCAGACACCATCCTCTGCCCAGGGGAAGAGTTCTGCTTACCCTTTTTCTGACAAAGGAATATTATAGAGACAAAGCTGGAAAAAACACGTCACCCTGTGAAGGAGCTTTGGTTCAGCTGCAGAGCTAAACTC
>TCONS_00096458
CTCATCACCGGGATTCCTGCGCGAACCTGGATGACCCGTCTTCAGGAGGTTGCCGGACTCTGCCTGCGTCCGCCTCGCTCTACTCAGCAGCTAGACGATGCGGGTCAGCTGTGAGAGTCTCCGTGTTAGTCCCGTGACAATATCCTGCTGCCCTCTTGTTCTCCCTGTGGAACTACTGAGACTCAGGAGTGTCGAGTGCAAAGGTCAGCCCATCTCAGCACAAATCCAGATCAGAA
>TCONS_00100024
CCAACGCGGTGACAGTGCCAGGCACCGACGGACACGCCAGGAAAGGCCGGCCTCCGCCAAGTAAGTCCAGAGGACGACCGCGCGCGGGGCGGACGGGGCGGGCGCGGAGACCACACACCGTGGCACACGGCACCGTGGACGGTACGCGAGCCACACGCACCCCGGGCGCCCGGCGCGGCCGGAACCCGCCGCCCGGCGGCCCGTGTTTCCGGGGGGACTTCCCGAAGCGCCCCGCGCGCCGCGCCACGTGACCCACGGGCGCGCGGGAGGAGAGCGAGCATGCGCGGTCCGCGCCGGGGACTTCCGGGCGAGCGGCGGGCGGTGGCGGAGGGTCGCTGCCTGCGCCCGCCCGGCCCGGGCCGCGCCCGCTCTCCTCGGCTGGGCGGGTCACGGTGCCTTCTCCAGCAGCCCGCCTTTCCTCGCCGCCGGTCTCGCTGCTGTGACAACTCGCGGAGGGGGCGTGGCGAGCTGTGCCCTCTAGAACCTCCGCAGGTGGCCTCAAAGGACAGGTGCAGCCATAAGAAGCAAAAGAAGAGAAGAAAATGCATATCCGGTCTTGGCCCCATTTCCGGCGCGGGGCTCCCGAAACCCTCGGCGTTTCCCCGGTGACGCCCTCATCACGGTGTCCTCCGTGAGCGGGAGACTTTGGAAGCACCCAAGGGTGGGGACTGGTTGCCAGGAGCGCCAGCCGCGGGATATCAGGGCTGCACTTTCCGCCTGGACCCCTGACCTGGGGGGGCGGGGCTGGAGGCTGCGTCCGTCCGTCCGTCCTGTGACATGTCACCAGCTGTGCCCTGGCATGGCGTCTGTGAGAACCCAACACGCGGGCGTCGAGGCCGGTGAACCCGGGAGCTTCGGGGAGACTGGCCCCTGCGGAGGGAGCTCCTTGCGCCCCACACCCGGCCCGCGCGCCTCCCATCTGGCTGTTCCCGAGGTCCGTCCTTTCCAATAAACCAGTGATCTCGAAACCCGTCCTCCTGAGCTCTGGGAGCCGCCCCCGCACACGAATCCAAC
>TCONS_00100023
GCCGGGGACTTCCGGGCGAGCGGCGGGCGGTGGCGGAGGGTCGCTGCCTGCGCCCGCCCGGCCCGGGCCGCGCCCGCTCTCCTCGGCTGGGCGGGTCACGGTGCCTTCTCCAGCAGCCCGCCTTTCCTCGCCGCCGGTCTCGCTGCTGTGACAACTCGCGGAGGGGGCGTGGCGAGCTGTGCCCTCTAGAACCTCCGCAGGTGGCCTCAAAGGACAGGCAGGTGCAGCCATAAGAAGCAAAAGAAGAGAAGAAAATGCATATCCGGTCTTGGCCCCATTTCCGGCGCGGGGCTCCCGAAACCCTCGGCGTTTCCCCGGTGACGCCCTCATCACGGTGTCCTCCGTGAGCGGGAGACTTTGGAAGCACCCAAGGGTGGGGACTGGTTGCCAGGAGCGCCAGCCGCGGGATATCAGGGCTGCACTTTCCGCCTGGACCCCTGACCTGGGGGGGCGGGGCTGGAGGCTGCGTCCGTCCGTCCGTCCTGTGACATGTCACCAGCTGTGCCCTGGCATGGCGTCTGTGAGAACCCAACACGCGGGCGTCGAGGCCGGTGAACCCGGGAGCTTCGGGGAGACTGGCCCCTGCGGAGGGAGCTCCTTGCGCCCCACACCCGGCCCGCGCGCCTCCCATCTGGCTGTTCCCGAGGTCCGTCCTTTCCAATAAACCAGTGATCTCGAAACCCGTCCTCCTGAGCTCTGGGAGCCGCCCCCGCACACGAATCCAAC
>TCONS_00022368
TGGACGCTCAGTGCCCCACGGAGAGGTCTTTGCTCTGGAGGAACTGATGTCCAAATACTCTGCCTTAGGTCTTGGAGCAATGTTAGTAGGACAATAATGTCCTCAAGCATTGATAATAACCAATTTAACCTTCACTATGCCTGAAGTTCTGCAACAGCAGTGATTTGCCTGTCAACAGGACTGTGACACTGAACAGAAATGTACTCAAGTTCACAGTATCAGATTCCGGGAACACACCTCTGCATTCAGGAAAGGGATCAAGTTCCTCATGGTCTATAATACCAGTAGCAGGGAAAATCTCTGGGTGGTGACTTCATGGCTGGGACAGTCTTTGGAGTGAGAATGGGAAAGGAGCTAGAAAAAGGTCTTTCCATGTCTAGTCAAGGAAAGCATCAAGACTGGTCCTATGGAAATTTCCTTGGAGAATTGCCTTTGAGGGGTGGGAAGGATTTACATAAGTGGAGTAGAAGTGGAAAGACAGTTTGCCTTAGTCATAAAAGTGTGTGTATAAGCACAAATACAGCAATGTGAAAGACTGTAACAGAGACTTCTGAGTCGAAGATGGGCAGAAGTAAAAGTCTGATGTGATAAGGGTCTTATTTTCCCTTTAAAAATTCTCCAATATAGCTGAAAATAAGTGCAATATATTTTCCCCTCTGATAAATTCTGTCT
>TCONS_00096454
GTGGCTAGGTAGCAGGATCCTGAAGAATGTTTCTGTTCTCTTCAGGGCCATGATGAGGCCTCAATCTCCACCAGCCCCTCCTTCCCTGTGCAGGTAGAGGTATATAGGTGTGGTGTCATGTACCAGTCTTCACCAGCACTCTCCGTGCCTACTCCAGTGCTAACCAGCTTTACGGATCAACTGCACGCTGGTGATGGGCTGCAATTGTCCTAGGAACAACATGGCACCAGGGAGGCTCCTGGTTGAAGTCTGTGAGTCATGTACCAAGCACAGGCATGACTGAGAGCAAAGGAACGGCAGCCTGCTTTTCTTCGAGATAGGTCATCAGGAGCCCGAGAAGGGGCCGACGTGAGGTCTTTCGCCTCATCAGCAAGTCAGGAAGAGAGCCTTCACCAAGAACCGAATCTGCCAGCACTGCCTTGGACGTCCCAGCCTCCAGAACAGTGAGAAATCATTGGGTGTTTTTGAAACCAACCAGCCTACGACATTTTGTTACAGCAGCCTGAGCTGACTAATACTACCTCCTGTTCGATTTCTCAGCCTCTTGCCTCCATCCCTTGTGTGGAATGTCTGTTTCTTTCATGGCACTTACCACTGATTATAAAAGTAGATTTGTTAGTCTGTTAATTAACTCAGTGATGATCTTCAGGATCAGACGGCACCCTCCTCGAAGCTGTGCACCTTTTGTTCACCATTCTGGGCCCAGGACTGAGTGCCATGTTGGGCACATAGTACATGCTCAATAATATGTTTCTTGGAGAAATGAAATGCTGACAATGAATGTTTCTAACCACTTCTCCCTGCATTCTGCCTGGTCCCTTCTGACTCATGCCTTGTGCATTGACCAGAGTTAACAAACGAAAACAAACTTCACCTCGCCCAACCCTTCTTTGTCAGTGTTTACCGTTTTCCAATGTTTATGGGAGCTGAG
>TCONS_00044558
GGCTGCTAAAGGGCCGCTGCTTTCGGTCGCCGGGCTCTTGCTAGTGCTGGCAAAACGGCTGCTCCCGGCACGGAAGGGACGACAGGCCTGACCAGGGGACTCCGGACCGGAGTGAGGGGGGCCGAGTTGGGCCAGTGATGTGCTGAGAGGGAAAACCCCTGCGGGAAACGAGCGCGCCCCAACAAATGAGCCCCTCCCCGCACAGCCGTGTCGCGGAGTGTGGAAGAGTTTGCAGCCGGGAATTGTGGCTTCGCCGTCCTTCCCTCCGAGGAAGCCCTCGTTCCTGCCGGTAGACCTGTCCCGGCGCCGCTGAGTGTGGTCACGCTGCTGTTACCTCTTCTGCTTCTGACGCGAAGGCTACTCACGGAGCGCTCATTAGATGCATCTGTGCCTATGGCTTTCCTGAAGCTCAGCTCAGGTTTTACTACGCTTCTTGTCAGCACGGTGGTGCGCGTCGTAGGCTCGTGTAAGGAAAGAGAATCAAGATTTATCCAGTCCAGTTTTCCTAACTTGGAGTTGTGAAACCTGGACCTAACTTCAGTATCTTACTACTGAAAGTGTCGCCCATAAAGTAGACTTCTCTGTTAAATTCGTAGTTTTTTGCTGTGGAACTTGGGCTTTGTTTTATGTAGTCCACGCTTGAAAACGCCTTTTAGAGAGGAGTATAAGCCGTTGGTTCGAAATTAGTAGATTCCTTTGGTCTCTCAAAAATAACAGAATCTCGACAAGGAGTTTCTATTATTTCTTATTTTAGTAACCTCTTGAAAGAATACTTGCATAGGAGGGTTAATGAGCATTGCTAACCCAACCTTCTGATAACTATTGAAATTCCGCCTACCTACATAATACAAGATACTTCAAGCCACATACTGGAAGAGATGTCAGAAGATTCAGAAAAGGAAGACTATTCAGACAGAACAATCAGTGATGAATATGAATCAGTATGTTTTTCTCTCTTAGAGATAAAAACTTTTTATAAAGGATAAATTTACAGTACAAATATTGTAAGTTCAATTGGTTATAAAAATCAACTTGTCCCTGAAGCTGGGAAATAAATTGATTAAAAGTGAAGATACTGCAGTGTGCAGTATGCCCTATCTAGAAAGAGAATCTATGTTGATACTGAGGTGTTTTTGTTTGTTTTGGCTTTTTAGGGCCACACTCACTGCATGTGGATGTTCCCGGGGCTAGGGGTGGAATCAGAGCAGCTGCTGGCCTGCACAACAGCCGCAGCAATGCTGCACCTGGGCCGCGTCTGTGACCTATACCACAGTTCATGGCAACACCAGATCCTTAACTCACTGAGCAAGGCCAGGGATCAACCCAAAACCTCATGGTTCCTAGTCGCTTTGCCATGATGGAAACACCTGAGATTTTTTTGAGAAAATATTTTGGCTGATTCTTTTGAATTTTTATTAAAATTATAATTCATGTCCACTTACTTTCTTACATGTACTAATTTTGTGTTACATGATAATGTGTCATGATATTGAAACTTCCTATGTTCTAAACCTGTTTGTCACAATAATAGGCTTAATGTGGCACTGATGAAACAAAGGAGTGTAGAGAGATTAAGGGGGTGGGAGAGACACAAAATGCAATAGTTAAAAATGTTTTGTCTGGGAGTTCCCATCGTGGCTCAGTGGAAACGAATCTGACTAGCATCCATGAGGATGCAGGTTCGATCCCTGGCCTCACTCAGTGGGTTTAAGCATCTGACGTTGCCGTGAGCTGTGGGGTAGGTCACAGATGTAGCTCGGATCCCACATTGCTGTGGCTCTGGCGTAGCTACAGCTCTGATTCGACCCCTAGCCTGGGAACTTCATATGCTGCAG
>TCONS_00002204
GCCCATCAGACACATAAACAAAGAGGAGATGGGGATTCAGGGAGCTTCATTCTGAGTGATGAAATTCAAGTAGGAAACTTCAACTGCAAAAGAAATTCCTCTCCACCATCTGTATTCCAGCGGCAGTGCATCCTCAACATTGCCTCCTCTGATGTCCCATTTCCATTCTGCTCTCCTTCAATGCAGACATTGCTTCAATGCAGACATTGCTGAATCCCTTGAACTGCTCACTAAATGTTTTCCTTTTCTTCTTGGCCACATGTAGGGATAAAGCTGTCATATTTGCTTTCATTTGTTTTCCTTCATGCCCTTCCAAATTGTGCTCAGTGAAACTCCTTACAAACGTATGAAATTAACATTTCTGATTCTGATAAAACAAAGTATTTTT
>TCONS_00059943
CTGGGTGAGAGCCCGGCTGGCCCTGGCCCCACATCCCGTGTGTGTCGCACTGCGGACCTCTGGTGTCTGGCAGTGGGAGTGCAGGAGGCGGGACCCTTGGGGAGTTTCCTGGAACTGCGGCTTTGAAGGGAAGGGCGCGTTCTATTCCCTGAGCCCAGGGGACTCTCCCGGGCGGGCGGGGTATTCAATCCGCCTCCCCTGTTCTGGGCCTTTCTTCCCGGGCTGAGGCAAGCCTTGGCTGACAGCATCTCCTCAGGGGATCTGCTCCGCTCGCTCTCCATGTTGGTTTGCCTGACACAGCGAATGGTTTCCAGTGCTGCTGTTTTCCAGCTTTGGTTTTGTGAGGGAAACAGCCTCTCATGGTTCTAATCTCCCGGCCAGGGCCTCCATCCCAGGGACCCGCTCCATGGCCGCAGCTAAAATGGGCATCAGCAGTTGTGCGTCTGACCGGGTGTGTGCTGGTTTCCGGGAGGCCCTTTCCCGCCGCCATCTGTACCACGGTCTGTCACATCTTCCCCCGCCCCGCGGGGGGGGGGGCCTTTCCTGGGAGGAGGCAGAGGACTTCTCTTGCTCCAAACAGAACAAAACCGGTTCCCTGCTCCAGCGGTCTGCAGAGGGATACTTCAGAAACTGGTTACTTAGGACACTGGTACAACTCAGCAGCGAAAGGGCTGATGTTGGGATGCTATGAATTTATGAATTAACTAAACACTTGTCTAAAGAATTAGTTGTTTTTCTTTTCAAATAAAGCCCTCCAAAAGGTGC
>TCONS_00059942
CTGGGTGAGAGCCCGGCTGGCCCTGGCCCCACATCCCGTGTGTGTCGCACTGCGGACCTCTGGTGTCTGGCAGTGGGAGTGCAGGAGGCGGGACCCTTGGGGAGTTTCCTGGAACTGCGGCTTTGAAGGGAAGGGCGCGTTCTATTCCCTGAGCCCAGGGGACTCTCCCGGGCGGGCGGGGTATTCAATCCGCCTCCCCTGTTCTGGGCCTTTCTTCCCGGGCTGAGGCAAGCCTTGGCTGACAGCATCTCCTCAGGGGATCTGCTCCGCTCGCTCTCCATGGCCTCCATCCCAGGGACCCGCTCCATGGCCGCAGCTAAAATGGGCATCAGCAGTTGTGCGTCTGACCGGGTGTGTGCTGGTTTCCGGGAGGCCCTTTCCCGCCGCCATCTGTACCACGGGTTCCCTGCTCCAGCGGTCTGCAGAGGGATACTTCAGAAACTGGTTACTTAGGACACTGGTACAACTCAGCAGCGAAAGGGCTGATGTTGGGATGCTATGAATTTATGAATTAACTAAACACTTGTCTAAAGAATTAGTTGTTTTTCTTTTCAAATAAAGCCCTCCAAAAGGTGC
>TCONS_00059941
CTTTGAAGGGAAGGGCGCGTTCTATTCCCTGAGCCCAGGGGACTCTCCCGGGCGGGCGGGGTATTCAATCCGCCTCCCCTGTTCTGGGCCTTTCTTCCCGGGCTGAGGCAAGCCTTGGCTGACAGCATCTCCTCAGGGGATCTGCTCCGCTCGCTCTCCATGTTGGTTTGCCTGACACAGCGAATGGTTTCCAGTGCTGCTGTTTTCCAGCTTTGGTTTTGTGAGGGAAACAGCCTCTCATGGTTCTAATCTCCCGGCCAGGGCCTCCATCCCAGGGACCCGCTCCATGGCCGCAGCTAAAATGGGCATCAGCAGTTGTGCGTCTGACCGGGTGTGTGCTGGTTTCCGGGAGGCCCTTTCCCGCCGCCATCTGTACCACGGTCTGTCACATCTTCCCCCGCCCCGCGGGGGGGGGGGCCTTTCCTGGGGTTCCCTGCTCCAGCGGTCTGCAGAGGGATACTTCAGAAACTGGTTACTTAGGACACTGGTACAACTCAGCAGCGAAAGGGCTGATGTTGGGATGCTATGAATTTATGAATTAACTAAACACTTGTCTAAAGAATTAGTTGTTTTTCTTTTCAAATAAAGCCCTCCAAAAGGTGC
>TCONS_00059940
CGGGGTATTCAATCCGCCTCCCCTGTTCTGGGCCTTTCTTCCCGGGCTGAGGCAAGCCTTGGCTGACAGCATCTCCTCAGGGGATCTGCTCCGCTCGCTCTCCATGTTGGTTTGCCTGACACAGCGAATGGTTTCCAGTGCTGCTGTTTTCCAGCTTTGGTTTTGTGAGGGAAACAGCCTCTCATGGTTCTAATCTCCCGGCCAGGGCCTCCATCCCAGGGACCCGCTCCATGGCCGCAGCTAAAATGGGCATCAGCAGTTGTGCGTCTGACCGGGTGTGTGCTGGTTTCCGGGAGGCCCTTTCCCGCCGCCATCTGTACCACGGAGGAGGCAGAGGACTTCTCTTGCTCCAAACAGAACAAAACCGGTTCCCTGCTCCAGCGGTCTGCAGAGGGATACTTCAGAAACTGGTTACTTAGGACACTGGTACAACTCAGCAGCGAAAGGGCTGATGTTGGGATGCTATGAATTTATGAATTAACTAAACACTTGTCTAAAGAATTAGTTGTTTTTCTTTTCAAATAAAGCCCTCCAAAAGGTGC
>TCONS_00059944
CCCGGCCCTGCTCCCCAAGTCCTGTGGCTGCTCCTGGGGCCTCCATCCCAGGGACCCGCTCCATGGCCGCAGCTAAAATGGGCATCAGCAGTTGTGCGTCTGACCGGGTGTGTGCTGGTTTCCGGGAGGCCCTTTCCCGCCGCCATCTGTACCACGGGTTCCCTGCTCCAGCGGTCTGCAGAGGGATACTTCAGAAACTGGTTACTTAGGACACTGGTACAACTCAGCAGCGAAAGGGCTGATGTTGGGATGCTATGAATTTATGAATTAACTAAACACTTGTCTAAAGAATTAGTTGTTTTTCTTTTCAAATAAAGCCCTCCAAAAGGTGC
>TCONS_00004186
TTGGGCTGCGCCTGCACCCGTGCTCACAGGGACCAGCCAGGCTTCTCACTGTCACCGTTCTCTTCTGGGCTGCCTCCTCTGGAATCACCATCAGAAGAAAACTCAGAAGAAAGGTCACAGTTCCCTGACCCCTACACTGACCAGCCCAGACCCTACCCTTGCTGCCCCCATGGAGGCCGCCATGGATTGGTTCTGGAAGCTTCCTCTCCCGCCCCCTTCCTTTGGGACTGCATTTCTGCCCCTGTCAGCTTTTGCTTGGCTGCGTGTCCAGCATATGTCCCAGCAGAGCCACCAACGGCGGGGGCAGCAAAGGTCACAGAGACGGGAGAGTCACTGCTGCTCAGGAGCAGGACTTCTCAGGCGCTGGGCCACTGAGGACAAGACACTAACCCGAGTGGAGACCAGAGGAGAGCCCTTCACAGCACTGAGCTTCATCAGCCCACTGTCTCACCTGCCTTCCGAGACACGAGAGACAGAGACGGCAGCTTCCAGCTCATCAGGTGAAGGGCATGTAAGATGCCCCCCCAGCTCCCCCCGGGGGCCACCTCCCAAGTCCAGGGGTGTGAGCTGCCAACACTGGAGGACGTGCTCGCCTGTGGGGATTTCATCCGGTTGGAAAGCGGGTCCCGGCGCTGTGCAGTCAGCTGCTCCCGTCCGTCCCAGGGCCAGAGCACAGGGTGGGGGGGCTTCGGCGTCTCCAGGGAGCTCGAACCGGTGGCTTCCTTCACCACAACGCGGCAAAAATAAAACCTCCCACAGTAAGTGACCGAATCAAAATAGCGTTTCTTTTTTTGGTTCATGGCTGCCCCACAAAGGCCTGGCTTCACGATCCGCCGACACCAGGGCCCAGAGCACCTGGTTCCCCCTGTCCCGGCCGAGGGTCCAGGTGGACAAGAGGCCTCCTGGGGCAGCCGCCTCGAGCTGCCAGCTGAGGACCTGCGGGGCAAATGTGCCCAGCCGCCGCGGGGGCGCTGCCCGGGCACAGACACGGGCGCCCACGGCCGCGCGAGGCCAGGGTCCCTCCGGCCAACATGCCACATGGACCAGGTGCAGCCACTTCAAGGCTGGGGCTGCGGGCTTTCCACGCGGACGCCAGCAGGCTTCCCTGGGCGCCTCACCGCTGGGGACGCGGGGCTGGAGACGCTGAGAGCCGCTCTGGGGGCAGAGACGAGAGTCAGCACACATGTCCTTCACGGAGCGCGTCCCCCGCGTCACCTCGCAGCCGCCGCAGCGGGAGACGGGCACCCCCATCCTCAGATGGGGCCTGGAGGAGCCACGCCCGGCGGCCAGCCTGCCCCCGGACTCCCGCAGCCCTTGGCTGCTGCCGTCCAGAAAGGCCTGGCGCCTGTGGGCCCGGACCTAAGGGAAATCAACCACTCCAGCTGCCGAGGGCTGGCCCCGCGGGGCCGGCGTGTCGCCAGCCCGAAGTTCAAGCCGCAGAAGCCGGCCGTGATTCCACCCACCTCGTCTACGCGGAGGCGGAGCATCTCGGGGCATTTCCACGAGCTCCCCAAAGCCCGAGCCCCAGCTGACCGAAATGAGTGCACGCTGGGGCTCTGAGACCGGCCCTCCTCACCACTTGGGGCCTGGGGGGCAGGACGGAGGGAGGGACCCCTTCTCTCTGTGCGCCCGCCCCTCAGGAAGCCAACATGCCGGCAGCACGTCTGCCTGTGTCCCCAGTGGTCACAGGAAGAGGATGGCACAGGTTGGCACCGCCTGAGCTGACCGTCTGAGACCCCAAGCCATTGTCCAACCGGCACAGATTAGTTAGAACAGGGTCTTTGCTTTTGGTGGAATTATGTGGAATCAGATTTGGGACACAGGCCATCCAACACTCCACAGCTGTTCTCTTTGGCAATGAAATATGCCTTTGATGGGCAAAATGGTAAAACATATCAAAGTAAAAATGAGCATAGGTTTATGAGGAAAATAATAAAAGTTCTTTGATGATGAAAAGATTGAGAATATCACTGTTCTTGATAAATTCAGATAACTCTAGGAAGCCTGAGGATTGGAGCAACTTTGAAAAAGGGGCCACTCCTGATGTGATGAGATCAAGCAAACGGGTAGGGAAACCGTTCCTATTTAAGGGTGAAAGAAAATTATGAAC
>TCONS_00079390
TCTGGGTACCAGCCGGGTTCCTCGGCTCAGAAGGGCACGCATCGCCTGTGCCCCTGCGCGTCCGGGGAGTCACTTGGGACGCAAACGCTCCAGGGTCGCGCCCGCACCAAGCTCCCTCCCAGGGACAACGCCTCCTGGCCCCGCCCGGCCGGAATCATTTCCGCGTAGGGCAGGGCTCCCACTTCCTCTAAGGCCTCCGCTGGAGAACCCCACACGCTGGACGAGGTCTGG
>TCONS_00065228
TTTGCTCATAGGGTACCACGTGCAGAGGCCTTACACCCAGCCCTCCAGACCAGAGTTCCTGGTGTGAAATGGCTACACCCAGCACCTCAGCTCACAGGGTCCACAGTAGCATTCTCCATCGTCGCTTTTGTTTGGTGAAGGGAAGCAGCCAGCCCTGTGAGCCAAGAAGCAAGACCAGGAAAAGGCCCAGGAGACTTGGCATATCTAAAAACCTGGACAACCAG
>TCONS_00009677
CTGGCCATTATGTTGGTTCTGAACAGGATCACCCAAGAAATGCAGCCAGAAGCCAAGGAGCCCACCAGGAAGGAGCCTGGGAGTCACTGTCGCGCACTGGGGTTGGTGCCCTGAGCGGGATCAATGAGGGACAGAACCAGTGGGGACAGCTAGGGGTCTGGCTTATCTCGTGAGGGCAGGTCCTGCCCTTTCTGAAGTCCCCATGCGACCAGCCTACCCTGCTTCCTGGGTAGGCCGCCGTCTCAGGCTCTGGAGACCGGGACGCAGGACAAGCCTGGGCCCAGGCCTTCGAGTCCAGCTTCCAACAGCACAGGGCCTTCTCAGAACCCAGCGGCGCGCTCACCCGGCTCTGTCCCACCACACCAAGGAGCTGATGCTTTGCATCCTCAGATGACAAAGGGTCCAGAAGGCAGTCCAGGCTGCTCCCTCAAAGAGCTCCTGCAGCCATCGGATGGCTCCCGGGGCGGCAGGGTCCAAGGTGCTGGCGTTAGTACCGCTGCTGGGTCTGTGAGCTGCAGTGGTCCCAACTCGGCTGCACAGTGTACAGTTCTGCGGGGAGGAGGCTGCTTGTCCAAGGCTGGTGCTGACACCTCTGCCTTAAGGTCTCTGTCTGCGGAGCGAGGAGGCCCAGAGCGGGGTTCTGCCCTGGAAGGAGGGGAAGATCGCCCGAGGGGCCTGCTTTGGGCGCAGGCCTCTCCTGACCCTTCTCGGCTCCAGCCCCGTGGCCGTCTTTGCCCTGCGGTCGGGCCCTTAGCTCTCTTCTCGGTGCTGCCCAGCCAGTGCCTTCGGTCCTGGGCGTTACTGGCTACTTGAGAAAAAGGAAAGGGGTGAACCCCTTCCTCCATCCAACTGCCTCAGACACCCCCTCCCCACCCCGGCAAAGCGATTCCTGCCTCCCTGTAACCATGGCTACCACCGAGAATTTTAGCTGGACCCTTGGCAGCGCGGCTCTGGAAGCCTGTGGCGTTACCACGTTTCCCCTCTGAGCCTGGGATCCACAGCTCTGCTTTCAGTGGACGCTGCCCTGAGCCCAGTCGTCAGTGGCTTTCCTGCAGCAAGTGTGTTCCCAACCGGCCAGGTGGCATCAGCCTCCATGTTCCCTCTGCAGCCTGGGACCCCTGGCCACCGGCCATCTCCCAGGGACCTCCGGGTCGTGGCGACTGCAGGAGGCCAACCCTCGTGGTGCTAGAACCCTGGGGACACTGGTCCAGACCTCGGAAGCCGAAACCCACGCTCCTCTCACCGCCCTGAGTGCCCAGAGCAGGCTCAAGGCGTCCTCCTACCTACGCACCTCCACCTGCTTCTCGACTCAGACCCCTGGGATCCCTCAAAAAAAGAAGCCGGGTCCCAGAGCGAAACTCAACCCCCCCAGGCGCCTTGAGAAGATCACAGGCTCTCAAGGACAGGGGTGTGTGCTGCCCCTCCCCTAGCCCCCAGGCCCCCTCCTTACCAACGCTGCAAGCAGAGGGTATGGTTCAACGCCCAGCCCCTGGGAGGTGCCTGCTCGGCCCCTTGTTTCTGGAAGAAGACCAATCCGTTTGTCCCATGTGCGTGCTGTGCTCTCAGTCCCCGCCTAGGCACTCAGAATAAAGCACTAGGTAACTGGAGGCCAACGGAGG
>TCONS_00065227
CAAAGGCTTTCCAGGGAGAGTTTGTATTCTAGAGTGGTCCACAGTAGCATTCTCCATCGTCGCTTTTGTTTGGTGAAGGGAAGCAGCCAGCCCTGTGAGCCAAGAAGCAAGACCAGGAAAAGGCCCAGGAGACTTGGCATATCTAAAAACCTGGACAACCAGCAGCCTGCAAGATCAGCTCACTCCTATGGGGAATGCACCCCACCTGGTGACCCTAACCATCCAGTCTGCGCTGAAGTTACAGGGTGCTTCATGCAGAGGCCTTGCCCCTGGCACCTCAGACCAGAGTTCCTAGTGGGAGAAGGGCTGTCCCTGGCACTTCAGTTCAGGGACTGTGTGCAGAACTGCCCTGCACAGCTCTCAATTCAAGATGGCAGCAGCAGCCGCATGCAGAGACCTCCACCTGGAACTGTGATCAAAAGGGTGGGTACCACTGGGCCTGCGCAGGTGTGAGACCTCCGACCCCTCCCTGCTGACAAGCTCCCTCTAAA
>TCONS_00064366
GGCGAATGCTGGGTCCACATCTATACCCAACAAAGAACTCAGATGAGAAGAGCATGACGGACCGGAGAGGGGACCAGAAGATTGGCTGGAGAATAACACTTGTGAAAAGATGGGAATGAAGAGACCCAGAAGGGGAACTTGCCCAGGACAATACAACTCATAGGTGGAGTTCAGATTCCACTCCAGGAGATCTAGGAATTCTGCTTCTGGAAAAAATGGAGAACGTATTCTATTGAGAATAGACTACCTATTCTTCCTGCAAGGTACAACTAAAATCCCTGAACAGTATAAGTAATACCACTTGCAAAGACTTACAAAGACTCCGGAAGATGGAGAGAAGAAGGCAGACCAGCTAGGGACCTCAGGACCTGAGAAACGACATGGCAGTGATTTCTGCAGGGTTTTCTTTTGTTTCATAATCCCTGGAGTTGGAGCTGACAAAACCAGCAACCTGTAAAACACCAACTGGTGCCTGCAAAACAGCCCCAGAATAACCCAACCAAAGGGCCAGGAAAGAAGCAGAGGGACAAGACAGAAAACTTTAAGACAATAATTTCTCTACTCCAGCCAAATATCCTATGGAAAAAACTGGCCAAGTCTCACTCACACCAGCAAAGTTCAAGTGAGGAGCCTAGACGTCCACCCTGTAATGGATGTAATTCCAGGCGGTAAAGCTGTGCTGCCCCAACAGAATCAGTAGCCATCAATTACAGTTAGAGAACAGAAAAAGCTCCAAACACTTGAAAACTTGACACTAAAATTAAGCATTGAACGTCATCAAAATTAAGACTTTTGCTCTGAAAAAGACTGTGTCAAAAGCATGAAAAAACAAGCCACAGAGTGGGAAGAGATATTTGCAAACCACATAACCAACAAAAGACTGCTATCTAGAATATATAAAGACTTCTTGGGAGTTCCCATTGTGGCTCAGTGGGTTATGAACCCAACTAATATCCATGAGGATGCGAGTTCAATCCATGCTTTGCTCTGTGTGTTAAGGATCCGACATTGCTGTGAGCTGTGGTGTAGGTCACTGTCACAGCTCAGATCCTGCATTGCTATGGCTGTGGCATAGGCTGGGAGCTGCAGCTCTGATTCAACCCCTAGCCTGGGAACCTCCATATGCCCAGGTGTGGCCCTAAAAAAGCAAAGAAATAAATAAATAAAATTTTCACAAGGTTTAAAATTTAAAAACAAC
>TCONS_00064365
GGAGAATAACACTTGTGAAAAGGAATTCTGCTTCTGGAAAAAATGGAGAACGTATTCTATTGAGAATAGACTACCTATTCTTCCTGCAAGGTACAACTAAAATCCCTGAACAGTATAAGTAATACCACTTGCAAAGACTTACAAAGACTCCGGAAGATGGAGAGAAGAAGGCAGACCAGCTAGGGACCTCAGGACCTGAGAAACGACATGGCAGTGATTTCTGCAGGGTTTTCTTTTGTTTCATAATCCCTGGAGTTGGAGCTGACAAAACCAGCAACCTGTAAAACACCAACTGGTGCCTGCAAAACAGCCCCAGAATAACCCAACCAAAGGGCCAGGAAAGAAGCAGAGGGACAAGACAGAAAACTTTAAGACAATAATTTCTCTACTCCAGCCAAATATCCTATGGAAAAAACTGGCCAAGTCTCACTCACACCAGCAAAGTTCAAGTGAGGAGCCTAGACGTCCACCCTGTAATGGATGTAATTCCAGGCGGTAAAGCTGTGCTGCCCCAACAGAATCAGTAGCCATCAATTACAGTTAGAGAACAGAAAAAGCTCCAAACACTTGAAAACTTGACACTAAAATTAAGCATTGAACGTCATCAAAATTAAGACTTTTGCTCTGAAAAAGACTGTGTCAAAAGCATGAAAAAACAAGCCACAGAGTGGGAAGAGATATTTGCAAACCACATAACCAACAAAAGACTGCTATCTAGAATATATAAAGACTTCTTGGGAGTTCCCATTGTGGCTCAGTGGGTTATGAACCCAACTAATATCCATGAGGATGCGAGTTCAATCCATGCTTTGCTCTGTGTGTTAAGGATCCGACATTGCTGTGAGCTGTGGTGTAGGTCACTGTCACAGCTCAGATCCTGCATTGCTATGGCTGTGGCATAGGCTGGGAGCTGCAGCTCTGATTCAACCCCTAGCCTGGGAACCTCCATATGCCCAGGTGTGGCCCTAAAAAAGCAAAGAAATAAATAAATAAAATTTTCACAAGGTTTAAAATTTAAAAACAAC
>TCONS_00043462
CTTACTCTTTTCTGGGAAGTCCTGGGAAATGCAGAGGTTTCTAAGGCCTCCCTGGAGAGAAACGGAAATCTTTCCCCTGATAAGCATTCCAACTCCTCTTGAAAGATCTTTTATTGACACAACTTTGAACGGCTGCTGCAGAGAGGCTGCCTTTTGTGGTCTGCACAAACAAGCAGAGGCAGTGGGCACTAGACAAATTCCCTGTACTCATCAGGGAGAAGTTCTGCCCCTTCTGGTCCTCTCTACAACTTGGTTTCTCTGCGCAAAGACACATGT
>TCONS_00030087
GCCGCCCCGCCCCGCAGCCCCCGCCAGGCCCAGCCCCGGGTCGGGCTAGAGGGCCGGCGCCGACGTGGCCGGGCGGAGCAGCGAGCGGGGGCTCCGGGGCAGGAGTCGCGGGCCACGGAGGGGCACGGTCAAATTCACAGGGAACCCTTTGGGGAGCCGGGAGTCCGCGAACGAACGACCCTTAGAGAAGAGCGAATGGAGACAGCTCTGCGAATCGGGAGGTTCTTGACACTGTGCAACCACATCCAAGAATGAATGCGACCCTGCGCTTGGTGAAAGGGCAGCTGCTGTGCCCAAGTGCACAACCCCCCGCCCCCGCCGTCAATTCAGCTGACTTTGGACGGTCCTCCAATGGTCTCCTGGCTCTCGGAGTTCCCGTCGTGCGTGGCTCAGCGGTTCACGTGCCTGACGCACATCCCTGAGGAAGTGGGTTCGATCCCTGGCCTCACTCCGAGGGGAAAGGATCCGGCGGGGCCGTGAGCTGTGGTGTGGGCCCCAGACACGGCTTGGATCCCCTGTCGCTGTGGCTGTGCTGGAGGCCGGCAGCTCGGGCTCCGATGGACGACCACCCCCCCCCACCCCACCCACCGCCGCCCAGCCTGGGAACGTCCGTGTGCTGCGGGGGGCGGCCCTCAAAAGACAGAAGACAAAAGACAAAAAAAAAAATCGTTTCTCTCTTCTCAGTGATCGATGGATAATAATTCACTTTATTTATTAATTTTTGCTTTTTCTTATTTCCCTATCAATAACTACCTTATCTTTGCATTTTTACTTAGTTTCAACTTTCTAAACTTTCTAGGCTCTCAACATGAATTAAAC
>TCONS_00024206
GCGACTGTTCGGTGACGGTGACGGGCGAAGCCTAAAATACTGACTAGCCAGTCTTTAACAGAAAAAATGTGTCCACCCATGTAGTAAGCAGTTCCCTAGGCTGTGGGTCTGACTGGGTCTTACATCTCAGACCACTGGAAGGATGAGTAAAACCTTCCTTGCCAGGTACTAATGATACCTCTTTAGTACTGCCCTGGAGACCGATTGCTCCATAGAAAGATTTTCAATAAGGATCTCTGTGACACAGAAGAGTACCAACTGGCCTGAAGCCATCTTGATGGAGAGACCATGTGGGAGGCTCCACAGAGATATTTCTAGCTGTTTGAGCCTTTTCCCCACAATCAACCTCTGGACCCAAGAGAGCTAGCCTTCAAACCACCCCTCACTGATGCTGAGTGGAGCAGAGACCAGCTGTACGATGGAGCCCTGACCAAATTACAAAGTAATCAGCAATAAAGTGTTATGC
>TCONS_00085139
TGAGCACAGCCGCTGGGAGGGTGGCTCAGTCCTTCTCCGGCCTGGGGGTCTCATCACCTATGCTGAGGCTCTGGCAGGGATAATTTAGTTCTGGTTCCTGCCCTACTGAAGATCAGATTCTGGGAGGAAGGGAGACAACCCAGAGCCATGAAACCCAAATAGAACATGAGTGTGAGGTGAAACCAAAGTAACCTGAGGCTCAGAGAGGTTATGTACATTTCCTAAGGTCGCACAGCTGGAGACCTGCCTGGGTCCACAACTTCATCTCTGCATCCCGGGCATCACCTACAGGTGCCGAAGGCCAGCTCTGTCCCTGTGGAGGGCACCTGGGGCTGGAATTCTGGTGGAGGCCTGGTCTGGCTTTCCCTTCTGCTGTGCTGTGAGACTCAAGCCCGGGGGTCAAATTCCAGCCCCACAAGTCCTTGTGAAGGTATTTTTAAAAAGAGGTTCTATTACCATTTAATTGTGGCTCTGCCCTTGAAGCGGGCTCCCAACTCTCTTTAATAGACGACTTGGCCTTGAATTTCTCTCCCCGGAGCCCAGGGAATAGAGGCTGCGCTGGGGGGTCTGACACCCGGGCTCCTCCAGCTGTGGAACCTCCGCAGGTCCTGCCTCTCTCACCTTGGCCTCTTGCAAAGCTCCTTTCAGGGTATATTTATATGCATGACTGATTCACTTTGCTGTACACCTGAAACGAATACAACCTTGTAAATAATAATAATAAAGTTCCTTTTAGCCCCAAGGCAAGCCCACAACCCC
>TCONS_00006871
TTTCCTCGAGGAAATCTTCAAGGACCAGCTGTTAAGGGACCTTCTATTTACCTTCTCAGCGTCGCAGTTAACTGAACCAAAAGCCACTTTTCGATTTCTCTTTTACAGGTTTCATAACAAGAGCCAAAAATAATGAAAAAACGGCTTATAAATAGTTTGTAGGGTAAAACCTTACGCAATTTGACCAAGTAAAATGAAAACAAAAATAATACACTAGGGCGATTTTTAAATTTTTGACTTTTAAAATCTGAACACAGGATCGTTCAGGTTCTCACTGCCTGTTCGCCTTGACCTCTTGGCTGAGAACGAAGCTTTCTAAATACTCAAGAGGCCAAGGGGATTGGCCGGCGGTTCCTGAACTTGGCTCAGCAGGTAGGCACTCAAGAGCCCCCAAGCCCCACAAGTGCAGGCAGGGAGAAAGGCGCCGCTGGGGCTGAGCGCCGCCGATCTTGAACTATTCTCCAGGCAAGGACAGCTTGGTCTTGACCGCGAGATGAAGAGGAAGCTTCCAGGAAGATGCAGCGGCATCGGCGCTTATGGGCAAACCCTGAGTTTGCTAAGCAGGGACCCTTGTCCCGCCGCTCTCCCCCGCACCCCGAGGGCCAGTCCAGCACCTGGCACTGACCGCGCGCGGGGCGGCCCTTCCCCTGCTCCGCCGCCGCGGCGGCGGCAGCTGCAGCGGTGGCTACGACTAAAGGGGACTTCACGCCTACTGCCTCCCCGGCCTGGAGGTATTTGGTGCAAGTCTGCGAGCAGAACTCCAGGTTGGGGAGCCAGAGGCTTCGGTTCCGCGTGTCTCCGACTGCAGAAAACCGGGGGAGCTTCTCCTGCTACCCACAGTCTCCGGAGGCTGCTCTTGTCACTCCGCTCTCCCAAGGTGCGGGGATTCTGGGACCCGCTGCTCTCCGCCCGCCGCCGCTGTCGCGGAGCCGCTTCACAGCTTCACAGAGAATTGCGCGCTTCCCGGGAGCCGCATCACAGCGCAGTTCCAGTCGCAGGGCCGGGTGGCTCAGCCCGCAGAGCCGCTGAGAGCAGAGGCTGCCAGGCTGGCCTCGAAGATCCAGAGCGTGGAGGCTGTGGCCTGAGCTTCTCGGGACAACCCAGCTACCGTGGCCTTGGGCACCCCGGAGCCACCTCCCAAGGCCAAGTCAGGTCTCGCTCTTTGAGTCAAGGACTTAGTTCCGGGCGAGCACATGAGCCGTGCCGACGCACGACCGCGGGGTTGGATCCAGCCCTGTGGCGGCGGAATGAAGGGTCCCGGCCACCCCCGGCAGCAGGTGGGAGCGCTCCCCGGTTCACAGACGCTGCGCTTTGAGCCCAGGGCAGCCGGCTCAGGCCCCAGAGCCTGGTCGGGAGGCGGCCTAGGCCCCGCCGCCCTTCTCGCTTCAGCCGCCCGAAGCCAGCGGAACTAGTGTG
>TCONS_00007503
GTCCAGGCCTGGCTGACGCTGGAGGCAGCGCCCAGGATTTTTTTCCCACTTGTTGGCTCTTGCTATTGAGACCTAATCTTTTTCTACTGAGATGAAGTCCCTGTTTATTTTAAGTCCCCGTTGCTCGCTTGCCTATTTCTCGGTCAGACTGTACATTGGCTGAAGGTCCCGTCAATCTCCGGGGGGAAAACCAGCCTTTGGACACCTCGGAAAAATATTGCTCTGAACCCCATCGTGCTGAAATGAGGGGTTCTGAAGAAAACCAAGAGATTCGGAAAATGGCTCCAGATCAACTCAAGTTGGACACCCCTACTTCCACCCATGCTTCAGAGTGCTGGACAAGATGTTGAAAAGAAAGCAGACCTTTATAGAACCTTTCAGTTCTTACCATATAGATAACCAGATTCTCCAGCTACTGAGAGAAGAGTGGGAGAAGAGACCATTCCCAACACTTCTAATAACCCAGTGCTATGGACTGAATTGTGCCCCCATCAAACTCATGTGTGACCCCTGGTGTAATGGTATTTGGAGACGGGGCCTTTGGTAGGAGTGAGGAATCAAAACCACCTGTAAACTTTGCAAACAAAATTCCATTAAGAGTTTGATAATAGTGTGTTA
>TCONS_00104569
CTCAGATGCTGGCTCTGCCCTTTGCTAGCTGTGTGCTCTTGGACATGTGCTGAGGGCCAGGCACTGTACGAAGCGCTGTGAGGTTTGATGGTGCCACCACCTGCCAGAAACCATTAAAGCCAGCATGTCATCCTGGACCCTTCTATCTTGCTTATTCATCCCGTCCAGCAATCCGTTTACCAAACCTCTTCGATTCCACCTCCTAAATGTCTGTTGACTCCAACCCTCCTTCTGCATTCCCCCTGCTACTACCTTTAGGACCTCTGCAGAAGTTTC
>TCONS_00095765
CCGAACGCTAAGGTAACAGACGCTCTGGACCAGGCGGCGCTTGAAACTGGGTGCAGCCCCCTCCCCCCACTCCCGGACTCTGCCCTCGAGACCTGTGAGGGGAGGCGACACCGACACAAGGCAGGCAATATGTGACAGCGAGATGAGAAACCACGGAAAAAGAAGGACTGAAGAAAGGAGGCCCTGCTTCTCGGAGGTGATGGCCTCGAGTCAGGTGGTGAGGGATGCAGTAGGAATTGGCCAGGAGGAGAAAGAAGCAAAATCCAGGCAGTGGAGAGAACAAGTGCAGAGGTTCAAGGGCATAAAACGTTCCAGCAGATTCGGGCCTGGAAGGACGGGAGAAAGAACCGTCCTTGTGTGGAGCAAGGCTTAAGGGTCCAGTTCATGCAGAAACTTCAGGCCCCTGAGAGTAAAGGCATGCAGCTGATTTCATCTAAGAAGCCCCTGGCTCAGAGTGGGGAAGAGGCTTGCTTGAGACTGCACGGGAGAGGATGGCTGAGCTGGCCACCAACGCAGTATCCTGACCGAGTTCTGCTGATCGTTCTGTACCCTGTTGGGCAGCCCCTGGAGCAGCAGCAGCATCTCTTGCAGGTGCACTTGACAGTGAATCATGAGTTTGCAGGGAACTGTCCAGAGCTCTGCAGACAGGCTGGTGTGACGAATGAAAGGAGGGACTCACTGAGGCCATGCAGGCCATGGAGGTGACAGCTCTGGCTTTGCCGCCTTAGTGACATCCGGATGTGCT
>TCONS_00058707
GCGGCGGTGGCTGCTGGTGTACTCGGCCCGCTAGGGGATGTGGAGTCAGTGCGGCTGGCGGCGGCCCGGGGCTCGCGGGCTGAGGCGCTGGGAGTGCACTGGGGACCTGGATCCCCAGAGCCTTTCGCCCTTCAGGAACCTGCAGATGCCGTTCACTCGTATTTACGGCAGAGACCCCCACAGAGCTCCCCTTCCATCATGTGAGGACCCAGAAGTGGGCAGTCTGCAACCTGCAAGAGAGGACTCACCTGACCATGCTGGCACCCTGACCCTGGACTTGCAACCTCCAGAACTGTGAGAAATTTCTGTTGAGTCTAAGCTACCCAGGCTGTGGTGTTTCATTTTGGAAGTTCTGCTGAACGAAGACACCAGGTCTCAGTTTTTCAAAGTTCCTCAGGTGACTCCAGTGTCCACGTGGCTGGGAACCACTGGTCTAGATTGTGAGTGGCTGTTCCAGGACCTGTAGTGTAGGGCCTTAGCACGTGCCAGCCATTAATCATTGTTGGCAAAGCAGTGGATCGGCTGTGTGAGAACCTGGTCGTGGACTTGCAAGAAGCCGTCACTGATGGTAAAAGGCTGGGTCCGTCCTTTCCCAGGAGGACTCCTGTTCCCCATGGAGCCCCCTTCGAACTTCACAGTTAAGTGGGTGGCATCTTTCACCCTCCTGCTACAGCCAGCTGCAGGATGAAACAGCTCGTGAGCAGCTCTGCCTGTGCTGGTCTGATTTCTACCCTGCAAGTCCTTTGCTCATGGACCTTGTTGAGCAAACTGGCTCTTGGGACAGAAAACAACACTTTGGGGGAATAACATGAATCCTACAAGCTGCCTGTTTACTTCCCAGGGGAAGCTCTACCCCATTGGAGTTGCCTGATAGACCCTGAGGGGTCTTGCCACACCCTTGGTTTCTAGGAGAAGCCTTGGGAAGAGGGCCTTTGGGAAGTGGAACCTTTGGGAAGAAGACACATGTTAGTGGTTCATTTTCTGCCAGCAAGTTCTTGGGGGGAAAAATGGCACAATTTTGAGAGATACTTCCAGCATCTCAGCAGGACTGACAGGAAGCCCTGCCAGGGCCAAGGCCGAAGATCCCGCCCCCATGTTTCCCCATCACCTTCCCCATAGCAGAACCTACAGCTTTCTTCCTCTTTCTGGAAGAGTTTTTTCCCAGGCTGTAGTGCAAGTGCTGCTTCAAACCAACCATGAGATTTCCTGAGATACCCTTACTAATTATGCCAATCTGCCACTTTCCTTGGAGATGGATCTATTTGTAACGAACTAGTTCAAATACACAGAACATAAATACCTGGGTGACC
>TCONS_00070263
GGGAGGGGAGGAAGGGGGAGGGATGGGGGTGTGGTATATGTGCGTGGTGGGGGGGGAGAGCCAGCCCCAGCTAATGGCAAGGGCCAGCTTTTCCAAGGTGCGCATTCAGATTTGAAGGTGCCTCTCCCCCCCTTCTCTTTTCCTTCCTCGGAGCCAGAGAGCGCGAGGGATCCCTGAGCAAGCAGGTCAACTCAGGTTACCTCAACAGGTATAAGACCCCCGAGGGGGTCTGGATGTCAACAAGAGAGAGCAGGTATCCTAACCCCCAAAAGATGGGCTCCCCAGGGGGGTCCTTACATCCGGGGACTTTGAGGAGGAACAAGCACAGTGTCTCCCCAAACACTTGAGGCAGCACAGCCCCCCTGTCTCCTGCCCCTCCCCAGGTGGGAAGCTGCCAGATCTTCCCTAGGCCATTACGGTTCCCCTGCCTGCCTGCTGTGGACAGTGGTGAGGGCCAGGGGCTGGGGGCACTCCTTAGACCCAGTCAGGCTTCACTGCCCCTTCAGACACCAGCTCCTGCCTGAGACAGGAAGCCCAGGCAATAGTCACGAGCTTGCCTGGAGGCTCTGAGAGCAAAGCTGCTTGTGGGGACAGAGAAGGAGAGGGCAGCTGGTGGGTTCCTGGCCTTCTGTTTGGGCTGCTCCCGGAGGTTTCTTCTTAGGAGACAACGGGTATCTGGGTTGGAGGAGACCAGAGCAGGCCTCTGACTTGTCCCTGCATACCCTAACCCCATAGGAAATGCCAGTTTGGCCTGGAGGGGCTCTCTGGCTTCACCGCACCCCCTCCACTTCCCCAGGCAGACTGCCCAGGCCAGGATGTGGATGGGAACTGTCAACAGACACTCTTTAAATATTTACACACACTTTCTCTGGGGGGTTTCCCCCATCCTAGAGCCTGGGTAAATTCAAGTTAATTCTAAGGCATAAAAGAACCTTATTCCATCAGCACCCTTCTCTGGCCACAACTGTGTACAGTTGTGTGGACTTAACACAGAGAGAAAAGGGAGAAGGTCAGAGAGCTGTGGATATGTGTGCTGTGTGCAGATGAATGAAGAAGAGGAGTAAGAATGATTTTTCCAGTCCTCCGCTCCACAGTGGAGTGAGGTTGCTACACTCAGGGCAACACAGGAGCACACTCGGGATCCATACATGCCGTGCTACCTTCCACGCTGAGAAACATTCAGTGCACGCTCAGGAAACTGTCATGCATGCTGGAAGCACCCCTGTCACCTCACAGACACTGTACACACCCAAGCACATGCAAAAATAAAATGCGATAAACACATATGCATCTTTAGATCTTTGCATCAGGAGAAAAAAAAAATGTGCTCCCTATTTCCCTGCCACATCCTGGGGTTTCGGGGTTGGATGAGGAAGGAGGCGGTCAGAAAACCAGATCTTTTTCTTCCCCCTCCAGAGCCCAGCTCTGGGGATGGAGAAAGAAATGAAAGTGCAGGGGTGGATGCTGTAGAGAGAACAAGCCCCCTCCTCTCTATTAACTAAGTCATTGCTGGTGAAATGTCCAATCTCAGCCAAATTCCCAAAGGAGAGTTACTGATGCCCCAGCAGGAGACATTTCCAGGATCCCCTGAATTTGGAGGGAACCCCCCCACCCCCGTGACACCCAGAACTCTGGCCCTGGAGCAGCAGGAGGGGGAGGTCAACGGAGGGCTGTGCCAGGGCTGAGGCCTCCCCAGGGTCCAGGACAGTGGGGGGCATGACAGAGGTCTCCTCCGCTGCCGCACATGCCCCAGCCTTGGTTCCAGCCCTGCCTCCTCTGAGCCAGTTCTGCGGGTACGGAGCTGAAGGAGACAGACTCTGGGCTCCCAGCATCTAGGTCACTGGGGACTGTCATAAATACTTTCCCTTCCCCTCCTGGAAAGAGGAGGCTGGGCAGGCCGGATCCGCTCTGGGGCCTGCGCCTTATCTTTTAGGGGTTGGGGGGATATCTTGACATTTTATGGTCCAGCGAAAACCCTGCCACAGAGCTATTCTTCCGGGCCTTTGTGTCTTGGAATGCGACTGTCCCGAGTGTGCCGCCAGCACCGCCTGCTCCCACCAGTTCCGAAACCCCAGGCTGGACTTGGTTTCCCCTTTTGCGGGTGGGGTCCCTCGCCTTTTCTTTCTTTCGTTCATTTGATTGTTTTTTCTTTTACACGTATCTGAGTGATTTCGCTCCCGGAGCCTGGAAATAAAGGAACGCAAGCAGCCATCGTTGCTGGGGTGTCTCTGTCCCTCGCCCCGAGGCCCGCACCGCCCTCCTAGGTACCACGGATTTATGTTCGTTTGTCCGGGTCACTCTGCCTTTTCGTGTTAATTACGCGCCGCCTGCTTCGTGCTTATCTCCTCCGCAAAGCGATTATTTTCGACGCCCGCCCTCCTGAGCCTCCTGAGTCGGCTGCCAGAGCGAGGGCCCGTCTCCCGCCGCCACTCGCGATTTATTTACACCTCGCAGAACTGCCGCGATTTCCCCCGCATTCAGGCGCATTTCTGGCCTCGGAACACCTCCGCGCCCGCAGATGCACGCTCCGAAGCTCCCACGACCGCCTGCCCCCGGCGCGCACTCTAAAACTCCTCGGCCCTCTTACCCTGCTGCTGGCTCCGCATCGCCTATTCCGCCGCCGCCCGCAGGACTTTGGGGTGGGACTCTGACTTCTCCCGGCTGTTTGCCCCCTGGTTTGTAGCCCATCCCTCTCTCTCACGCGCGCTCTCTCGCCACCTCTCCCTCCCAGCCAGTGAGGTCCTGTTCTCAGTGGGCCATAGACAAAACATTCCTATAATCCGATTTCAAAGGAAAGAGTGTCCACCTTATTTAAACCATAAAACAATTAAGCCCAGACGTCTAGCCAGCTCCGCGCTGCTGTTTTGTTCTGCCCCATTCAGAATCCAGCGCAGGGAGACAAACAGCGCCATAAAAGTGGCATTTCGGGACCGCGGAAATGTACCTATCCTCTGCCTTCCCAAGTGGAACAACCTTTAGGGTTTTGTGATTCTGACAAAGGAGCAGAGGAGAGGTGGGAGGGGAAGATTAGGGCGGGGTGGGGGGCGTTTGCCGGCCCCTCTCCCCCCGCCTCTTCCCCGGGCTTTCGC
>TCONS_00070262
GTCCCTCGCCCCGAGGCCCGCACCGCCCTCCTAGAACTGCCGCGATTTCCCCCGCATTCAGGCGCATTTCTGGCCTCGGAACACCTCCGCGCCCGCAGATGCACGCTCCGAAGCTCCCACGACCGCCTGCCCCCGGCGCGCACTCTAAAACTCCTCGGCCCTCTTACCCTGCTGCTGGCTCCGCATCGCCTATTCCGCCGCCGCCCGCAGGACTTTGGGGTGGGACTCTGACTTCTCCCGGCTGTTTGCCCCCTGGTTTGTAGCCCATCCCTCTCTCTCACGCGCGCTCTCTCGCCACCTCTCCCTCCCAGCCAGTGAGGTCCTGTTCTCAGTGGGCCATAGACAAAACATTCCTATAATCCGATTTCAAAGGAAAGAGTGTCCACCTTATTTAAACCATAAAACAATTAAGCCCAGACGTCTAGCCAGCTCCGCGCTGCTGTTTTGTTCTGCCCCATTCAGAATCCAGCGCAGGGAGACAAACAGCGCCATAAAAGTGGCATTTCGGGACCGCGGAAATGTACCTATCCTCTGCCTTCCCAAGTGGAACAACCTTTAGGGTTTTGTGATTCTGACAAAGGAGCAGAGGAGAGGTGGGAGGGGAAGATTAGGGCGGGGTGGGGGGCGTTTGCCGGCCCCTCTCCCCCCGCCTCTTCCCCGGGCTTTCGC
>TCONS_00075391
GGAGCACACAGGGAGGTGGCAGCCGTCTACAAGCCAAGAGAAGAGGTCCCCGTATGAAACCCACCTTGTCAGCACCTTGACCTTGGACCTCCCGGCCTCCAGAACTTCACCAGCAAGGTAGAACTCCTGGAAAACCAAGGCCCAGTGAAGTTCACTGAATGGCAGAACTGGTATTTGAAGCAAGGTCTGTGTGCCGCTAAAGCGCTTGCTGTGTGTGGCTGACTTCACCACTGTACCTGGCTGCCTCCCTGTTCTAGAAAGATGGCCAAAGAAGGGCTCTAAGTAAGAGAAGGAAGAAGGAAAAAATCAAAAGCTTGGCAACATTTCTGGGAGAGTACAGAGAACCAGAAGCACAATTGGAGATAGGGAGCTAGTTTCGGAAGACACACAACTTTGAGCTCAGGTTGCTGCAGTGGCGCGGGTTTGATCC
>TCONS_00007267
CGGGGTATTGTGGGGGATTCCCGGCGGGACACTGGGCCTGGCAGCCGAGCTCCTGCCGCAGTGGGGGTCGCCCTGGGCCCTCTCTCCCCCTTCTTCGGCCGAGGTTGATTTAATTCCATCAAGTTTTGCAGGCGCGCAGCAGCACCGGCGGGGGCCGGTACGCGCGCGCTCCAGCTGCCTGCAGACCCCCGTTCAAGAAAAACAGATCAACCTCGCGGAAGGTCCCACGCACCCTCAACCTGGGGTCTAGACCAGGCGGTCCCAAAGCTTCTGCGAACAGCTGTGCCCAGCATGAGGAGGAGTGCAGGTCACCGACGGGCTAGAATGACGTGCAGTACTAGGAAAAAGGCACTGTGTAGCTGTACATGAACATCTCTGCAATTGATCGACTGATGATACTTCTGTCTTACATGAGATCACTAAGTTACCATGGAGTCACTCTGTGAAGAAGCCCTCTCCTTTGGGAAGATGCCCACCCAGCAGGGAGACCTCATGGACCAGTTCACAATTTGTTTTCAGACATATTAACCCCACAAATACAACATATCATATTATGCCTTGTACTACCAGAGCAGTAGCCCCACCGGGGATCACCAGAGCAGTTACCCTAGCCCCAGGTGTATACTCCCAGCTCTGTGTTCACTGGATACTTGTTCCCTAGAATTTCTAAAGTACATACAATAAACTGTTTTCAGGAAAAATATTCCTGTGCCTGAGCCCATTAGAGATGTTGCTATGGTTGGGTGGCTGAGCTTGCCAGGCTAGGATGCAATTTTCATGTCCACGGCTTTGAGTCCAGCTTTCAGCTCACAACTGGAGGGTGACTTGAATGCCGCTTGGAGATACACAAAGATTTCTTGCTCAAGCCTGAAATTGGAGTGTCCTTCCTCTCCTGGCTCTGCCCCCTCTTACCCTCCAGCATCCTCCTACTTCTCCTCTATCTTAATCCCAGGGATCCTCCAGCATCTGAGCAATACAGTGGGTGAATGTGTGTGTAGTAACTTTGGCCATCTCCTCCTGTGGGGCACGGTAGGACCAGGTGAGGTCAGGAGGTAAACATTGATAAACTCATTAAGTCCTAAATTTTTAAAAAGACAAAAACAAATAAAATAGAGCTGAAACTAGAGCAGTAAGCCAACAGAGTTACCTACTCTAGAGTTGACCTGGGGTAGGGGTATGACTATTCCACCATCCTGTCAGAAACAGAAGCTTCTTTTAGTTCCTTTGTGTCTCATCTCATTCAACCTGCTGCATGAATATGAAAGTGCAATCAATGCATTCATAAGATTTTATCATTATTATTATCAACAAAGCGCTTTATAAATATATTTCTCTTCAAGGACATCATTCTATTGTATTAGGACTTCATGTTTCTTGCATGCCTAGTATAGAAGTTCTAGCAGCTGCCTGGAATTATTTTTTTTCTTGTGGATAAATAAGGCCATCTGAGTAAATATGTAATTAGGACCATAATGGCACATTTTGACTGCTTTTAATAAATAACACCAACCAGAATTGTTTCTTAGATGTGACACTAATGATCATTAATGGCCAAACTGTTAGATTTACATTAGAATTCTTGGCTTAAAATCTTTATGAGTATAAACTACAGTGCTATCAAAGGAGAATATGTGGAAAACTTTCTGCAAATGTCTCATTATCTTATAATAATCTTCAGGAACTCCTAAAGGGAAAATGCAAGAAACTAGAAAGAAATTGGTTTGGTTCAGTAGTTATTTTATGCAGAAAATCTAGGTAAAATTGAGATAAATAGAGCAGGATTGGACCATTGTTGACAAGTCTAGAATCTGTTCAGTCTTTGTTTATAGACAAGATTAGTAAAATTTGGTTAAAAATAAAAAGTCATTTTTTGTCCGGTGTAAGAATCTGAAAACCTCTAGCCCATTTAAAATCTTAAGATTATAAAATTTTGGTTTTTAATTACCAAAGTGGTCAGATAAAGATGGCTCATGGTGACATAACAGGCCCTATGACCCTTTTTGCAATTACATCAAGTTGCTGTTTTATCTTTATGAAATTTAAAAAGATGACAACACTTTCATTTATTTGAAGTCTGCCCTTCTACTCTCCTTCCTAAAAATTTCCTATTTATTTCATCTTCTTGAGA
>TCONS_00095161
CTCCGAGGGGCACGGGCGGTTCCTGCGATCTGGCTTTCCCTGGCGTCTTGCACCAGCCCTCCCTTTGTGGGTTGCATAGTTCCCAGGAACCTGTCAGCTCTTTAGCCTTTTTCCTGCAAATACATTTCCGTGAGTGCCGGCTAGATGAGGCTCACATGGCCTCAGGTCCGTGCTGCACGCCATAAGGAATAGTAGTCCCTAAATGCATACGCTTTTGGAGTTGTCCTCTGCCCTCACCGAGATTGCAAAACGTTAAAGGCAAAAATGAATCGAGCCTTTGACGGCAGTGTGCTGAGAGTTTTCCTTGTAATCGCTCATGTACTCTTGGCAACTTTAATTGCAGCTGAGCTGCCTTTCTGGAAAGTTTCTTCCTTGATTTCTATCACCTTGCATCATCTGCTTTCCT
>TCONS_00095162
CTCCGAGGGGCACGGGCGGTTCCTGCGATCTGGCTTTCCCTGGCGTCTTGCACCAGCCCTCCCTTTGTGGGTTGCATAGTTCCCAGGAACCTGTCAGCTCTTTAGCCTTTTTCCTGCAAATACATTTCCGTGAGTGCCGGCTAGATGAGGCTCACATGGCCTCAGGTCCGTGCTGCACGCCATAAGGAATAGTAGTCCCTAAATGCATACGCTTTTGGAGTTGTCCTCTGCCCTCACCGAGATTGCAAAACGTTAAAGGCAAAAATGAATCGAGCCTTTGACGGCAGTGTGCTGAGAGTTTTCCTTGTAATCGCTCATGTACTCTTGGCAACTTTAATTGCTGAGCTGCCTTTCTGGAAAGTTTCTTCCTTGATTTCTATCACCTTGCATCATCTGCTTTCCTCTCAGACGGACCATTCAGGTAAACAACCCCTTCCATGGAGTGAATGGAAAGATAATGCTTCTCTTTACTTCAGTGTCCCTCCTTCTGCCTGAAAAAGCAATTATTCTGG
>TCONS_00004634
GCTGGTACTTGAAGAGGGTGGAACACTGGTAGCTTGAGTCTTGCATCTCAAGAACAAGAGAAAGGGATGATATTCATCTTATTTATGTTTCAGGCTATACAAATCCTATAAGCCTGGTGCTGCTTATGGGGTTATCTTTTCCTTCACATGAGAAAAGTTTTGCTGAGAATGAAGAAACAGAGGGAAGGACAATTCCTGTTGACATCTCATAAGTGCTTGATCCAACCATGCCTGAAATCAATTTCTGGTATTATATGACCCAGTTCCAAGAATGGAATTTGGGAGACCAATGAAGAGGAAGCTGCTACATTCATTTAAAAGGTTTCCCCCCTAAAACACGCGATCCTCATTGGAGGAAGATTTTGATGTTGCTTTGTTGCTGGTGACAAATGCCGACTTACATCACCGGGATGGGGGCGCCCTCGTAGAGGGTATCGGGATTCCGTGGTTTAGGAGCCAGCCTTTCTTTTCCACCTGGCACAACGCTGGAATTTCAAAGACATGATTCAATCAAGAACAAAACTACGGGTAGAAGATATTTCAAGTTACATCACTTCTCAGTCTTGGATTCTCCAGCTTACTCAATCATTTTGCTTTGCTATGTAAAAGAGCAACAAGTGCTAAAGAGAGAAAATGGAGAGGAGAAAAGACTTTGTGCAGAAGAAAGAAAGAGGGAAATCTTCATGGAGGACGCTTTGGAACCATTTCCATCTATCATTTCACCCAAAGGCATGCCCAATATCTAACTTACCATCCCAAGTTCCTTATCGCATCCATGTCCTGGCCCCTGTGATAAAGAGTCACAGAAACCTAGTGGATTATGGAATGTTTTGTTTTTTTTTCAGTGCCTCTAAATTCATATTGAGGAAGTATACAAGTTGGCTTGGTTTTGTTTCAAAATGCTCTTCTAAAACTGTGTGATCTGGAGCTCCCGTTATGGCTCAGTGGTTAATGAATCCAAATAGGAACCATGAGGTTGCATGTTCGATCCCTGGCCTCCCTCAGTGGCTTAAGGATACAGTGTTGCTGTGAGCTGTGGTGTAGATTGCAGACGCGGCTCAGATCTGGCGTGGCTGTGGCTGTGGCATAGGCTGGCAGCTACAGCTCTGATTAGACCCCTAGCCTGGGACCCTCCATATGCCATGGGTGCAACCCTAAA
>TCONS_00036032
CCGGAATAACAGTGGCTCTGCGAGTCCAAGAAAAGTTAAAGGCTCACGTTGAATATAAATCTCTGGGATTCCTGCTGATAGTCCAGTGGTTAATTTTACTGCGTCGATATCCAAGCCAACTATTGTTATGATAATCCCCTATGTCTTAGAGCTTGAAACAGGGTGGAGAAACAAGCTCCAAGAGGTCTCAGGCAGTGACGCTCTGCACCACGACAGGATGGACCAGTTCATGAGGGGAAGATTGATGTGAGGTGGAGACGTGAAGCCAGCAGGCACAAACTTG
>TCONS_00060096
CGTCCTTGGCTAGCTTGCCTCACAGTTGCAAGATGGTTGCGCCCACCCCAGACATCACATCACCACACAATGCGCACAGCAGCAAATAACAAGTCCAGACACGTCCACTTCAGGATCCAGCTCCTCTCCATTCCCACAGTGGTGACTTCTCTGTATTAACACTGCTTGGTCGCAAGTGACAGAATGCTCAGACTCCTCAGGCTGGCTCAGGAACCAAGGAGCACCAGACTGCAGCCAGAACCCCAGCCCAAATTACACCTCAGGCTCCACTATCCCTGAAAATTCCTCCTTCTGCTGCC
>TCONS_00062035
CTTTGTCACTCTCCTCTGAGGGCAGAGGTTTTGATCAAGCTGGGTGAACCTTAAGAAAAAGACAAGCTGTCTCACCCCCATCCCTCTCTAGTGGGAGCAGGGGAGTTGGGATAGTTGTGCAGCATGAACAGATGACATCACTCGACAGAAGGCGGTGATACCTCTGTGATGGCCTGAATTATGTCCCCCCTAAATGCATGCATGTTGAAATCCTAACCACCAGTGTGTCAGAAGTGACTGTATTTGAAGCTAGGGTTTTTAAAATGTTAAAGTAAAATGAGTTAATGTAGGTGGGCCCTAATTCAATATGACTGGTGTATTTTATTTTATTTTATGTTATTTTTACTTTGCTTTTTAGGACCACACCTGCGGCATATGGAAGTTCCCA
>TCONS_00073384
GCGGGGCGGGCAGCCTGGACGCCCAGGGACCGTTGGCAAAACAGCCTCCCCGGGAACGTGCCTGTTGGCGAAGACCTGCCGTCTCTTGGGGAGCTCCGCGGCTGTGTTCCTGCGGCTGCTGAATGAGTCGCTGCTGGGAGCTGGCGCGGCAGGTTCCCGTTTCCGCATTCCAGACACCCCGGCCGGGGGAGGCACCACCCACCCGATGGCGAGGGCGAGGCCGAGGGCGGCCTGCTGAGCGCAGGCAGGTGGCCTTGGCCTGGAGGAGACCTGGGATGGGAGCTGAGAGCCTGGAGCTCCCCTCACGGTC
>TCONS_00010917
CCTCCGTTGGCCTCCAGTTACCTAGTGCTTTATTCTGAGTGCCTAGGCGGGGACTGAGAGCACAGCACGCACATGGGACAAACGGATTGGTCTTCTTCCAGAAACAAGGGGCCGAGCAGGCACCTCCCAGGGGCTGGGCGTTGAACCATACCCTCTGCTTGCAGCGTTGGTAAGGAGGGGGCCTGGGGGCTAGGGGAGGGGCAGCACACACCCCTGTCCTTGAGAGCCTGTGATCTTCTCAAGGCGCCTGGGGGGGTTGAGTTTCGCTCTGGGACCCGGCTTCTTTTTTTGAGGGATCCCAGGGGTCTGAGTCGAGAAGCAGGTGGAGGTGCGTAGGTAGGAGGACGCCTTGAGCCTGCTCTGGGCACTCAGGGCGGTGAGAGGAGCGTGGGTTTCGGCTTCCGAGGTCTGGACCAGTGTCCCCAGGGTTCTAGCACCACGAGGGTTGGCCTCCTGCAGTCGCCACGACCCGGAGGTCCCTGGGAGATGGCCGGTGGCCAGGGGTCCCAGGCTGCAGAGGGAACATGGAGGCTGATGCCACCTGGCCGGTTGGGAACACACTTGCTGCAGGAAAGCCACTGACGACTGGGCTCAGGGCAGCGTCCACTGAAAGCAGAGCTGTGGATCCCAGGCTCAGAGGGGAAACGTGGTAACGCCACAGGCTTCCAGAGCCGCGCTGCCAAGGGTCCAGCTAAAATTCTCGGTGGTAGCCATGGTTACAGGGAGGCAGGAATCGCTTTGCCGGGGTGGGGAGGGGGTGTCTGAGGCAGTTGGATGGAGGAAGGGGTTCACCCCTTTCCTTTTTCTCAAGTAGCCAGTAACGCCCAGGACCGAAGGCACTGGCTGGGCAGCACCGAGAAGAGAGCTAAGGGCCCGACCGCAGGGCAAAGACGGCCACGGGGCTGGAGCCGAGAAGGGTCAGGAGAGGCCTGCGCCCAAAGCAGGCCCCTCGGGCGATCTTCCCCTCCTTCCAGGGCAGAACCCCGCTCTGGGCCTCCTCGCTCCGCAGACAGAGACCTTAAGGCAGAGGTGTCAGCACCAGCCTTGGACAAGCAGCCTCCTCCCCGCAGAACTGTACACTGTGCAGCCGAGTTGGGACCACTGCAGCTCACAGACCCAGCAGCGGTACTAACGCCAGCACCTTGGACCCTGCCGCCCCGGGAGCCATCCGATGGCTGCAGGAGCTCTTTGAGGGAGCAGCCTGGACTGCCTTCTGGACCCTTTGTCATCTGAGGATGCAAAGCATCAGCTCCTTGGTGTGGTGGGACAGAGCCGGGTGAGCGCGCCGCTGGGTTCTGAGAAGGCCCTGTGCTGTTGGAAGCTGGACTCGAAGGCCTGGGCCCAGGCTTGTCCTGCGTCCCGGTCTCCAGAGCCTGAGACGGCGGCCTACCCAGGAAGCAGGGTAGGCTGGTCGCATGGGGACTTCAGAAAGGGCAGGACCTGCCCTCACGAGATAAGCCAGACCCCTAGCTGTCCCCACTGGTTCTGTCCCTCATTGATCCCGCTCAGGGCACCAACCCCAGTGCGCGACAGTGACTCCCAGGCTCCTTCCTGGTGGGCTCCTTGGCTTCTGGCTGCATTTCTTGGGTGATCCTGAAGGTCCAGAGAGCAGAACATACATGCTTGATGGAGAGAACATTTCCTACTAGGCTGTGAATGTAAGGGCCCAAGTCTCTCTTTTTTAACCTAGTGGGTGTATACAGTAGGTGCCCAATAAGTGCTTGTCCAATGGAGGATTTAAGACTGCCGGACCTTCGGGGCAGCTTCTGCAAGAGGTGGATCCCTACACAAGGCAGATCTTTGCCACCAAATCCAAGTCCTTGAGCCTTATACACTGACTGGGAGCATCTCCTATGGATTTCCATGCATACATGAACACCCACCTGTTCAGAACCAACATAATGGCCAGCTCGGGACTCTAGATTCAGTTGGACAAAGTGGTGGCCATCAGAATAGTGCGGTGAGGGGCCGAACAGGATACAAGACGGAGGCATATTCCTAGTTTCTGGTTTTCCTCCAGCCCATGGTGCAGCTCAGGGTGGACCTCCCATCACCACAGGACGATGCAGTTGTGTGCAGAGGCTGGCTGTTGAGCTCCCGGGCGTAGTGCGTGCTTTCTCACAAGGGAAGTGAGAGCCCTCTTGTCCCACTGCTGCTGAGCTGATGTTTCCTGTCCCACGTGAGCCCCAAGGATGCCAAACCAGCCCCTGGAAAACAATGCAAGCAGCTCGTGGACACGGG
>TCONS_00013720
CCGAGGGCAGCCTCAGGCCAACACCCAGAGAGGGACTGCAGCCCTCGGTCCTGCTGCTGGGGCGTGAGCTCTCGTCTGAGTCAGCCTGGAAGAGACCCCTCTCCAGAGAGGTTGTGATGACTGCAGATCTGGCTGTCATCTGGACAGCAGCCTGAGCGACAGCCTGGGCCACAGGGCCCACGGAGTGGTGGCCAGGCTCCTGAGCCACAGACACGGTGAGTCCTGAAGGCTAAGGACTGAATCCGGTCCCTCTCAAATCTGCATGTTGAAGGCCTACCCTGCACTGTGGTTATATTTGGAGATGTAGCCTTTAGGGAGGTAATTGAGATTAAAACTGAGGTCCAAGGGGGAGCCTGATCTGCTAGGACTGGTGCCCTTGCCAGAGGAGCGAGACGGACACCAGGGCTGCACGTGGAGAGAAATGTGCATGAGGACGGTGAGAAGGTGGCCCACGGGAGAGACCGTGAGAGGAAGTGAACCTGCTGATACCCTCATCTCGGTTTTCTAGCTTCCAGAAACCTGAGAGAATAAATAAACTTCCAGTCCGTGGTGCCCTGTTATGATACCCTCAGCTGACTGATACAAGCTGCTCAGTTTGGGGGTCATTTGTTACACAGCAAAGGACGACAAATACAACCATCAGCCGACACTGCACTCCCATTCCCTCTGGGCTGGGAGCCGGGTAGAACAAGACCAAAGCCCTGGCCCATAAGAATGGATCTCAGTCCACACGGAAAGACAAACACAGAAGATGAAGTAAAAGGCTAGGGTGGGAGAAGACCCCTCAGGACGAAGACACCGCTTGGGGAGACGTGGATGCAGGAGAGACCACGACACATGGTCCTGCCCGCTCTGTGCTCCCCCTGGGGACACAGGCTCGGCCTTCTCAGATACAGCATCCTCTCCACGTTGTAGCTGATGCGTGGACGCCGAAAGAGGTTATGTTGGCTGAGGTCCCGAAGCTCATCCCGGAGTCGCCAGGATTCACGGGCAGGTCTGCAAGGGGAGAAGAGAAGAGCTCCTTGGAGGGTGTCAGCTCCTCAGGGGTCAGGCAGAGGGAGAAGCCAGGAGGGACACAGAGACACCGTGGGAATGATAGGAGGAGATTAATATTTCCCCAGAATCAAAGATAAGAGCTTTTCTCGGTTGGAATCGTGTTCGATGCCCAAGACAGCCGAGACCTCAGGACCTGGGGTGAACTGTGTCCTCCCCCCTCAAAAGACAGGATGAAGCCCCCCGGCCCCAAGAGCAACCTCCATTGGCAGCGGGGTCATTGCTGATGTGACTGGTTAAGGGGCAGGAGGAGAGTGAGCCCTGATGAGCCCTGAAGGAGGCGCCTGTGCAGACGGACAAGGAGGAGCCCCTCGCAGACCCCAGCGGAGACCGAGGTCAGGAAGGGCGGGGCACAGGGCGGCTGGGGCTTCTGGAAGCTGAAAGCGGCAAGAGGTTCTCGGGCAGGCTTCAGAGGGAGCCCCGCCTTCCTGAAGCCTTGATCTTGGACAGTAAGAGAATAGACCTCTGCTGTTTCACCCCACTCCCCAGCCCCAAATCCCCCATCCTCACAGCAAGAATCCCAGTGTCTTACTTAAAGAAGACAAGGCGTGAAAGCATTCAAATGAAGACCTTCGTTAACTTTTTGTACATACTGCACTACGCTTCGTCTTTAAAGGTCAGACAGTTTGCTTCAGAAAACAAAGAGAGATTGAGCCTTGCAACAGTTTCGTGGCCACCTTGGCCCAGTTTTCTCATCGTTAAAACATCGCCGGGACTCGACGGCTGGCCTTCACGCCCCCCACACAGCCCAGCCGCTCACACCCCATCATCCGTGTTTGATTTTTACCCCATCTGCATCCAGCGAGGATGTGAGGCCGTGGCATCAAAACAGCATCAGGTTTTACGCCTTCCTAGCCCGGGAAGCCTGCAAAGACGAGACAGTAAAATATGTGCTAATAAATGGTTCTGCGTCTACTGCCTGCTGCAAGGGTGATCAATTTTTGTGACTCGTGTATGAAGATGTATCTCTCTAATACCGGGGACTCGGCTTCTTTATTTATTTCATCAATTTCGTTCTTTTGTTTTCCCGGCGATTTCTAGGAATGATGAACGGATGGCGGTTTAGCACAAACTGTGAACCTGCGCCCCCCCAACCCCCACCCCCACGCCCCGCCGCCTCTTGGCTCCCCGGGTGCAGCTTAGAGAGTCATGGATGGTGGAGGGTGTGTGCTGGTTCTCTCCGCCGTCTGTCTCTCTGACTCCAGGCGGCACTCTGGTTCTCGACGGGCTGCAGGGGACACATCAGTTTTTGGTGACTCGGGAGGAGAGCACCACTCAGGGCCAGCAGGTCTGCTCTCCAGCCCTGCTCTGTCATTGAGCAAGACGGCGAAGCTGGGAATTGAGATGCTGCCCTGAGCAGGTGGGGCATCCCCCACCTGATTCTCTCCTTTCCAGCTCATTCCTCAAAGGCACGTTCAAATCCATTGCCGCTTATCACTTCATATACTTTTTGCTTCACTGTTCGACTAATT
>TCONS_00053228
TTAATACAAAAGACGACTCTATTAGAACAACACCAGGGTTATCTTGAGGAACCCCAGGACGAGGTCCATTCTTTCTCAATTCTGGGATCTGCCAACAAATGAAGTGTCTAGGATCTGCACACACAGTGTTGAGGTGGAGAGCCTTGGGAGGTCAGACCCCTCAGCTTGTGTCTGTGGGAGTGAGAAGAAATGGCATCCAGGCCACACAGGGAGGCGTGAGGTTGGAAAAGGCCTGCAGCTCAGCAACTTCCAGCTTCCAGGAACAGGAGACTCGTGAGCCTGAGCGGATGACCTCTCCTGCTGCCACCTGGAGGGGTTTCTCATGTTCCGGGGACATGGTGACGTCAACCTTCACTTTTCTGAACATCTCTGCCTGCCCCTCTGCATTCATCCTTCACCGTCACTTGCTTGCTGACTCTTCATTGACGACCCCCCCCCACACTCTAGACAGAAGTAGCTATCCTTTCCTTGTATCCTCAGATTACTTGCCACATACACCCTCTGTTGTAGCAAATATCAAATTACATTTTAGTTGTCTAGGTACAGGTCATACTTTCAGGCTGAGCTACTACTCAAAGGCAGAGGCTGCCTTTTTAAAATTACTGTTTATTGAGTATTTTACATATGTTATCTCATTCAGTTCTTACAATAAGCCTAAGAGGAAACAGAGGCTCAGAGGGGTTAAATATCATGCCCCACCGTAAGGTAAATATCTGGCAGAAACAGGACTTGAAACTAGGTCATGTTTTATATGTGCATCTAGCACAGTGTCTTGGCATCAGGTGTGTGTGTGGGATGTCAATAAATGCTCATCAAATGAGTAAGTGGTTCAGTGAATAAACTGTATGCCACAAACCACAAGGAAGCATTTTGGCCACCAGCTGAAAACAAGTCCTTTCAGTTACTCTCACAGCTCTGAGCCTGCTGCAGACTTTCATTCAAACCAGACCTTAATACCTAGGAGAAGGCTATATCGCAAAATCAGATTACTGGAAACAATGCATCTGACTATCTCGCTTAAGGCCATTTACTGAGTCCAATAATGTGGTTCTCATCATAATCATCATTTAAAGCTTTAATTTGAAGTATTACGCTGTGTCAGAAACAGACAAACATGAAGAATAGATGAAATAAGAGAAGCCTTCCTTTCATCATATGAATTGAACTTTATCATGCCCTGTGTTCAGATGAGAAGTTTTCTTTTGCTAACTAAGACCTAACTAGGGAACTCGGAACAGAACAACACACCCCTTTATGTTATGTTAAGTATAACCTTCATTGATTACTAACTTTTGATACCAATATCTTCCAGTGTCCCCAAAGTGTTGCTTGCTCTGACTTTAAAAAATAAAGATATTGTCCAACGAGGCTGATTTTAGATTTAACA
>TCONS_00069684
GGGGAGTTCAGCTTCCGGCCAGGAGCCCACCTCACGCTCTTCGTGTCTCACGTAGGAGAGAAACAGGGGCGAAAGATAGGTGGGAAGATTGTACGTGGGCACTTTGGTCTCCAAATGCTGATTTAAGGCCGTATGCCAACCAAGGAGTGAGTTGGCATCCCCGTTTTTCCAAGTTGGTGCAGTGGTATCCCTGTGCCTCCCGCCCACTGGTGGGCCCCCTCGGGCTGCACGCATCTCGATTCCCTCCCTTCCAGGCTGGCTTGAACCAGAGGGTTGCACCTGTGGCATATGGACGTTCCCAGGTTAATCAGAGCTGCAGCTGCCAGCCTGCACCCCATCCATCGCAACACCGGATGCCAGCTGTGTCTGCGCCCTTCCCGCAGCTCACAGCAGCACCGGATCCTTAACCCACTGAGCGAGGCCAGGGATGGAACCTGCATCCTCATGGTTACTAGCCGGGTTTGTATCCACGGAGCCACAATGGAAACTCCCAGAGCTGTGTTTTTTTAAAGCGACCGAATCCTCTTCCCCAACCTGTGTGTCAGTATTTTATTGTCTTTAATTGTTGTAAGCCGTGTTTACGTAGGATTTCTGGATATTAAATAAAAGCCACTGGAACCCTGGCTGTCTTGTGGA
>TCONS_00075896
CCTCGGTCACGTTTAACTGCGATTACGACAGCGAGGAACCTGCTACTGCAGTGCATCACTACCTACCAAGTTGGAATGCCTAACAGCAGAAGGCGCAGCAAGGCTCGTTGACTACAACTCCCAGCACGCTCCGCGCGGGAATTCCCAGTCGTTTTCCAGTCCGAACTCTCCTGCCTCCTCAATTCTCTCCAGTGATGCGAAAGCCGAGGAAGAAACACACCTCCTTTAAAAAGCAGACGCGTCGTTGTGGATCTGACGAGGCACACGTATCAAACTGGAAATAAAAGTCAAAATCTGCAGCGTTCGTTGCTGTAGTTCTGTTCTTCAGTTTTGACTGGTAATGATAAGCCCAAACCAAAACAGTGGTCACGTTCACAGGTTGGAAACGAATTCTGTCTGCATCATTACGGAAGACTGGTAAACCGAACCAAAGGGGGAAAAAACCCACAGCCAAGTTGCTGACCCATCTTTAACCGATTGCCAGCGTAATCATGGGCAGGAACATGAAATGTGCCATAAGTAAATCGTTATGCTACTGCGAATTTAAATCCCTAGGAAGCA
>TCONS_00075895
CGGCGCGCACCGCAGGGCAGCAGAGCGCAATCCTCGGTCACGTTTAACTGCGATTACGACAGCGAGGAACCTGCTACTGCAGTGCATCACTACCTACCAAGTTGGAATGCCTAACAGCAGAAGGCGCAGCAAGGCTCGTTGACTACAACTCCCAGCACGCTCCGCGCGGGCCAGAATTCCCAGTCGTTTTCCAGTCCGAACTCTCCTGCCTCCTCAATTCTCTCCAGTGATGCGAAAGCCGAGGAAGAAACACACCTCCTTTAAAAAGCAGACGCGTCGTTGTGGATCTGACGAGGCACACGTATCAAACTGGAAATAAAAGTCAAAATCTGCAGCGTTCGTTGCTGTAGTTCTGTTCTTCAGTTTTGACTGGTAATGATAAGCCCAAACCAAAACAGTGGTCACGTTCACAGGTTGGAAACGAATTCTGTCTGCATCATTACGGAAGACTGGTAAACCGAACCAAAGGGGGAAAAAACCCACAGCCAAGTTGCTGACCCATCTTTAACCGATTGCCAGCGTAATCATGGGCAGGAACATGAAATGTGCCATAAGTAAATCGTTATGCTACTGCGAATTTAAATCCCTAGGAAGCA
>TCONS_00096661
GGGGAGGGTAGATTACAGGCAGGTGTGGGGTTGGGGTATGAAATAGGGACTTGTGGTCACAGCAAGGGGTATGTGACACCATAAAAACCCTCCTCCCCTCTCTCCTCGTACCGGATCCCAAGTTCTGGGGCCAGGCTTGGGCGTGAACAGCACGGAGACGCACGGCGCCCCCTTTAGCTGCGCTCAGAACGAAAGGACTTTTTTTTAAAGTGTGTCCTTGGGCAACGCGTAGGGCGCCCTCCGCAGTGAGCGACGGGAAGCGCACGGAGGCTGCGGAGGCAGAGCTGCATGCAGAACTAGGGCGGGGAGCACTGGGGAGTCCCGGGCACCCGGAACCGTCCGCCCGCTTTCACTGCACTGAAACGAGCCTGAGGCCGGTGTGTCCCAGTGACAGCCTCAGTCATCTCAAGTGTCAGAAAAC
>TCONS_00045493
GCCCGCTACCCCACCTCATCACTGCCCTGGAGAGCAGTGGGCCTGCTGTGCCACCCAGACAGCCTGTACCCTGTGCCCTCAGACCCCTCCTGCCAGACGCCAGAGGATGCCATCCAGGACCCCCCACGACAGTCATCACATTCCTTAAGGCTCCCCTGAGTTGTGACAGTTTCTCGGGCTTTCTTTGTCTCTGATTACCCGGACAAGGTTTGTTTGTTTCTTGCCCACACTCGTGGCACATGGAAGTACCTGGGCCAGGGATCGAACCCACGGCACAGCAGTGACTGGAACCGCTATAGTGACAACTCAGGATTCTTTACCCGCTGTACCACCAGGGAACTCCAGCCTGGACACTTAGCTTTTCAGGTATGTCACAGAGGACACCTTGATTCCAACTGGTCTTCCGTTTTTCTCAGGATTATCTAGTGTTACAGGGTTTGGGAGGGTGACCGCAGAGGTAAAGGGCCCTTCCCATCGCATCGTATCAAGGACACAGACGATCCATATGGCTTATCACTGGGATGCTCACTTTGACCCCCTCGCTGGGGGGGTGGCCAGTTTTTTCCATGATAAAGTCTCTCTTTTTCCCCCCTTTCCGTACTGCACTGTGGGAGAAGGTCCCCATGCACAGCCTGCACTTGCGGAGGGTGGCCCAAGCTCCTTGGGGTGGAGCGTCTGCAGAGATTATTTGGAATTCTTTTACACAGGAGATTTGTCTTCCTTTAGGTATTATTTTTATTAATTATTTACGTATTCATTTATTATTTAGTCAGTTATTTTTATCAGTATGGACTCATGGGTGTTTGTTTCATACCTTGCATTATAAGCAATACTACTTTAATTTGTTGCTCAGTGTTTCCA
>TCONS_00091666
CGCCTCTCTCCTCGCTCGTTTCTCTTTCACTTTTCTTTTCGTTGCGGGGGGGTTGGGACTCCCTGGGTTCCAGGCGCTGAGGGGAACCCCAGCTGACTCGTTCGCGGCCGGCCGCAGAAGCCCAACGCCCAGGAGGGAGCCGGGTGACTGCGCCGGTCCCACTGCGCTGCCCGCTGCCCCCTCCCCTGCAGCCCTGACTCGATGGAGACCACAAGTGGACAGAAGTTGGAATTTCTGCTTTCATCCTCCATATCATTCGACTCTTCATTCATTTTCTTCTTCTAATTAGAATGGATGCTGAATTTCATGAAAGGCATTGTGAGGGCACCATGGAGGGCAGTGCATAAGTATAAGTGGCTGGCTGCCTGGAATTTGAAGCTCAGTTCTACCACTTGAGAGCATTGTATCAAACCTCAGGCTAGC
>TCONS_00090440
GTTGAGAATATCAGAGCAAAAGGATGGAAAGAGCCTGGGCCCCGGGGCCGTCGCTGAACTGCTGCACCAAGTCTTGGACGAAACATCTGCCAGGGAGAGGGCTGTGGGATAGTTGAAGCTTTATCTTCTCCAGTCCGTTTCGGTGGTGGTACCGACATCTTCAGCTCGTAGGTCTGCGCCACGCACTCACCGGCTCCTCCTCCCTTAACTTTGCT
>TCONS_00062808
AGCCACTTGAGGGGCGGGGCTAGGGCGCTGAACGCTGAGCTCGGAAGACTGAGAGGAGCGATCCGGTCTGGCCCCAAGCAGGACACCAGTTGATTGGCTGGATGATCAATAATGGGCGGGATTACTGCTGCGGTGCGCTTGGAGATTGGTGGACCATGCAAACAGCCAAGCAGGAAAACCTAGAGAGAATTCAGAATTGTTTGCTGTGGAGTAAGGAGCCCGGGGTCAGGCTCTGCTGCTCCCTGGCGGTGGAAGGGCGTTATTGCATCACTGACCAGCTTCCCTGCTGCCCAAGGGCCTGTCCTTGTCTTACTGTCTTCAAGATTGGATGCCCAAGGGTTTATGAGATGGCAAATCTACATCCGCTTTGGGGGGAGGAACCTCCTCTTCAGTGACTCTGACAAGTCGTTATTGGTGATTTTATGAACTCGTCTAGTAAGCGGGAATCTGTACAGGGAACTGTTCTCATTTTCCATTGCTGGAATTGGTTTTTAAAAATGAGAGTTGCAGCCATCTGGTACTCTGAAGTCTTACCCGGGATAGTAATTATTTAAAATAATAATAACAACATGAGAACCAATAAACTGAGCATTTACCGTGTGCCAGATGAGAAAACTGAAGCTCTGGAGAAGTCCAGGAACTTGACCAGGAGATGACTAGT
>TCONS_00000459
GCTGCATGCGACAAGTGCAGAGGGTGCTGAGCAAAGCACCAGCACAGTCACACCATGTGCACAGCCGAGAGGCAAGTTTTTACACCATGTCTCACCAACGCATGGCATCTCTGCTTTCTGAGTGTGACCACGGGAGTGTGAGCCAGAATGAAGATGGGAATTAAAATGAGGAGAGGACGACCCACTTTACTGAGCACTTATTATGTGCCAGGTACTGTGCTAGGAGTACAAGTCGGACATGCCTGGGCCACAGCCTGGGTACCCCATCCTACCAATGGTGCTGGAACCTGCGGGTGGACTGCATCGGGCCCTCTACTACCCTTACTACAAGAGGTGAAGACATATCTGGTATCATCTCCCAGGGCATCAGAAGAACTAAAGCAGGACCTGCGTCTTGTACATCAAGGTGACCATAAGGTCCAAGGCCAAGAATATCAAAAGCACTCAAGATCGTGTGCCAATTCATGTTTACAAGCCTTTGATCCCTGTGCTCCAAACTCTGGATGGTGTCACAGTTCAAAGAACTGAGTCCAGTTCACAAGAGTCATTTCAAAAAGATTTTAGTGATATATTTCAATTTGTAATACTGTAAGAGTCTTTGCCAAGCACAGAATACCTCTTTACCCCCCTCTTTTCCTGCCATCTATGTTTAATGCAGTTAATTAAAAATTGTTTATCAATATCAACTACACACTAAACAAGGCTCCTTGGACCACAGATATGGGACACACGATTTCATGGTCAGGACAATCTCTGCCACAACAAAGTCCCCCAGACAAATATCCAACCCTGACCTGTGTGCCTCCTGTCATCCTTTCTTTTCCCTTTCCCTCTAGTTCTTTATTATAAAGCCAAAAGATTAGCCCAGTGACAAGTCAGACTGTTCCAGGAAGGCAGCAGAGAGAAAAAGCTGGGAATCCTCATGCATAATTATTTAATCCCATAACAAAACTACAATGCATCTTGATTATGATGTTGTGTTTTGAAGCCCTCAATCAGAATTCAAACAAACTCCCATCCCTTTTGAGAAATGAAAGAGTAGCCACTAACCCTCAGGCAGAGAAGGAAATGAGAAGTTTGACAAGAATGTAAAAACCACTGCCACCATTTATAATTGGATGTTCCTTGTAGCAGGTCATTTGTGGCATGCGTACTGTGGGTACACTTTTCCCCTTCTTAAGGATGACAGTTCTGTATGATCAGAGCCTAGATGCAAGTTGTACTGAACAGGGATGTATTTGTTTGCTATTGCTGCATAACAAATTACTATAAACTTAGGTGCTTAAAGTGACACTAGTTTATCATTTCACAGGTTATTGAACTGGCTTCTCTGTTCAAGGGCTCACTAGGCCAAAATCAAGGTGTCATTCAGGGCTGTGAGCCCGTCTAGTACTCAAAGCCTCTTTTGAGCTCACAAGGTTGTGACTGAATTCATTTCCTTGCTGGCTGTAGGACTGAGGTCCTTGTTTTATATCTAGGTGGCAGTTGAGGGTCTATCACAACTCCTGCAGATCCCAGTGGTTCTTGCCATGTGACCTCTCATGGGCCCTCTCAGAACATGACAACTGACTCCTTCAAAGCCAGCAGGACAGTCTCTGACCTCGGGGAGGGCCCTAGTCCCTCTTTTAGAGGGCTCACTTAATTGGGTTGGACCACTAAAATAATCTCTCTTTTAATTCACTCAAAGTCAACTGATTAGAGACCTTAATCACATCTTTAAAATGTCTCCACCTCTGCTATATAACTGCAAGATAATCTCAGGGGTGCTATGCCATCACATTCACAGGTCTTACCCATTCTCAAAGAGGGGAGATTTTATGGGATGTGTACCCCAAGAAGCAAGAATCCTGGGGGTCATCTTAGAATTCTGCCTACAACATGGGAGGGACCACCACGATGGAACTGGCAACAATTAATCCCAAACTACTACATGTGAGTGTGTGTGGTGTGTGTGTGTGTGTGTGTGTGAGACACAATCATAAACTCAGGAACTTGCTTCTGAAGATGGGCTCCCTAAAAGTGTAAAATCCCATACTTAAGATCCACAACTATCACATAGAATATTTATTGTTTATTTATCAGGACAATTCTGCAATAGCACATGCATTTAAGGCTTTCACTCCCTAAAACCAAGTGAAATCTTGAGATAATTCCAATGATAGGACAGGAGCCCAGATATGCCTTTCAGCAATGACTTTCTCTCACCTGGAAAACTACAAAGTGAATTTGAAACCACTGGTAACACCGTGGCAGTCACATGGATAAGATTTTTTTAAAAAAGGAAGAAGAGAAACATCAGGAGCCTTTAAGCTGTTTTCTAAATTTGACATCAGCAGAATATTTATGTTGGCAGTATCCTGTAAATCGCAGCAGGAGATTTGACAGGAGGCACTCTATGCATAACCCATGTGAGCCCCAGATCAAGAAGAGAGTATTTGCATAAACCGAATCCTAGAGACCATGTCATCGCGATCATTCTCTTCCTCCTTCCTCCCTCTCCACCCTGCAAGCTAGTGGGGTTGAGTTTCCTGGGCTACCTTCCATGAACATCAAGGAATGCAACAGAGATGAATGTTACATTGACACCAGCAGAGCTACCACAGAAAACTGTTTGTCCACCCTTTTCATTTCTCAGTACCAGCAAGCATCTGAAGACTTTGCACCTGTTCTAGTTAGCCCTGGCAAATGCAGCCTGTATTTATATTAATAGAATGATGTTTTCATAACAAAATGGATGTGCAGCGATCACGGACTCATGCTGGATGCTCTCATAAGCGCCCAGATCGGGGGAGGGGCAGCTCTTACATAAAGCCCCATGGCAAGGGGGAAAGACGCGCAAAGCCCACGCTGAATCATCGGACAGGTTGAGAACTTGTTCAGGAATGGCCCGACTCGTGTATTGGAAATTAAATTAGATTCTCGATTAAGAGGAAAATACGCTGGAGAGAAATGGGCTTTGCAAGGGCAGTTCGGGGCTCTGAACTCTTTTGTATTCCGTCTCCTGTTTCTGTAATGTGTGTCTTATCTCCCCAGAGGGGAGCAGAAAACTGGTGAGATCATACTTGGCTCAATTCCTGAAAGTTTGTTTTGAGTCACCAGTGTAAATATGGCCCACCCAATCTGTACATTTGCACAAATTAACTGAAACCAGCTACCCAATTCCTACTTCACTTTTGGATCTGTTGATTAACCCTGACAGCTGTAACCTCATTAGTCCAAGCTCTGGCCGTTCCAGAGCAGCTGTCAAATTAGGAAGAAGTGGACTCACTGAAGTCGCCTATGGACCAGGCACGTTAAAATCAATAGACGCTCTAAAAGGTTTCAGTTTATGATTCTAATTCTAATGTATGTGATGCGGTGGGCTTTTCACCCAGATCCGTAATATGGGCCTGAAATCGGTTCTTTACGGAGAAACCAGAGGCTCTATCACAAGGCAAGAACATAGGTTTTATCTGGAGAGTTTGGATCTGTATCAGTTGAAAATGGGTTTTTAGCATGCATTATAACACAGACATTTTAATATATTTGAAAATATTAGTTCCTAATGTATTTTTTGGCATGAGAGATTTTGTTAGTTTTGACAAGAGGCCAACAAAGTCTTGACTACAGAAATAAGAAAAATCTTACAGCTGGCCCTCAATGGAAAAGTAGAGATAAAAAGTGAGGAAAGGACTAAAACACACTCCAATAGGAATGCGGTTTCCCAAAATAGAACACGGATCCCTTCTGTAAGAATCTCTAAGGAAGGAGTAGGGAGGGAAATTCCCAATGTCTTTTCTTTAAAATCTGAAGGGCCAGGGAAGGAGATGACTTTCCATCCACCAAAGTGTTGCCAAGAACAGTGGAAACAGGTCAAATGCAGTGTGTGAACTTCTCTTGCAGCATTTTCATTGTGGGGAGATAGCACAGGGGAGCCGAAGAAGTTCTGAAGGAAGAATCTGGAGACTTCAGTTCTGATCCCAGTACTGTCCCAGTTCTGCCAAGTCCACCAGTGCGTGTTTGAACAAGTTCCTTCACCTCTCTAGATCTCAGTAGACTCCGTTTATAAAATGAGGTTTTCCAGATGAGTGAAATGATCCCTCTATCTTTAATGACTGTGGACTCTTTGCACAAATCATGAGAAGCTTCTCCTCCATGGCCCAAGGTGGATCTAGGTATGAGGTTTTTTTCTCTTCAGGGTAATTCTCTTCTACTCTTTGCAGTGCCCCTTAGCCTATTATGCAAACAGGTGCTGTCCTTTGGCGCCCCCTGGTGATGGCTGGGGCTTTTACATGCACCTTCCCCCACGTGGCCCTAGAAGATAAAAATGCCAACTCTGGGAACCTTCCCCAGTAGAACACAGTTTGCTGCTCACCAGGGGGAAAAGCAATCCAAAAACTCATTACTGTCACTTTATAGCTTTAACACACTGCTTTCTTGAGACTTAAGGGACTATGCAGATTTTATTTAAGTAGCATTAATCAGACGCTCTATTGGCATAAATATTATCAACTCCTAGCCTGTTCCAAATTGAAGGATTTAGAAACAATAAGGACTTCTACTTTCATTATTGTGAGGAAACAGACCAGTAAAATAAGAAGTATTTAAGTGTTTAAGAGAGGCCAAGTGTTTCCTTTGCACATGACTAATTTAAATTACCAGAAATATCAGAGAACGTATGCTCTGGTGTTTCCTAAATGGGAAAGCACTAGGAGTTTATTGAGCCTTTTCCCATACCTTTCCTTCAATTTAAAAATCATTTACAGGAAAACTCTGTGAGTCGAAAGTCAGTTAAGATGAAAAAGTAAAGAAAATCATTTTTGTTGTTTGTTGTTATGGAAAGACAGATAACTATATTTTAAGTATCATGAACCACTGGGAATTAGATTCTACTCTCAATCATGACAATTTACAGTTAGATTATATTTGCCTTAATCGTGTCAGTCCCACTTTTTCTTGTTTATAATTATATTCTGTTCCTTTCACTTTGAGGCTCTGTTGAACATAGTAAAAAGATGTCTTTGATTTAGTGTAAAAGCAGATACATCTTTCATTTAAATGCCAAACGTTGTGACTATCCAAAGAAATTAACCAAATACAATGTGAAGGAAAAAAGACAAAACTCAGAAAACTTTAATTATTCTATGTTGACTACAGTGACTTTACCATGGGCTACTAATGCTAAGCCCTTTCAAGGCCGATTCATTTTCATGCATCCAGTTCAATGTGATTATAACAACTATGACTGCTTCCAGGTAGGGTTAAAAAAAAAAAAAATAGTCACAGGAAAGAGAAAAGTCAATATTCCCTAAAGGAGAAAAACATTTCTTTGCCATGCTTACTTGACTCCTTCTGGCAAAAGGCTGTTAGCAGTTGTACCACACAGTTCAACCAGAACGTGTCTCCAGAAAGAAAAAAAAGAAAAAAGAAAGAAAAAAAGAAAGAAAGAAAGAAAGAAATATAATTGCATCTCAGAGATTTGGTTTGGAAAATCTGCTTTTGTTTCCAATGCCTCCTCTCTTCTCAACCACGTTTATAAGCATTTTCCAAGCTCTTTACGAGCATTTTGCCTGCCTCTCCACACTCCTAAATATCACCCTCCGCTCCCTCCAGCCAGCCGCGTTTTTCACTCTTGGCCAAGGAATAAAACATTGGTTCACCTCAAAGGCTGCCATTAAATTTACCTCATTTATTGACCAGCAGGAGGTGCACCCACCCTCACCCACCCTACCAGGGTCAACGTTAACTATAATTCCGTGGAGCTCAGTGGCGCCCCAGACTGCTACCCTGTTTAATGACTGTTGGGCCCCCTGGGCCAGGTAAATTCTCCTGTTGACATATTGGTGGCAATGCCCTGGGAACACCTTTGATCCATCAGTATGCTCTCTCCATTCTGGATGAATTTAACTGTGTGTTGATTAAAAATAACCAGCTATGGAGACACGAAGGAAGCAAATGGAGCTCCTACTGGAAGAATAAGCCATTTATGCTTCTCTGCAGTAGATACTGGGGCCTATGAGGACATCAAATTTAAGAAAAATAAGGCCTTGAGAGCTCTGCTCTCTGGATAGAAGAACCACCGGTCCTCTGTTGCCCTTGAGATGGGCAGCAGGAATTACCCATGAACCTGCCATCTCACTGCAAGGCACACTTTCACTGCGGAGGGAGCTCGGGGCCTGGGTTTCCATGCTTTTCTTCATCATCACTCTGCCATTCTGTAAAAATGCGAGATATCTCAGCGCAGTGACTGTGCTTAAAACAACCCAGAGTGCTTAGATAGACCATGAGAGAGTAATGGTGCCTGTAGGATCTGCTTATATTTTTCAACTGGCTGATAAAAATCATATTCATTATAAAGGGAGAGGGAATTTCCTTTTCTTTGTGAAAGTAAGTGCATGAACCTGTGCCAGATGAGAAAGCCTAGAAGTCAGAACGGTTGCTTTGTCCATAGACTGTCAGAGGCTCTCAGGCCATGGGCCCTTCTCTGCTCCCATTTTACCCTGCAAGCCTGCCTCCCTCAGCCCTGACCCCAAGTGACCAGGTTAGATGGTCAGGGATCTCAAGTCTGAATGCTGATTCAGGCCCTTCTCTCTTTGCTGCCAATAATAGTTCGTCTCGGTGCCAGATTTCGTGGTGGTTTCTTATGATGTGGATACCTGTCCAGCAGGGATTGGACTGTGACCACAAGCCATTTTTTCTTAAGCCACAGAATAACTGTCAGATGGTAACTGCTGATAGTTACTACTTGCCAGGCTCAGCTGCCTCCAAGTCAGAGACTCTCACATCCCATAGTAAGGCCACCGAACTGACCTACTCCTCAGTGAAACAAATTTTGTCAGGTATAAAACGTCCCGAGGGTAATGATTTGGTGCTTAATCTTCAGTTCCTCAAAAACAAACAAACAAAAGAGACAGAACAACATTAAAAACAAACAAAAGACTCCTGCTCTTTTTCCCCTTACAGTCGGTTGGTTCTTCTTACTCTTGTATTCACGATTTTTCTGCTTTATTGCCCTTAATGTATTTTAGTATAAATCACACCAGTTTTGGGGGGTCATCAATGAAGACTCAATTTTTTAAAATACAAGTTACATGTATGTATTGCGTTCCCCTGAGAATTAAGAATCCTTTGGAAATGTGTTTCTTACAGCCTCTTTCTTTTGTAGGCAGAATCCCATTTTGCTCTCATTTTATAGACGAGGAGTCTAGACACCTCCTCTCCAGGAGTAGAAAGTTCATACCAGGAGTACAGGGTAGAAGCAAGCAAACACAATCAGAAAGATAATTCATTGTTATTAATGGTTTCATGATATGTTGAGGTCTCTAGTCTTAAACTGAGTCTGGCAAACTTGAACGATGAATCTCTGGCGAAGTGTTAACATAGACAGACTGAAGTCTACTCTAGGGAATGCTGACTTCCTGGAGTAATTTGCCTAGAAATTCCAGACTGTACTGATGTCTTTTTGTTTCACTCTTCACAAGCTAATAGCATTGTTGTGCATGCTTGTGCCTGAAAAACATTATTCCTTAAACCATGAAGGAGTTGTAAGCTCTCAGCAGTAAAAATATTTCAAATAGTGAATCAAACATATATACATAAATATAATTACATAGATAGATAGATGGATGGATGGATGGATGGATGGATGTGTGGGAGTACACGTGTTTGTGTGAAGGAAAACAGTCAAAAGTGTTTGTAATCGAGTGATTGATTCTTCACATTCGGGCTTAAAGACTAAAAGAACACTCATTGGGGAAAGTAAATGAAGCTCTCCCAAAGTGAGAAGATAATTAACAATCTAGAAGCTATTATACATCTTTTGACTAAAATTGGTAGTCTTTCCTGAAATAAAAGGTATGAACATTTTTATTAGAATAAGCTTGACTCCCTACGATTTTTCACTCAGAAGCACAATAGGCAATTTTAAAATTTTTTGTAAATAAGCTTGTCTTCCTGAGTTTGTAGGAAATGAGACTTTAGAACCTTAGAACTGAGACATCTTGGG
>TCONS_00060673
CACAACCGTAAACATAGGTACCACTGGAGCTTCTGGAACCTTCCAATTGCAAGCATGCTCCCCCGCGGTCAACGCCCCGGGGTTCGGGGTTTGAGAGCATTCATTACCATCGTACCAAAGAAGCGACTCCACAATTTGAAGATTTCAAGCAACAAGGCTCGAGACTCCACACCTGAGGAGGTGCTGGGGTCTCCTGGCGACGACTGCGGCGACCGATGAGGGTGCAGAACCAGAAGCAAAAGTTACAAAAAACTCAGACGACTTCCTGACACTGTCGGAAAACGTTTCCTAAATAAAATCGACGAGGATGCTTTAGGGGAGTCCACTAAGCACGCGTAAGAACCTTTGGGCAAATCGCTTGGCAAACAAAACACAGCATTTGTGTCACTGGGCATATACTTTTGCACACAGGAAACAGGTGTGACTGTTTTAAGGCAATGGGCGTTGCTACACGTTCTCGTTTTTAAAGCAAAAGATGCGAAGGGTTGTGCAGCTTCTGAGCATCCACCTGTTCACATCGATGCGGCCCTCGGCCCTGTGCGAGCAGGCCACCCGCTGACCAGGACAGCACCTCGTCTGCAGAGTGGGGAGCGGTGAGCGGACCCTCTGCACCTCGGGCCAGAGCCTCTGGCAGCTTCCCGCCGAGGAGAGTGGGCTGTGGGCCCAGGGTCCCCGGGGAGGGGCTCGGGGCACCACCCATCTCGGTGTCTGCTCGGGACCCGGCCGAAAGGGGCACCTCAGAACCATGGGCATCCAGATGTGGTCAGCACAGGGCACAGGTGCTGGTCTTGGGGGGAGGGGAGGAGTCCAGGCAAGTCGGGGTCTGGCTCCACTGCCCAGCCCCCACGCCCTCCTGCAGCCGCTACCCA
>TCONS_00070621
CAGACACGATGGTGGAGCTTTGGATTTGAATGCGTAATCTTAATAGGAAATGGAGAACTTTAACATGGGAAACTTGCAGCAGAGAGGGCCTCCTCCCATCCAACAGGCCTGGTCAAGCTACTGGTGATGGAATCCAGGCTTCAAAAGAAGAACCAGATGTCAGATGGAAATGATCAAGAAGACAGATCAGGAGTTCCCGTCGTGGCTCAATGTTTCCAAGGAGGATTTCACTCGGAGCAATCTGTTTCCTGAGAGAGAGTCGAGGAATTCTCTTGGAGTCTCTTGAGGATCTGGTGAAGAGACCTTACCTGAAACTTGAACCCTGGGGAGAGGCTATTCCCAACAAAAACTACCAAAGCGCAGAGCTAGAGATTCCCTGGTGACAACGGCTTTTAAATCCAGTGGAAACAGAGAACTGCATGAAGCAGCAGAGGGGTCAGCTGCAAGCCGGGGCCCTGCCCCCAGCCCCCGGTAACCAGAATCCCCCAGTCTTTGGAAAGGTAGATACCAATGGCACTACCTTCAGCCAGGCTTGTCATGAGGATTGAATGGGATGACAAGGAAACTACTTGGCAAACTCTAAAGACTTGCTACTCAAAGGGGCTCCTCAGACCTGCAGCACCAGCATCATTCATAAGTTTGTGAAAAAGGCAAATCTCCCCACCCCAGACCTCCTGAGACAGAATCTGCATTTCAGCAGCATCCCCAGGCTTAACCGATCCCAGGATGTCACAGATTGCCAGAGGTCTGTTCACTATCTTAAGTGCTT
>TCONS_00021094
CAGGCCCCTCCCCCCGTGCCTCGCCGGCCTCACCCCGACTCCACGCGCCAGTCTAACTCGGCTTCCCGCACTACACTGCTTCCACGGTGTCCGCCAACGCAGAGGCCCGGCTGGATCATGCCATGTGGCGCTCCGCCCTGACCCAACGCGGCCTCTCCTCGCCCCGGCTGACCGCGCTGTGAGGAGAAAGCCCCGCACCGCCCCAAGCCCCGCCCTCGCGGCCTTTCTCCTGGAACCACGCTTCCCGACTGCCGAAAGGGCGCTGCAGCTCGCCCACACTCGCCCGGCCCAGGAGGGAGGCGGCGGTTGACGTGGCTGTGCGCCCAGAGGGCGCTTGGGCGGCGTTGGCCGGGTTGGGGCCGCGGCCCGGGTCGACGGCAGCCTGAGGCCTCTAAGGCCCAGACAGGCGGTCTGAAGTGACGGGGCGCAGACCCACCTCCTTCGCCTGCCGGTCAGTAGCGGGCTCTTTCCGCGGCCTCTGAGCCTTGGAGCCAGACGGACGCGGGCGGTCCAATTTAAAAAGAAAACGAACCTCTGTTTTAGCTCCTTTAACATAGCTGGGCCCTCTCTGTGAAGAGATTTCTTGAAGAACCATGGTGCTGCTTTAGAACCCAAATTCTTGAACGTATTATCTGTTTTAAACAAGCTTTGGCTCATGTTTTTGCAGGAGACCAAGGACACTGAGAAATTAATAAACAAAAGCCTAACTTAACGCCTGATTACCCTCCCCTCCAAAAGAACAAACCCTTCTTTAAAAATAGAAACAGCGTAGGAACCATTATCTCTGGATCCACCAGAACTCTTCAACATAGCATTTCTTGGACGTAGTAAATGCTCTATGCCTGTTGGCAAAGCGAGGTTTACGACGTGCGCAAATCTTTTGTGGCACAAATACATGTTAGTTTTTGAGGCTTGCCACTTAAAAATGCAGTTAAGGTATAAGAGAACCAACC
>TCONS_00077015
GGGCACAGAGAGGTGCAGGAAGCCGCCAGGAGCACAAATGAACATATAACAGCACCAGCTGCCCCCGAGAGGCTCAGAGGCTCAGAGCCTGATGGGCAGCAGGGCCCAAACGCGAGCCTCTCCATTGGCGTCTCAGGCCCCCTGGGCCCCGCAGTCACCTGGGAGACTAGAAAATTCTGAAGCCAATCCAGCATTGCCCAGGAAGACCACATGGACTGACCGGACGTGGAAGGCGGGTGCCTAGGGTTTGAGCTCGGGGGGGTTCATTGACCTGAGTCGGGGGGACGCCCTGCGTGCCCCGACTTGGGCAGGTGAGCGCGAGGCCCATCTTCCGAGCTCCATGGGCTCTTGGACGCGGAGCTCCAGAAGGAGGAAATGGGGCCTGGCCACAGCACCCCTGTGCCTCCAGCAGTGGCACACCCGGCATCCATGGCAGCCCCAGGACCACAAGCACCGCAGGTACCTTTCCCCAAATGCAAAGTGGAGAACCTGCATCAGAGGAACAAGGGGGAGACGGAAGAGGCACACCTGGGGTCTGCGCCCGGCAGGGGTCCCACCAGCTCTCCCGGAGCCCCGCGCAGTGCCCCGGCCAGAACAGCAGCCCTCGTCCCGGTGGCAGGCAAGGGACATCTCTGGGCTGCGGGGTCCCTTACCCATGGTCCTGTTCAGAGGTGGGCAGCTGGGAGGTGAGGGGCCCAGCCAGCGCCTCATGACCCGCCTGCAACCCCAGAGGCAGTGGCTGCCCTGCTGCATCTTACGGACGGGAAACCTAGGCAGAGGGACCAGGTGACCCGGCCGGCTCCCAGGAAGGAGGAGGTGCGCCTTACCGGCGCCCCCCGCCCCCTGCCATCTGCGAGGCCTGCCGCTAGAGCCCCGCCCCATTCACCCTTCTAACTGTCGGGGTCCCAGATCCCCGAGGGTGGGGCGCTGGCCGGAGCAGTGGTGGTGCTGTCCTGACGTCCAGCTGAGGTGCAGGAGCCCGTCCACCAGGGCCAGCGAGCCAGAGGACGAGAGGGCGGCCCCTCGGAGCTGGACTCCCTCCAGCCGCTGTCACAGCCCCTCCCGCAGCCCTGGGCTCCCAGCCCTCGAGAACATTCCCAGAGTCTGGCGGCGCTCCCCAGGGGAGCCCCTGCGTCTTTCCCAGACAGTGTGTCCACTTCCCGGTAAATGCCACTGATCCACCCCCAGGGAAGCAGCTCTCAGCGGCGGGGTGGAGCCGGTGGGAAAGAACACGGCATCAGCCGCAACAGGCCACCCCATCCATCACTGTCCCAGCCCGCCTGCCCGGCTGAGAAGGGGACACAGCCCAGCGCTCCCAGCCCTGGGGTTCTAGAACCCTCCACCGGGGAAGGGTCTGTTGGCCTCAGCCCCATCCAGGCCCCAGCGTTGACCTCCTGTGGTCTGACTTTGGCCATTATCTCCTGTGACCCTGCTGTAAAAGGCACGGGAGGAGGAAGGTCGGCGGGTACTGACGATGACACAGCCACGGGAACAGAGTCCTGACACAGAATCCTGTTCCA
>TCONS_00011087
GGGGACCTTGGGTAAGTCACCTCACCTGACCATACAAAGTCACAAGAAAAACAAAGGGAACTGCAATAAGCACTGCCTGTGCCCGTCTAGAGGGCTGTCTCGTCAGATGTATCCTCTACCTTCTCCCTGGATGGTGACTGGAGGCAAGGCCGGAGGAGGGCCCAGCAAAGCAAGGAAAGCCAGCTGAAGCCCCATAAACCTGTTCCCAGAAAACTGACCACTGGGAGGTCCAGCTTCCCTGGCTCTGTCGTAAAGGTGGC
>TCONS_00054922
CGGAGGGCCAGGGAGGACACGGAGCTTTGGCTTCCCCTGCATTGGCCGTGGTCTGCCTGCCGCCACTACGCCTTGCCTTTGGTCTCTGCCCGCTCCCCTGATGGCGGGGCCGGCTCGCTCCCTGGTTTCCTGGTTCACTCCTCTACTCACTCAACAGACATGTCAGGGTGCCTGTTTGGAGATACAGAGGCGTGGCCTGGGCTCCAGAGACTCACGGATTTAGGGAGAGAGAGGCATGCCAACAAATAACTGGCTCAAGGTCTTCACGCCCTGTGAGTCCCCTGGTGGCTCAGCAGGTTAAGGATCCGGCATTGTCACAGCTGTGGTGTGTGGCCACCAAAAACAAAACCAAACAAACCAACCAAACAAACAAACGAAAACTTGATGCCCTAAAGGCAGGAACAGACCCAGAACTGCAAGAACCCAGAGGCAAGAGTGGCCACTGCAGCTGGGGATCAGGAAGGCTCCTTGTTGGAGGAGGCAGCTGAGCTGGGCCTCGAACCTTGAGCCCACAGGAACCTGGCAGGTGTGGAGGCCCAGGGGGGCCCAGGGAGGAGGACGGGGTGGGAGCGGAGTTTGGAGGGTGCAGGAGGAGGGGCTGGCCATTCCAGGTGGAGCCATTCAGAAGGCCTTCTGAGCGCCGTGGCTCCTCATGGGGTCCTCAGGGCGGGGAGTTTTGTTTCGTTAATTCCATACTGTGTCCTGGGAACCAGGCCCTGGGCGTGACACATAGGGTTCCGTAAGCATGTGTGGTCAGACGTGCGTTTTCGATGTGGTGGGATGGACGGACGAGGGGGCCAGACCCAGGCAGGCCAGCAGGCGGGAAGGTAGGTAAGGGGGGGCCATGGTGAGAGGCCAGCAGCAGGGGTGGGCAGAACAGGAAGAAGTGGCACTGCCTGGTGACAGCCTGGCTGTGGGCATGGGGTGAGGAAGGCGGTCTGCTGGGCAGCGACAGAATGGGAGGGGAGAAGGGGAAGGGGCAGCTTTGGGCTCACTGTGAGACAGGCTGAACTTCTTTGGGGGGCCGTGCCCATGCGGAATTTCCCAGGCTGGGGATGGATGGAAGCTGTGCACGACAGTGACAACGCCAGATCCTTAACCACTAGGCCGCCAGGGAATTCAGGACAGGCTGGAATTTTATGCCCACTTTTGGGTGTGTTTCATGTCCCTCCACCAAGTGGTGGCATCTTCAGAGCAAGGCCAGGTCTGCTTTTCCTGTAGCCCCAGGCCTTGCCTGAGGCCCGGTTCTGCTGAACCTGGGTAACGAGTTAGAGGGTTCATGGGGGCTTCTTTGAACGGCTGCCTCAGATCAGGAACAGAGCCACTGGCCAAAGGCCTCCTCAGGTGTCCCTTCCAATGTGAGGGAAAAGAAACTGGAGGGGAGTCGGGTGTGGAGACTCCCGACAGGCCACAGGCCTCGGATCACGGCCACAGGCCTCGGATCACGGCCCCCTGCTCCGTGGCCCAGACCAGACCAAGGACACCTCCTGTGCCACAGCTCCCACAGCCCAGAGCCGTGACCACACCCGCTGCCGTCTCCGCAGACTTGGGCCAGGGTTCTTGACCTGTGGGGCCGGCCCTGAACGACTGCAGAGCGTCTGTGGGCTCTGAAGTCGCCTGCAGGTGGTGGGCGTGTGGACCGTCTTCTGAGGAAAGGCTTCCCACCCTTCGTCAGATTCCTGAAGAGCGGCTGAGTCAAAGCGAGGTTAAAATCTGCCACTCTAAGAGAACAGAAGGAGGAAGAGGAGGAGGAGAATGTATTTCATTGGCTCTATGTAAGAGGCAGACAGACACACGAGTAGCTATTAAAAAGCAAAAACCAAACCAAACCAAAACAACACCCCTGCCAGGCCAAGCTCTCCCTTTCCAAGCCCCGTCCCAGCACCCAGCCAGGGCCAGACACACGGAATTTTCCTTCAGTGACCCCTTAGGGACCACTCACTTTATACCAGGCCCCCCACCAGGATGAGGAGATCCCCTTTCAGCTTCCTCCTGGCCCCCTGTGGAGACCGGATTTAAAGCTAGAGTTGCTTTAAGCTGTGTTCTCAGACGTTCCTGTTGTGACTCAGTGGTAAGGAGCCCAACTAGTATCCGTGAGGATGTGGGTTGGATCCCTGGCCTCTCTCCGTGGGTTGAGGATCCAGCATTGCTGTGGCTGTGGCAGCAGCTGTAGCTCTGATTTGACTCCTAGCCTGGGAGCTTCCTTATGCGGCAAGTGCGGCCCTAAAAAGAAAAAAAAATGGAAA
>TCONS_00064950
ACTGTTACTGCATTTGGCTTTGACCGGGTCAAAGGAATTGAGCCCATCCTCTCCTGCCTGACAAGTACCATATTATCTGAAGCCCCAAATACCCAGTGCTGAACTTTCCCTATTTCTACTGATAAAATCACCAAGAGGTTATCGTGTCCAGCAACAGCGAAATCCCTTGTAAAGGAGAGGAAACAAAATTTGAAGAAAGAAATGTAAAGTTTCCAAGGGTGACAATTCATGGAATTTAGGAATTGCTGGGACTGAGTTGTTTCATTTAAAGCTCCAATATTTGTTAAGATTTTGCCACCTTCATCTCTGCGACAGACTATATGATGCAGAGATGTGCACTGAAACCAATTACGTGGAATGGAAAATTCTGCCTTTGAAGTTGGTCTAGTCACTGCAAAATGTACCAAGTCTGTTCAAGTGCGTGGGCTTCCAGAGCATAAGTAGCACAAACATCAGAGGTTTTTTAAACCTGTTCTATCTAGTTTAATAGGTCAGAACTTAAAGTTTGATTAAATTTTGCAATCCCCTGTTACCTGATTTCTGTTCAGCCTAGACTAATTACTTTCAGGACCTTGCTAATTGGGATGACTGGCAAAGACAATTTGTCATGTGGCTCATTTTTCTTAATATTTTTCAATATTTAGTGCTCAATGTTTATAAAGTTATAGTAAATTAGATTAGTATTCACAAATGTCAACATGCAGTTCCCACAATTTAGCATTTCAAGGTCATTGTTGACCCTCTAATCTTCGATAGACCATCTGAGATTACGGTACTAAACTCCATATGTAATTATAACTTGGCCACAGAAAAGTTTTTC
>TCONS_00041820
CCTGGACGCTTGAAGGGCTTGAAAACTTGTGTGTCGTCACCGGGAGGGTGAGAGGCCCATGGAGGGAGCGGGTCGCGGCGCCAAGAGGCTTACCTCCTGCGTGTGTGCTGACAAGGAGGCTGCCTTTCAGGAGAGCTTCCCCCTGGGCAGTCACGAAGTGGCGCGCTGGTTCCCGGGCCACACGGACAAGGGGAAGACACGTCAGGCATTTGCCTAAGGCTTCTGTGCAGAATGGAGCTGGAGGAGCCTTATTTGTGCCACACCTGTGGTACACGGAAGTTCCTGGGACGGAGTCTGAATCCACGCCGCATCCACAATCCTCACCAAAGGTGCAGAAACACCGGTTTCACCACCCACTGTGCTGGGCCAGGGATCCACAGCCACACCTTGGCACGTGGATGTTCCCAGTGTAGGGATCAAATCCGAACCACATCT
>TCONS_00024695
CTGAGCCTCCAGAGAACTCCACTGGAACTTAGCTTTGAGTCAACAGTGTTCATTGGGCATCTACGCTATACCAGACACCATCCTTGAAGTAGGAAATGCAGCAATGAACAAGACAGTTGGTCCACCACCAGGGCAAGTGTACCTTCAGAAAACAATGAACAATTCCCCATCATTACCAGTGGCATCGCTAATGTAAAGGCAGAAGAGCTCATGACAGACAATCTCCTTCTCCCACACCTGGACCCTGACAACCACTAATATGCTTTCCATCTCTACAATTTTGCCTTTTAGTTGCCATTTCATATAAATGGCATCATACTATACATACTCTTTTGTGTCCATCTTTTTTCACTTAACATAATGCTGAGATTCACCTGTGTTGTGTATATCAGTTATTATTTTCTTTATATAGATCTTCCATTTTTGTAGATTTATGCCTGTTTCCTGATTTTC
>TCONS_00070380
GGGAGGGGTGTAGTCTGCGAGGGAGCGAAGGAGGGAGCGCAGGGGGAGGGGGTGAGTCACGGCCGCGCCCCCTCGGGCGCTAGGCTGGAGTAGCGATTGCTGGAGCCTCGGCGGCCCGCCCCGAGCGCGCCCCAAGCTCCAGTGCCGGGCAACTGGGGCCACGCAGATCGCGGATGGGTCTCACCCTAATTTTTCTCCAGGAGCTGGACTAAGGAGAGGCCAAGATTCCAGCCGCCCCCAAATGCCTCCCGAGGAGAAAGCTCCCCGGATCCTGTCCAGAGGCGGTCCGGCGCACCCAGAGTGGCA
>TCONS_00030070
CTGTACAGAGATGTGGTGCTGGAGAACTACAGCCACCTTGTGTCATCAGTCACAGGTGCCGCATTTCAAGAGCTCACTTAAGAACAGGTGACAGCGAGTGGCCAGGCAGGGGCGCAAGACCCCGGGAGGCGCAGGTCCTATTCAAGTTGGCTGCTAGTCCTCATCCTTCTACATCTTCCCTCCAGATTGCCTTCCTTTTAAGGACCCACATCCACCTCCTCAGCTGGACTGAAACCAGGGAACCATTATCCAACCTGAGGATTCCCAAGTTGAGAGAGAAGAAACAAGGATGCGAGCCCTAAGGAAGTCCAAGCCCTCCGTCTAGGACTGCAAATAGCCGCTTCGGGCTTCCCCGTGTACCGGGCACTGTTCCTGGCATCACTGCGCTAGTTCCTCAAAACGACCCTCCGGTGGACGAGGGTGCTGAGGCTCAGAAGTAGGGCCGGGCGGGACAGACGAAGAAACTGGGGCTCAGAAGACGTCAGGGGCGGCCCACATCCACAGGCAGCCTTGCGGCCAGAACAGAAGAGAAACCCGCACTCAAGCCAGTCTCGCCCACCCTGCCTCCCCCTCTGCGGATCCGACCCCATCGACCGAATGTAGTCGCCAGGGCCCAGGAGGGCTCCCGCCGCCGGCCGTCAAGGGCTGCCAGGACTCCACCCGCCGACCCCGCAGCTGGCCCCGTTGGGGTCCCAGACGCCGGGGCGCGCGGCCCTCGACCACGCGCGGCCCCGCGTCAGCGCCCCCGCGGGGCTTCCCCACCGCCGCGGCGGAGAAAAGCACCGCAGCCGAGCCCCCCGCCAGGCCGCAGCCGCAGGCCGCTAGCAACAGCGCCTGCCGGATGGCCTTGCTGGCCAGTCCCGCACCAACCCCGCGCAGGCGCGCTCACGGGCGCGGACGGCGCCCAGTCAATTAGTGTGTTTAAATTATTTTCACATTAGAGAAATAAATCCAGCTCAATCATGGTATATGAAACTTTTAAAGTGCATTTTAATTTACTTCCTAGTGTTTTGTGGAGAATTTCTGCAATGATGTCCATTAGAGATAACTGGATCATAATTCTTTTCTTGTATCCTTATCTGGTTTTTATATTATATTATGGTAATATGGGCCTCATAAAATGAGCTTGAAAGTGCACTCTCTTCTTTTTTGGAAGAGTTTGAGAAAGAATGGTATTAAGTCATCTCTAAAGTTCGGTCTAATTCACCAGTAAATACCATGGGCATTTCTTTTTCAGCGGTTTGTGATTACTGATTAAATCTTCTAATTGTTGGTCAGTTCCGATTTTCTATTTCTCTATGATCCAGTATTATTCGGTTCTGTTTCTAAGAATTTATCCATTTCTTCTAGATGATTCAGTTTGGCAAATCACTGTTCACAATAATCTTTCATGATATTTCTTTGATATCCTTTGCAATGTCTCCTCTAAGATTTTGTTTAACTACTTATGTAATCATTTTTTTTAGGGCTGTACCCACAACATATGGAGGTTTCCAGGCTAGGGGTGGAAACAGCTACAGCTGCTGGCCTACCCCACAGCCACAGCAATGCCAGATCTGAACTGCCCCTGTGACCTATGCAGCTTATGGCAACACCAGATCCTTAACCAACTTAGTGTGGCCAGGGATGGAAACCATGTCCTGACCCACACATACTCCACCTCTGTGAATTGCTCTATGTGTTCTCTAGGGTGCTGGCAAGAACAAGCTTTTTGGAGATGCTCGTGAGCTTGTGCAGAAAGCCTGCCTGAATCTGCACCAAGAGAGAGACCACAAACTTGAGATTTAGTGCCACCATTAGGAAAACAAAAAGAGGTTGTCAAAAACTGGTCTGGTGTATTACAGGATCAAGAGAAGGTATATGTGCTTAAACTGCATCACAAGAGAGAGCATTAAGTATGGAGCAGGTATATTCGTAGGCTGTCTGAGAAAGTCTCAAATACCTAGCTCAACAGACAAAAGGTATTACTATCCCAAGGCACTTAGTAAAGACTGGAAAAGGTAACTTCTACTTCTTTGTATTGCTTCAAAGAGATCAATACAAAACTAAGAAAAAAAAAATAAAAAGCAATTTAGGAACCTGACATCACTGAAGGATCAGTCTTATGTCCTGTATGAGGCCAATTCTCCAAGATTGGTCAACTTACTGTGTAATACATAGAAAGGCACTGAGAGACTTAGGCAAAATAAGGAGACAGGAAATTGTTCTGAATGAAGAAACAGGGTCTGAGGATCCTCAAAGCCTTCCTATTCAGTGCCCACTTATTCTTCCCATCTGAGTTCTGAGTTAGATAAGACGGAGACCAGTTCTTCAGATAGCTCCGAGGCAGGGTACAGTGTTGTAAATAAGCTTTGCTCTGTTTCCTCCAGTTCAAGGCAAGAAATTGAGAACTGGATGCCATCTCTTCCATATTGAGTTGTGCCATGCCTTACATAGAGGGGTTGGGATATGTGTGAGCTAAGATGCCAGGAATTTTTGTTGATGTGAATTTTTTTTTTTCTGATGTTTGGATGTTGACTGGTTGGTGCACGTCTTTGTTTTCCTGTGCATACTGTACCTATATAATATATTTTTCCAGTTGTGCTTTTTTTATGTGAGTTTCTCTGAGGAAGCAATAGCTTGGCGCTTCCAGCATTTTGCTGATTTACTGCCCTTTAATGTTTACTCTTTTTGGTGTGGAGTTCTGTGGGTTTTGACATGTGCACAATATCATACATTCATTCTAATTAGTATCATAAAAATTACTTTCACTGTGATTAAAAATAAAACTTGGGCTTCCCCTACTCAGCCCTCCCTGATTCTTGTTAACCATGTGGCACCCACTGATTATTTTACTGTCTCCAAAGTTTTGCCTCTTCCACAATTACATGTAATTGGATACCTACATTATCTTTAGTGGGGATATGGAGAAATCTGAACTGTTGGGTATTGCTGGTTTGAATGTAAAATACTTCAGATGCTATGGAAAACAAAATAGATCGTCCCTCAAAAAGTTAAACATGGTGTTAACTTATGACCCAACAATTCTCTGTATACACACAATAATTGAAAATAGTTTCTCAGGTAAACACTTTTACATAAATCATCTAGTGGCAGTATTCACATTACCTCAAGGACGGAAACAACCCAATCATTTATTAACTAACAAATGAGTATAGAAACTACGGTGTATATATAACAGTGGAGTAGCATTCAGCCATAAAGGAATAAAATACTGGTATCTGCCACATCATGGACAATCCTTGAGACATTATGAGTGGAAGAATACAGACACAAAAGGCTACCTATTCTATGATTCCATTTATGTGAATCAACCAAAACAGGCAAAAGCATGGAGACAGCAAGCAGATGGTTGGTTGTAGAGGAGTGGAGGACTACGGATGAGAAGAAAATGCTTAATGTGTATGGCTTTTTGGAGGGGTAGTGAGAAATTTGTTAATACATTTTCCTGTATTGCATACTTTTAAATTCATAAATTAATCAATTCATAAATAAAGATTGGGAATGTGAAAGAAAAAATAACATTGGTTGAAAGGACATTGATGTATTGCCAGAAATATGGTGTACAACTATTTTTCAAAGTTTTATTACTTTGATTTGACAGGTAATGAGATATTTTATTTGGGGGACTCATTGTCACATCCCAGGAATAACTCGAATTTTAATCAAGTTAGAAAGACTGAATTGTTTGGTATTTCAGAAGAAGAAGAACTTTAGAAAGTTATAGAGGGAGTCCTGTTTTGGCTTGGCAAGTTGAGAATCTGACTAGTATACATGAAGATGCGGGTTGGATCCCTGGCCTCAGTCAGTGGGTTAAGGATCTGGTGTTGCTGCAAGGTGCAGCATATGTTGCAGATTGGGCATGGATCAGTTGTTGCCCTGGCTGTGGCCTAGGCCAGCAGCTGCAGCTCCAATTAGATCCCCAGCCTGGGGAACTGCCATATGCCACAAGTGTGGCCCTAAAAAAAAAAAAGTGTGATGACAAAAAAATTATAAAGATTTGTTTTATCACCATATGAAAAGTGAGGGACAAGAAACACCTAGATTTGATGTAGTATTATTAATGAGTTTCTAGGGAAGAGTTGTCCAATAAGAAGAGACAGCCAGTCTTTCTCATTTTAAATTTGAATACGTGAAATGCTACCCTGTTTCAATTTTTTGAGAATATATGTTATCTACATTGGATGTCCCTCAGGTTTTTTCTATGCTTTTACTGTCCATAATCTGTTTTAGCCTCAGATTAAATACTAATAAAAATTCTTAGTGGGAATTGGGGAGAAGAGAAAATACAGAGAGACTAAGAGGTACAAACTTTCAGTTACAAAATAAATGAGTGACAGATATGGAATATACAATGTCAGCAATACTGTCAATAATTATCTAATAACTTTATATGGTGACAGGTGAAAACTAAATTTGTCGTGGTAGTCATTTTGAAATATATAGAAATATCTAATCCCTATGTTTTATACCAGGAAAAAACATAGTGTTTTAGGTCAGTTATACTTCAAAAACAAACAAAATCATAAAAAAGAGATGAGATTAGTTTTTATCACAGATGGAATGTGGGAAGAGGGAGTATTTATGAAGGTGAAGAAAAAACCAACTCTGCTTGTAAGATAAATAAGTGCAAGGGATGTAAAGTACAACATCATAAATATAATGAACACTATATTATATATGAAAGTTGCTTAGAGAATAAATCCTAAGAGTTCTCATCACAAGAAAAATAAATTTCTATTTCTTTAATGTATCTTTATGAGATAATGGATGCTCACTAACCTTGTAATCATTTCATGTATGTAAGGCAAATCATTATGCTGTACACCTAGAACCTTGTACAGTGATGTATCTCAATTTTATCTCAATAAAACTGGGAAAAAACTC
>TCONS_00030071
TGGAGGTTTGCTGAGAGCCCTGTTCTTGTGGCGGAGGCAGAAGCGTGACATCTCGGGACGCCCTCCCACCGGGCGGGACCCCTCAGTGCCCGGGTCTGGCCTGGACCTCGCCAGGGGAAGCTTCAGCTTGCAGGGGCTCAATATGGAATCTCAGTTCCCAGGCCAGGGATTGGATGGCGGTGGTGAAAGTGCAAAAAAGCCCTAATCACTAGCCCAGCAGGGAGCTCCAGATATGATGTCACACAAGGAGTTAGCAAAGTGCCAG
>TCONS_00018940
CGGCGGGAGGTGAGGGCCGCCTGCCTGGCCGGACCCCAGGGGTGTCGGACGGTGGGCAGGGCCTCCTGGGATCCCTGAGGCGCCGGCAGGAGGAGACGCCCTGGGGTCGGTGCCTCCACCTTCCCGTCCGGGCGGTTACAGCTTTCCCGCGTTCGCTGTCAGAGGCAGGGACCGGCGACCTCGGGGGCCTGGTCCCTGAGCCACAGCGGGGAGTCGTCCGAGCATCTCGGGATGAGGAAGATCAAGTTGAATCAAAAAAGAGGAAAGAAAGCCCATCGCGTGTGACAGACAAGAAAGTGCTACCGTTAAAAGGCAAACAGTTCTAGAGGAGCCTGTGACTGACTACAGCAGGAGAGCAGGCGTGGCATGGATCCCGTGCAAGCCGGCAGTGGAGACCCAGCGCCTGAGAGTGACGTGGGGAACTAGCAGGAGCTAGAAGTGACTTAGGACGAGCTTTTGTAAAGCTGAGGTGTGAGTGTAATATCAGGATGATTTGACTGCAAGCAACAGAGAATCAAACAGAAATGGCCTAGGGAGTCCCTTCGTGGCTCCCCAGTTAACAATCTGACTGGATCATGAGGATGCAGGTTCAATCCCCGGCCTCTATCAGTGGGTGAAGGATCTAGTGCTACCATGAGCTGTGCTGTGGTGTAGGCTGGCGGCCGCAGCTCCAGTTGGACCCCTAGCCCGGGAACTTCCATATGCTGTGGGTGCAGCCCTAAAAAGCAAAAACAAACAAAAAAATGAAACAAAACAAAACAAAAAATCCACAAAAAAATCAGAAATGGCCTAAACAAAGAAGAAAACGTGTTATCCCATACTACAAGAAGTTTGGGGATTGAGTGAGTGGTTAAATGCATGATTAGTTTAGAAACTTGACAGCACCACCCAGGACCCATTTTCCCTAAGGCGCTGCTGCCCCCCACCCTGTAGGCTTAGCCACCGCAGCAAAGACACCCCCCTTCCCCAACCAGAGCCCTGCGTCAGGACTGGAAGGGGCCTCCTTCCCTCCATCCCCTTCCAGAACCTCCGCAGAAGACTCCCCTTGACGTCTCATTCCATCCCATACTGGTCACTTTGCAGGGGAACGGATTTACCATGGTGGCCAGAGACAATTAAGTCGCCCCCATCTCTGGAGAACACTTGACCACTCAGTACCCAGCAACTCGGGTACTCCTGGCAAGAAAGAGACAGGTGATACCCACTGGGTCCTGTCCACAGCGCCTGCCCCCAGCAACCTGTCTACCTGGAAAACTGAGGGGGTGCCACGCGGGTCTGTGTCTTCTCTGTAGTTTGCCCGAGTCTTTCCCATTAGGTAAGTGTCGCCCTTTTCCCTCTTTGCGGCTTTCCTCCTTGGCACGTCACCCAGGTTTTGTTCAGCCACAAGGGGCGATAGGCTGAAAGAGGAATCTCCAGGCCTAGGTGATGGGCCAGCCGTGGTGATCCTCACCCGTTTGCCTGGGCACCGTTTGGGAAACGTCCCCCTGCTCACCACGGAGATGAAAGACCAGGTCCCTGGAGGGGCTTCGCGGAAGGATTTTTCTCCCCAGTAAAGCGGCAGACAAGCCAAGGGTCCGCCGCCCTACGCGCCGTCTGCCTTGAGCCGCCGCCAGCTCACATCCTTGAGCAGAAACGTTGCAGGGAGGCAGAAAGCGCCGAGTCTCATGGATCGTGCTGAGCGTTGCATCCACCCAGGACTGCTTACCTTCAGACTTCTGCTCCGGTGGCAGAGCAGCAAACCCCTATTGTGTAAGCCTTTGTAGATGGCTGGTGCCACTTGCTGCTGAAAGTGACAGATAATCTTTCTAGGAATATAACCCCTAAAGCCCTTTATGGTAACAGATGCACTTAGAGAATGTAGTTTTCTTTCTTTTTCTTACTTAAAAAAAAAAAAAAAAAAAGCTGAAGTCTGCCTCAGGCAAAAAGACAAACTGAAAACATATGTATGCATAATTGAAGTGCAATCAATATTCATTAGAAAATGAACGAATGTTCTTCAGGTTACTTTAATAGTTTTCTCGGGAATCTGTTTTTGGATACGTATGTCAGCTACAATATTTGGCACTTCCAGGAGCTCTGTGTTGATGTCCTTCCTAGAAGTTGCACTTCTGCGCATTTTTCTGCGCCTTTGGGGTCTCAGATGTTCCTGGAAGGAATCACTTTTCACTCCCCTGGCTTTTCCCTCGAACAGGTAACTTGTAACTTGCTGTTGCCTATAGATATCGAGCATTTGTCCAAAAATATGTTCCTACAATACCTTCCTGTCTCAGCCATTCCATTCACAAGACAGTTTAAACATTTCTCCATGCTATTCCACAGATCATTCATAGAGGAACCATCTGAACCATGCAACAAAGTCTAGAAACTTTTATGACTTTTAACTTCCACGACAAGTTATCATGTACTTGGTACCCTCAGCCAGGTACATGTTAAGCTCAGGTTTCATGTATGTTAGCGTGGAGCCATATTTCCTTGTGGATAAACCTATAGATTTATCCCCACCCCCACTTCCCTTCCCAGAAGTAACTGTTGCCTTGACAACAGGGTAAGGACAGCAGTGATGACGGCTGTGATAACGATTATGATAATGATGGCAGGAGAAACTGTATGCTGGCCATTATCTAAGCACTTTACATGCATTAGCTCCTTTAACGCCCAAGGAGGCATGTGACAGAAATGCTATTTTTATCCCCGTGTTAGAGATGAGGGCTGAGGAAAGACTGGTGAGGTGCCTTGCCCAAGGCCACACGTCTGGTCCCCAGAGAAGCCAGGCTTCCTACCCAGGCAACCCAGGGGTCCCATACACTGTCGCTGCCTGATAGGTAGCAGTGGTGGTGATACACACTTCCTCTAGGTACATGCGCATCCATAATAAAGACGCAGTAGACTTATTTGCATATTTTAAAAAGTGTATGGTTTCAGAACATTTGTTGTTTTTCCCTGTTATGAATCGTGTCGCAGTAAACGTCTCGCGTGCATCACCTCACGTGTGTGCTGCTCTATGGCCAACATCGAAAGGTCTCATTTCTGGAGTTCCTGTCGTGGCTCAGAGGTTAACGAACCTGACTAGCATCCATGAGGTTGTGGTTCGATCCCTGGCCTCGATCAGTGGGTTAAGGATCTGGCGTTGCCGTGAG
>TCONS_00018941
GGGGCTGCGGCGGGAGGTGAGGGCCGCCTGCCTGGCCGGACCCCAGGGGTGTCGGACGGTGGGCAGGGCCTCCTGGGATCCCTGAGGCGCCGGCAGGAGGAGACGCCCTGGGGTCGGTGCCTCCACCTTCCCGTCCGGGCGGTTACAGCTTTCCCGCGTTCGCTGTCAGAGGCAGGGACCGGCGACCTCGGGGGCCTGGTCCCTGAGCCACAGCGGGGAGTCGTCCGAGCATCTCGGGATGAGGAAGATCAAGTTGAATCAAAAAAGAGGAAAGAAAGCCCATCGCGTGTGACAGACAAGAAAGTGCTACCGTTAAAAGGCAAACAGTTCTAGAGTGTGAGTGTAATATCAGGATGATTTGACTGCAAGCAACAGAGAATCAAACAGAAATGGCCTAGGGAGTCCCTTCGTGGCTCCCCAGTTAACAATCTGACTGGATCATGAGGATGCAGGTTCAATCCCCGGCCTCTATCAGTGGGTGAAGGATCTAGTGCTACCATGAGCTGTGCTGTGGTGTAGGCTGGCGGCCGCAGCTCCAGTTGGACCCCTAGCCCGGGAACTTCCATATGCTGTGGGTGCAGCCCTAAAAAGCAAAAACAAACAAAAAAATGAAACAAAACAAAACAAAAAATCCACAAAAAAATCAGAAATGGCCTAAACAAAGAAGAAAACGTGTTATCCCATACTACAAGAAGTTTGGGGATTGAGTGAGTGGTTAAATGCATGATTAGTTTAGAAACTTGACAGCACCACCCAGGACCCATTTTCCCTAAGGCGCTGCTGCCCCCCACCCTGTAGGCTTAGCCACCGCAGCAAAGACACCCCCCTTCCCCAACCAGAGCCCTGCGTCAGGACTGGAAGGGGCCTCCTTCCCTCCATCCCCTTCCAGAACCTCCGCAGAAGACTCCCCTTGACGTCTCATTCCATCCCATACTGGTCACTTTGCAGGGGAACGGATTTACCATGGTGGCCAGAGACAATTAAGTCGCCCCCATCTCTGGAGAACACTTGACCACTCAGTACCCAGCAACTCGGGTACTCCTGGCAAGAAAGAGACAGGTGATACCCACTGGGTCCTGTCCACAGCGCCTGCCCCCAGCAACCTGTCTACCTGGAAAACTGAGGGGGTGCCACGCGGGTCTGTGTCTTCTCTGTAGTTTGCCCGAGTCTTTCCCATTAGGTAAGTGTCGCCCTTTTCCCTCTTTGCGGCTTTCCTCCTTGGCACGTCACCCAGGTTTTGTTCAGCCACAAGGGGCGATAGGCTGAAAGAGGAATCTCCAGGCCTAGGTGATGGGCCAGCCGTGGTGATCCTCACCCGTTTGCCTGGGCACCGTTTGGGAAACGTCCCCCTGCTCACCACGGAGATGAAAGACCAGGTCCCTGGAGGGGCTTCGCGGAAGGATTTTTCTCCCCAGTAAAGCGGCAGACAAGCCAAGGGTCCGCCGCCCTACGCGCCGTCTGCCTTGAGCCGCCGCCAGCTCACATCCTTGAGCAGAAACGTTGCAGGGAGGCAGAAAGCGCCGAGTCTCATGGATCGTGCTGAGCGTTGCATCCACCCAGGACTGCTTACCTTCAGACTTCTGCTCCGGTGGCAGAGCAGCAAACCCCTATTGTGAGCTCTGTGTTGATGTCCTTCCTAGAAGTTGCACTTCTGCGCATTTTTCTGCGCCTTTGGGGTCTCAGATGTTCCTGGAAGGAATCACTTTTCACTCCCCTGGCTTTTCCCTCGAACAGGTAACTTGTAACTTGCTGTTGCCTATAGATATCGAGCATTTGTCCAAAAATATGTTCCTACAATACCTTCCTGTCTCAGCCATTCCATTCACAAGACAGTTTAAACATTTCTCCATGCTATTCCACAGATCATTCATAGAGGAACCATCTGAACCATGCAACAAAGTCTAGAAACTTTTATGACTTTTAACTTCCACGACAAGTTATCATGTACTTGGTACCCTCAGCCAGGTACATGTTAAGCTCAGGTTTCATGTATGTTAGCGTGGAGCCATATTTCCTTGTGGATAAACCTATAGATTTATCCCCACCCCCACTTCCCTTCCCAGAAGTAACTGTTGCCTTGACAACAGGGTAAGGACAGCAGTGATGACGGCTGTGATAACGATTATGATAATGATGGCAGGAGAAACTGTATGCTGGCCATTATCTAAGCACTTTACATGCATTAGCTCCTTTAACGCCCAAGGAGGCATGTGACAGAAATGCTATTTTTATCCCCGTGTTAGAGATGAGGGCTGAGGAAAGACTGGTGAGGTGCCTTGCCCAAGGCCACACGTCTGGTCCCCAGAGAAGCCAGGCTTCCTACCCAGGCAACCCAGGGGTCCCATACACTGTCGCTGCCTGATAGGTAGCAGTGGTGGTGATACACACTTCCTCTAGGTACATGCGCATCCATAATAAAGACGCAGTAGACTTATTTGCATATTTTAAAAAGTGTATGGTTTCAGAACATTTGTTGTTTTTCCCTGTTATGAATCGTGTCGCAGTAAACGTCTCGCGTGCATCACCTCACGTGTGTGCTGCTCTATGGCCAACATCGAAAGGTCTCATTTCTGGAGTTCCTGTCGTGGCTCAGAGGTTAACGAACCTGACTAGCATCCATGAGGTTGTGGTTCGATCCCTGGCCTCGATCAGTGGGTTAAGGATCTGGCGTTGCCGTGAG
>TCONS_00018942
GGGGCTGCGGCGGGAGGTGAGGGCCGCCTGCCTGGCCGGACCCCAGGGGTGTCGGACGGTGGGCAGGGCCTCCTGGGATCCCTGAGGCGCCGGCAGGAGGAGACGCCCTGGGGTCGGTGCCTCCACCTTCCCGTCCGGGCGGTTACAGCTTTCCCGCGTTCGCTGTCAGAGGCAGGGACCGGCGACCTCGGGGGCCTGGTCCCTGAGCCACAGCGGGGAGTCGTCCGAGCATCTCGGGATGAGGAAGTGTGAGTGTAATATCAGGATGATTTGACTGCAAGCAACAGAGAATCAAACAGAAATGGCCTAGGGAGTCCCTTCGTGGCTCCCCAGTTAACAATCTGACTGGATCATGAGGATGCAGGTTCAATCCCCGGCCTCTATCAGTGGGTGAAGGATCTAGTGCTACCATGAGCTGTGCTGTGGTGTAGGCTGGCGGCCGCAGCTCCAGTTGGACCCCTAGCCCGGGAACTTCCATATGCTGTGGGTGCAGCCCTAAAAAGCAAAAACAAACAAAAAAATGAAACAAAACAAAACAAAAAATCCACAAAAAAATCAGAAATGGCCTAAACAAAGAAGAAAACGTGTTATCCCATACTACAAGAAGTTTGGGGATTGAGTGAGTGGTTAAATGCATGATTAGTTTAGAAACTTGACAGCACCACCCAGGACCCATTTTCCCTAAGGCGCTGCTGCCCCCCACCCTGTAGGCTTAGCCACCGCAGCAAAGACACCCCCCTTCCCCAACCAGAGCCCTGCGTCAGGACTGGAAGGGGCCTCCTTCCCTCCATCCCCTTCCAGAACCTCCGCAGAAGACTCCCCTTGACGTCTCATTCCATCCCATACTGGTCACTTTGCAGGGGAACGGATTTACCATGGTGGCCAGAGACAATTAAGTCGCCCCCATCTCTGGAGAACACTTGACCACTCAGTACCCAGCAACTCGGGTACTCCTGGCAAGAAAGAGACAGGTGATACCCACTGGGTCCTGTCCACAGCGCCTGCCCCCAGCAACCTGTCTACCTGGAAAACTGAGGGGGTGCCACGCGGGTCTGTGTCTTCTCTGTAGTTTGCCCGAGTCTTTCCCATTAGGTAAGTGTCGCCCTTTTCCCTCTTTGCGGCTTTCCTCCTTGGCACGTCACCCAGGTTTTGTTCAGCCACAAGGGGCGATAGGCTGAAAGAGGAATCTCCAGGCCTAGGTGATGGGCCAGCCGTGGTGATCCTCACCCGTTTGCCTGGGCACCGTTTGGGAAACGTCCCCCTGCTCACCACGGAGATGAAAGACCAGGTCCCTGGAGGGGCTTCGCGGAAGGATTTTTCTCCCCAGTAAAGCGGCAGACAAGCCAAGGGTCCGCCGCCCTACGCGCCGTCTGCCTTGAGCCGCCGCCAGCTCACATCCTTGAGCAGAAACGTTGCAGGGAGGCAGAAAGCGCCGAGTCTCATGGATCGTGCTGAGCGTTGCATCCACCCAGGACTGCTTACCTTCAGACTTCTGCTCCGGTGGCAGAGCAGCAAACCCCTATTGTGTAAGCCTTTGTAGATGGCTGGTGCCACTTGCTGCTGAAAGTGACAGATAATCTTTCTAGGAATATAACCCCTAAAGCCCTTTATGGTAACAGATGCACTTAGAGAATGTAGTTTTCTTTCTTTTTCTTACTTAAAAAAAAAAAAAAAAAAAGCTGAAGTCTGCCTCAGGCAAAAAGACAAACTGAAAACATATGTATGCATAATTGAAGTGCAATCAATATTCATTAGAAAATGAACGAATGTTCTTCAGGTTACTTTAATAGTTTTCTCGGGAATCTGTTTTTGGATACGTATGTCAGCTACAATATTTGGCACTTCCAGGAGCTCTGTGTTGATGTCCTTCCTAGAAGTTGCACTTCTGCGCATTTTTCTGCGCCTTTGGGGTCTCAGATGTTCCTGGAAGGAATCACTTTTCACTCCCCTGGCTTTTCCCTCGAACAGGTAACTTGTAACTTGCTGTTGCCTATAGATATCGAGCATTTGTCCAAAAATATGTTCCTACAATACCTTCCTGTCTCAGCCATTCCATTCACAAGACAGTTTAAACATTTCTCCATGCTATTCCACAGATCATTCATAGAGGAACCATCTGAACCATGCAACAAAGTCTAGAAACTTTTATGACTTTTAACTTCCACGACAAGTTATCATGTACTTGGTACCCTCAGCCAGGTACATGTTAAGCTCAGGTTTCATGTATGTTAGCGTGGAGCCATATTTCCTTGTGGATAAACCTATAGATTTATCCCCACCCCCACTTCCCTTCCCAGAAGTAACTGTTGCCTTGACAACAGGGTAAGGACAGCAGTGATGACGGCTGTGATAACGATTATGATAATGATGGCAGGAGAAACTGTATGCTGGCCATTATCTAAGCACTTTACATGCATTAGCTCCTTTAACGCCCAAGGAGGCATGTGACAGAAATGCTATTTTTATCCCCGTGTTAGAGATGAGGGCTGAGGAAAGACTGGTGAGGTGCCTTGCCCAAGGCCACACGTCTGGTCCCCAGAGAAGCCAGGCTTCCTACCCAGGCAACCCAGGGGTCCCATACACTGTCGCTGCCTGATAGGTAGCAGTGGTGGTGATACACACTTCCTCTAGGTACATGCGCATCCATAATAAAGACGCAGTAGACTTATTTGCATATTTTAAAAAGTGTATGGTTTCAGAACATTTGTTGTTTTTCCCTGTTATGAATCGTGTCGCAGTAAACGTCTCGCGTGCATCACCTCACGTGTGTGCTGCTCTATGGCCAACATCGAAAGGTCTCATTTCTGGAGTTCCTGTCGTGGCTCAGAGGTTAACGAACCTGACTAGCATCCATGAGGTTGTGGTTCGATCCCTGGCCTCGATCAGTGGGTTAAGGATCTGGCGTTGCCGTGAG
>TCONS_00097082
CGAAGGGGTCTGGGAAGTCGGGTTTTCTGCGAGCAATAGTCGCAGCCCTCTATCCGCTCCTTACGGGTGGCCTCAGCCTTCCTCGTTCTGCTATAGGGTCTTGCAGTGGCTTCCGGACCTTTGAAAGAATTAAAGCAGCAGGAACTGAGGCTGCGGATACCTGAGGGACCTTTGTCTGAGGGGCAGGCTCTTACCCTGCAGGAGTCTTAGGGCCTCTAGCCTGCTCTTAACCCTTTCTTTTTACTGCTTTTATCCCTTCTCCCGACTGTCCTTAGTCTGTATCTCTGGCCTTATTAAAAGGAAGTACAACAAGATGAGGTATACAAACGGGTGTTGGATAACCAGATGAGAAAGCTGAGGTCAGAAAAATAAACTGAAAAGCCTGATCTAGAAGAGAAGTGCAAGTATCTGACGTCCAGATTTCTACAAAGTCCCCTGGGTATCATCGAGATTCAACCAAGAATGGGTAACCTTTGCTGCCAGCTTAAGGACCTGCTAGCTGTTCTTGGAGTGGGCTTCCCTCTCTTTTTCGCTGAAGACCTCAAAGCACTCTGGTAATTTGGAGAACCTCAGTCACCCAGAAAGTTCATATCCCCATTACCCGCCTCCCATCAGGATACATCAGAACAACACCCTGTGGTCTGGAAATGGATGAAGAGAATCTAGGAGATATGTGGATGGAACTCCTCATGGCTCCCAAGCTTGCCCCACCCCTCACTTGCTCCCCAACCCCAAAGAGATATTTCTTCCTAAAAGTGAAATGAATGAAAACTCACAGAAAATATGACTTATTTGGTTAAGTGCATTGCTAAAACTTTATTGTAACTCCAGTAATGGAAATAATAAAAATGACACCAGAATCTCATCACTTCAGCCAGATAGCAGGATTCAAAAGGTGAAAAAATCGACACAGTCAACAAGGTGACCATCTGGTTGAGCACCAATACAACCACATCAGAAAATACAAATACACTGAGTTGTATGTTCAGAGGAAGGAGAAATTTATCTCTGGCCAAGGCAGAAGAACATAATGAAATCTAATATGCATTTAATAAAAAGTGGAGCCCCTTCCAGAGATTCGCATCTGCCTCCACTGTTTATTAATTTGACAAATACATGCACATCCACAGCAATGTATCAGATGTTCTCTTCATAGTAAGTAGGAAATAAAGTACTTCTAGAGACCTGGCAATTAAGGACATGGAGACCTGCTGAGGAGAGGGTACTGCAATCAATTGGTGATGATCACTCTAAGAGCAAACCAAGTGCAGAAGATTAATGAATTGTCAGAACAGCAGGTGAGGTAATCCCAGGTATCAGTGTAGCACCTGGCCAGACCTCTGAGCCTATCCGTTAGCAGGTGCACTAACACTTTAAGAAGCTGGAAACCGAGCATTTCCTCCGCCCTGCTTGCTCCAACATCCTGTCCTGCTCCAGGCCGGCGTCTTCACGCCCTGCAGGCCACGCCCCTGCGCTCTGGTTGGTTCTCGCAGACATGATGAAACTTCCCGCACGCATTACAGGAGCTAGGCAGCTATAAAGTGAGAGGTACGAGGAGGCTGCACCTTCCACGCCAGCCCGCAGGCCCCAGCCCCGCCGTCTCCCGCTCACCTGCCCCATTGGAGCCCAGGAGGAAGGGTCTCCCGGGCAGTCTTTCAAGCCTGCGTGGGATCTGTACTTATCTCACCTCCCG
>TCONS_00097083
CGAAGGGGTCTGGGAAGTCGGGTTTTCTGCGAGCAATAGTCGCAGCCCTCTATCCGCTCCTTACGGGTGGCCTCAGCCTTCCTCGTTCTGCTATAGGGTCTTGCAGTGGCTTCCGGACCTTTGAAAGAATTAAAGCAGCAGGAACTGAGGCTGCGGATACCTGAGGGACCTTTGTCTGAGGGGCAGGCTCTTACCCTGCAGGAGTCTTAGGGCCTCTAGCCTGCTCTTAACCCTTTCTTTTTACTGCTTTTATCCCTTCTCCCGACTGTCCTTAGTCTGTATCTCTGGCCTTATTAAAAGGAAGTACAACAAGATGAGGTATACAAACGGGTGTTGGATAACCAGATGAGAAAGCTGAGGTCAGAAAAATAAACTGAAAAGCCTGATCTAGAAGAGAAGTGCAAGTATCTGACGTCCAGGCATTGATCTCAAGCTGTGTGCATTCTGATCTCTGTCTTAGAGTCTGTTCTCTGGGGAACCCCGCCCCAC
>TCONS_00097084
CGAAGGGGTCTGGGAAGTCGGGTTTTCTGCGAGCAATAGTCGCAGCCCTCTATCCGCTCCTTACGGGTGGCCTCAGCCTTCCTCGTTCTGCTATAGGGTCTTGCAGTGGCTTCCGGACCTTTGAAAGAATTAAAGCAGCAGGAACTGAGGCTGCGGATACCTGAGGGACCTTTGTCTGAGGGGCAGGCTCTTACCCTGCAGGAGTCTTAGGGCCTCTAGCCTGCTCTTAACCCTTTCTTTTTACTGCTTTTATCCCTTCTCCCGACTGTCCTTAGTCTGTATCTCTGGCCTTATTAAAAGGAAGTACAACAAGATGAGGTATACAAACGGGTGTTGGATAACCAGATGAGAAAGCTGAGGTCAGAAAAATAAACTGAAAAGCCTGATCTAGAAGAGAAGTGCAAGTATCTGACGTCCAGAGAGGAGGACTTGGGCACACAAGAGAAGGCTTTATATAATAGAACATCAGAGGCAGACGTTATGCAATTACTGACAGTGCCCAATTTGGTGGTATGGCTAACTCCAGAGGAAAGAAGAATCTCCAGGAAGGAAATGAGCAAAAAATATAGCGCCACATGCCTTTCTGGCCTTTTTTTCCCTGTGTTTTTACCTTGTTCTTGAAGATTTCTCACTTTAATTTCCTCTGCTTGCATTTCATCTATACCCTATAGATATGATATTCCCCTTTTTTCTCTGTTCTAAATAGGGACACAAACTCCTTTTCTTATTCCCATAACATGAATTAATTAGAGTTATATTTTCACCAAAATTAAGGAATAAATTAAAAACATGTAATTATGTAAAACCAAGCAGCATAAAAATAGTCAAGGGTCCTAGATGCCTGCTTCTATCCCAAATAATCCCAGCAAAGTAAGTCAAAG
>TCONS_00039594
CTGAACGCAAGGTGCCCGCACCATTCAGGCTGTCCTCAGAACAGTGGAAACAGGTCAACAGTCAGAAAAAGGCAGCCGGCAAGACACTCTTTACTCCGGTAAAGGTGGGTCCTCCGTTTCAGACAAAAAGGAGCAGGCGTGTCCCAGGACGGGTCCTGAAAGGCAGACCAAGCTCCGCCCGAAGATGCTTTCTCTTCCCACTGTCCCTTCTGCCCGAGACACAAGAGGAACCCACAGCAAGAATTTAGGGGAAGCATCACCGGCTCGAAAAGGAAACACCCAAAATGAAAGGGGGCAGAAAGCGTCCTGTTTCCCTCCCTGGGGCACCGTGCTGTGCACCTGTCTGTTTTCCCTTCTCAACCGAGGTCCTCACACACGGGGTAGGACCTTCACCTTTTTCCAAGAAACAGCTGACTAAAATCAAATGACACGGAACGAACCGCCACGCGCCACCATATTAACTGAATGAATGAATGGACAGAGACCTATTTTTGCCACAGTTCCACCCCTGGGCCTTTTCAACTGCCTGGACTGTTCATCTGGAGGCCCTCAAACCTCTCAGCTGTTTCTGGAGAAGTCTGCTTCCCAGCTGTGGAGGCACAAGCTTAATTAAACCCATCCTCCAGCCCCCTCGGGCATCATATGTGCTGAACCAGTATTTCCTGAGCATCTACTATGTGCCAG
>TCONS_00040975
GCCAAATGGAAAGGCATGTTCTAGAACTGGGAAATGCAGATCTGAACTGCAGAGGGTCATTCTGCCCTTGAAAAGAAACCAAGATAAAAGGAAACAGCTCTCAGGAATTATAAGCAAAACACAACCAGACACTCACTGCGGATTGCCCCATTTTCCACCTCTTTAATGTTTACTGAATGCCTGCTATGTGCAAGATACTGATTCTTCCTCTGCTGTGACTTTTGGATAATCCAGACTTGAATTGAGGGGGCATTGCTGGCTTGAAAATGATCCAAGAGCAGAAGAAACACTTCTCAAA
>TCONS_00051946
GGAGCTACAGCTGCCGGCCTATACCACAGCCACAGCAACTCAGAATACGAGCCTCTTCTGCAATGTACACCACAGCTCACGGCAATGCCAGATCCTTAACCCACTGAGCGAGGCCATGGATCAAACCCACAACCTCATGGATCCTAGTTGGGATCGTTAACCACTAAGCCATAAAGGGAACTTCCTGCACTTGGATTCTTAACCCACAACAGCGGGAACTCCTGTTTTATTGACATTTTAATGACTTGTTGACCTACACGTCCATTTATGCACCAACTTCATTGTTTTAATTACTACAGTTTTATAACATCTTATTATCAGATAGAACAAATCCCTCCTTCCCCTCTTTTTCATTCTTTCTTTTTAATAGTCTGAACTATTATTGCATATTTTTCCCTCCCTCTAAAGGATGACATTTCATGAAAAAAAGAAATTTTGACTCAATTGCATTAAAACTGTCCAGCTGGGAAGAAAAAAAAATTTACATTGGGTCTCTCCATTCATGAATTTTTATCTGTCCATTTAGTGAAGACTTTGCTGTCCTCAGGAAAGCTTTATAAGTTTTCCACAAAGGGCTTGCAATAGGTTTTGTAGGAGTTTGTACAGGCCTTGTTGCTAATGTCAATGAGATCTTTGCTCATTGATCCTTTTATTTATTTTTTATTGAAGAAATTTTTTTTTCTTTTCTTTTTAGGGCCACACCTGCACGCTAGGGATGGAATGGGAGCTGTAGCTGCTGACCTACACCACAGCAACACGGTATCCAAGCTGTGTCTGCGATCTACACCACAGCTCACAGAAATGCCAGATCCCTGACCCACTGAGTGAGGCCAGGGATTGAACCCACATCCTCATGGATACTAGTCGGATTCGTTTCCCCTGCACCACAACAGGAACTCCCTCAATGATTCTTTAAAATTGGTATTTCTGGTATATGAGAAAGTTGCTGTTATACTGATCTTCCACCAGCACCTTTTTTTTTTTTTTTTTTTTAGGGCTGCACCTGTGGCATGTGGAAGTTCCCAGACTAGGGGATGAAACAGATGCCACATCCACAGCAACACCGGATCTGAGCTGTGTCTGCATCCTGCAGCTCTTGGAAACTCGGGATCCTTTAATCCACTGAGTGAGGCCAGAGATCGAACTCTCATCCTCATGGATACTAACTGGGTTCTTGATGAGCCACAATGAGAACTCCAATCTGGATTATTAAAGTTGTTAAAGTTGGAATGATAATGATAATATTTAATAACCCCAGAGCACTATACAAGTGTTACTTAAAATTCCTCACTGGCTTTCATTATCTGTGAAAAGATCAATCCTTGCACCAACCCACCTGTCTCTTTTGTTTGCTTTTTAGGGCAAAACAAGTTCCCAAGCTAGGGGTCAATGCAAGCTGCAGCTGTGCCACAGCCATAGCAACCTGGGATCCGAGATGAGTCTGCAACCTGCACCACAACTCACAGCAATTGATCGAACCCCCATCCTCATGGATGCTAGTCAGGCTTGTTACCGCTGAGTCACAGCAATGGGAACGCAAACCTACCTGTCTTGTGATAGTTCTGTAGCTTCTCAAGACCTTCAGGGCTGATATGGGAAGTGTGGTCTAAAAGGCGTGTAGCACCCTCTTGTGGGCCTCTGGATGAAAAGACGAACTATTTCCAAGAGAAGAAAAAGGAGCAAGATTGGAGGAGCCCCAGAGTGCAGAATTCTCTGATCTTAACTTTTTCCTTTTTTTTTGGTTTTTTTAGGGCTGCACCCGCAGCATATGGCTAAGGGTCAGACTGAAGCTTACACCACAGCTATAGCAATGCCAGATCTGAGCCATGACTGCAATGTTGGATCCTTAACCCACTGACCCATGTCTTCCTCTTACTGATCATATTTCACCCTCCCTGATCATCTCGCAATTCATCTAAGGATTCATCAAATCCAAGTGAAGACATGAGGCAGGAACAACAAATATTTCAGTGCCTACCATATTCCTGATACTGTGTAGATACGACTGGGAGAAGAACCCATGATTTCTGCCCTCCTGTAATCCAGAGTCAGCAGGGGTGGGTGTGGACAGTTATTTGCATGATTGTTCATTAACCTATAACCAGAAACTCTGAAAAATGCTCTAGGAAAAAGGAGCTTGCCGAAGTCGTAAACATTGTGTTTGTTGGCCATGTGTTCATAATTATTTTTCTATTCTTCACCTTGTTCGCCATTTTATTTACTGGCACACAGTAGGAGCTTCACTCATATTTGAATATTAAGTAGATGAATTTTTTCTTTTTTCTTCTTTTTGTCTTTTCTAGGGCCGCTCCCGCGGCATATGGAGGTTCCCAGGCTAGGGGTCCAATAGGAGCTGTAGCTGC
>TCONS_00098999
CGGCAACCTCCCGGAGGAGTAGGGGCTGAGACTGAGGCGGCGTAGGGCCTTGGCACCGCCTTGGGCAGCTGGGTCAACTGGTGAAAAACAAGATTGAAGAAGACGCTGGGGGAGCAGCAAACCGCTCAGGATTCCAGAAATCGAAAAACAACCGAGGTAAAAGAGTTCCTGATCTCTAAAGCACACTTTGAGTTCTCATTCTCCTCACTCTCAATATGCTTGTGCCTTCTGATCACTCCCACCCCCAAGCATTGGTTCAGAGCACTGGCGGAACCTGTGGATGGATATGTTAAATTCAGCACATCCAAGACCGACCGACCTCATCTCCTTCTCATAATCTCTCTTCCATTCTGAAGAAGATGAAGACAAAGATGAAGGAGGAGGTGGGGAGAGGAAGAAGGAGAAGGAAAAGTGGAAGGAGAAGGAGGAGCCGGAGGAGGGGAACAAGAGGGGAGGGGGGAGGAAGACAACAAATCTCTTTTTTGCTTTTCTTCCTGTTTCTTAAATGACTGAACTCTCTTTTATGTGCCTCCCATTTTGTTTCTTGCTCTGTAAATCCAATAGGTCTCTCCAACTTGTGTCTGGCTACCTACTAACTTGCTTTTAAAATTCCACACGTCTTTCCACCCTTGAATCTACGTTTTAGTTCAAGCCTTGAGCACTATTCTGTAGACTATTCTATGAACCTTCTGAGTTACCTTCAGAATGTATAAAAATGATTCAAAGGTTGAGAGTGAATCGCTGAAGGAATCGTCTGTGGTTTTTATTTTCACCTAGGGGTTTCCCATTAAAATATTGCCCTTAACATTCTTTTGGTGCAAACAGCAAAT
>TCONS_00061840
ACCTTTGGAAACCAACATTCAACCCTTTTTTTCCCTTGATGGAGGAAACAGAAACGAGAGCCAAAAATGAGTCTGAAAAATTCCTCCTTAATTAATCCTTAATTCAAGCAGAGGATTTGAATCTACAAAAGAAACCAAATATCTTTCCTGAGATAAAGATGAAGACCAAAAAGAAAAGGAGGAAAAGGAAGAAGAAGGAGGAGAAAGAAATTTGAAGTAACAGAAGTTAAAAGAAGAACATTTTGCAAAGGAGGAAATGATCTCTTCTGGGGTTAATACTCTCAACAGTTTTAGTAAGGATCACGGGAAATTTACATGGATCTGTGTTTCACGGTACCTGACATAAATCATTGGTGACCTGGAGAAGAACATTTTCAGTAGACGTAGACCAGTTTGGAACCAGTGTGGGATAGACTGAATTATGAGTGGAAAGTGAAGAAGTGGCACTGTCTCTTTAGATACTTTCTTTAAAATCTTGGTAATGTATAATAAAGAAATGCAGTGGGAATTAAAGGAAAATATGGGGCAAAAGAACGATAACGTTTGGGCTTTTGCTACCTGATAATTTCTATTCATTACACATTTGTCAGAGAAAAATGCATCGTTTTAAAAGGTAAGGGCTTTTGAAGTTAGACAGCTAGACCAGATCTTGAACAAGACATTTAACTATACTAAACACCAGGTTTTTTATCTGTCATGTGTATGTCCTGTCTACTTCACGGTTTCTTGAGAGGATTAAATGGGAGAACCTGTGTGGAACATTTAGCACAGACTTTGATTAGCAGTAAATGCTCATTAAAATTTGCTTCTCTCTTTTAATATGTTTTATTTAAATTATGTTATTATTT
>TCONS_00093414
TGGAGTTAGAACTTCTGAGGAAAAGAGCCTGGTGGTCTCTCTTCCCTCTTGTGGAATATCCTTGAAGCAGCCTTTCACTTGCATGTTGCCCCAGGTGCCCTTGGCTGTAGAAGTTTCTTCCTCCTTTCTCAGAAGAGGTCTTCTGATCAGGAGCCGAGGCACAGCTTAATTGGGCCCCCAGCTTATTATCTGTCAAGGCTGCAGTCAAGATGTCATCTAAGGC
>TCONS_00062866
CAGGATCGCAAGAGGACTACAGGGTCCGTGATTGTGACATCTAGAGTGCAGAACTGAGCCAGCAGGAGTCTCTTGAGGGTCCTACCCAGGACACCACCTTACCTGCAGGTGCTATGTCTCCTGAACTCTTCTTGGCAGTTTCTCAGACTCATTTTAAAGAATACCAGCTAGGAGTTTTTTAAATGTCCTCAGTGAAGATTTGTTTGCTGTTTCTCTCATGATTA
>TCONS_00081192
GGCGTGGGCGCAGCGAGCCGAGCGACGGCGGTGGAGCGCTCAGGCGCGGCGGCGGCCCGGCCCAGCCCTGCGCGCCGCCATGTTGGCCTCCTCCTCCGCCTCCGCCTCCTGCGGCCCGCGGGGCCGCGCCTCCGCTCCCGGAAGCCGCACCAGCCGCCGCCGGGCCCGCCGGTCACCGGTGTGTGAGTCAGGGTCCTGGCAGCAAGCACACTCAAGTGGATTTGGGAAAGAGCTGGATGAAGAGACTATTTACAGAGGTGGAAGAAAAATCTGATGCAGCAGATTCCCTCTGGATAGAACCACTCAGGAGAGAAGCTTGGAGAGACAAAACAGGTGTGCATATTAAAGGCCCTGAAAATTCCTGCATTAACGACATCTGTTGAACTTCACTAATCAAGCTCGTGGCCTTGGATTGCTCCT
>TCONS_00057286
GTCCTCTTCTGTATTCTGATAATGGCATCTTTGGAATGATGGAACTGAAAAGATAGTGATTTGAACAATTCTTGTTAATTGAAAGCCTCACTTATTCTACCCAGCTCAACTTGAAGATTTTGGAAGAGAAGAGGGACTTGTGGGTTAAGGCAGAGGGTTTGGAAAAGACTTTACTGATTTTCTACGGCTAGGCTCAGAGTAGTATTCAAGATCCTTTACAATTCAGATTCAGATTACTTTGTTTCTGCTTTATGCCCTCTATGCTATGCTGGTCTTTAAATTCAGCACCATGGACAGAATAGGTTAGATCAGGGAGTGGTTGGAGCAAAACTCAGCTTGGGGAAGAGTAGTAGGTCACAATAGGACCCCTTTTCATTCTCAGGAGATGGCCTTATTTAAAGGCACGTGCATTGTGAGTTGAGAAATTCCATAAAGGACAGCTTTGCTGCCCTAAACAATCACCTGCATGGAAATAATCGGTAAAAAAGCATGTCCTTTGAAATCAAAATATCAAAATTTGTATTCTAACTTTTTAAAAATATTTGCTAAGTCTTTGACTTTGGGCATGGTACCCTTCCTGAGAACCAGTTTCTTTACATGTACATTTGGGAAATGAATGCCCTTAGAAGCTCCTGCTTTATCATTTCTACTAGCGCAGCATTTGTTATCTTCCTGCAATCCTTTCACTGGCTTGTCTGTTATCAAATGCTGGTAGATCACAGTATAACGCAGTATCCATACTTGGCAATCACCCGACAGAGTCCAGCCCTGATGCATCAGTTATAACATAGACACTTCTTTCTCTACCAGGGACCATGTGGCAGCCTAAGGCACAGAGGCCTTTCTGGGCAAGCTATATAGAGCTGGGCCTGCTGGCTCTTTTGTTTGCATACACCAAATTTGAGATGGGCTATCATTAACCAAATGGAGAGCAGCTGTGCTTACTGAGAAAGTGTGCTTCCTCAGATCTGTGGACATGATAGAAATTCCACAACCAGAATGTCTGGCTCAAGAGGCCTCAGGAACATGTGAAGCTGCTTTAGTTAACGTTCCAGGAGAACTTCTTTTTCTTTGGCCTAATATCTCCTGGGCTGATCCAGTGATGAATCCTTAAGTTTCTCAATTAGAAGATTACGCCTTTGGGATGAGTAGGATTTTCTCTGTTAAAAGGCAAATTCCAATAGCAAGATCTCACATTAAACAGTTCCCAGCCAGTGACACCTTCTTTAGTGTGAATTAAAGGCTGGCAACTTCCTCTAGAAATTAAACACAGAACTGAATAGGGACCAGATGAGGGACAGAAAAGTCCAGAGTACAAGTCCCCTCATCTGGAGGCTATAAGAGATGAGAAGAAGTTCACAGATGGAAAGAAGAGTTGCCAAAGACCACATCTACACACTTCAAAGTTGCGTCCAAAGTTGCTGCCAGCTGAAACCAGATTTTTATTTGTTCTTGCAATATGATCAAACTTTTGATTAAATAGACACCTTGTCCACCTTTTCTCTTAGTCTCTCCTTTCTCTTCCCCAAATACTCTCTATTTTTTACCTCTTCATCTTCTCTTCTCTATTCTCAATGATCCAGGATCCAAGTTGCTGCCAGTATCTCACAGCACATGTTACACACATATTTCTAGGAACCCCAGAATGACTTGAAGAGACATGGTATCTGGAATGGTGGTGTGAGATGCACTATGGTCCCTCTCCATTCAAAGTCTCTGGAAATTGTTTTCAGGGCATATAGCAAATGAAATATTCATTGAAGGTCATTTACTGAATCTTGGTAAGAACAGA
>TCONS_00064162
ATGGAAGTGTGAACCCTGCAGCCAGAATGATTTTAGCGCAGCCCCAGGTACAGGGCGTGCCCTCCACAGAAGCACAGGGTCAAGTGCACGAACTCTGCGGGGAGCGTGACGGAGGGCGGCGCACAGGGCTTTGGCCAGAACCAGAGGTAAAGTGAGAACAGATGCTGACGGAGACGTAAAACCCGAGACAGTTCACCAGGCAGCCTTCACTCGAGAACTGCCTGCACAGTCTTACTAGGAAACGAGGGGAGATGCTCGCAGGCCGATGTCTTCGACGCCCACTGCAGTGGCGCAGGCGGGGGGCCGGCCCGAAAGTAAACCCACCGCGCACGCAGTGAGGATGGCAGCCCACGCCCAACACGGGAGGGGCTGTGACACGCTCTGCCTGCGGACATGAGATACGCACACACTCTAACCACAGACAGCGAATACCTGTCCGATCCAACAGAAAGAACAAATGTAAGAACTTCACAAGAACAAAACCTTATGATGTCAGTTAACAAGTAGAAGGAAAAGAGAAATGGGGGGGACTGGGCACCTAATCAGAGTAAGATGGCAGGAACCCCCAAAGAGGTCCAGCATCTCAGTAAAGCCGGCCAGACAGAACAGCCAGTTAGAAC
>TCONS_00000099
GGGAGGGCCTGTGCTGGCTTCGGTGGGCAGCGGAGGAGGCGGGGAGCCCAGGTGGGGGCCCTGGCTGGAGGGCCTGGTCCCTGCAGAGGGTGGTACCACGGGCACTGGGGAGGGGCCCTTGCCTCCCCCTCCTTTGCCTCTTCTCCCCGCCCCTTTCCTCTCTCGCTGGGGTCTCCCCTCCACGTGCCTCCCTCCCCTGCCGCTTCCCAGGCAGGTGACAGGGCCGCTGCCTTCACCCGCCCCCTGGAGGGACGCACAGAGGAGCTGGGAAGGGGGCCGCCTGCCGGACCAGCTTGAAGAGAAGCAGATGCAGCGCCTGGCTCGGGGGAGGTGGCCGAAGGACATGACCTTCCTCCCGGCCTTTCTTTTGGGAAAGGAAGTCTTCGGACGTTTGTAGCAACTGAATCAATCTTGTCACTTTGATAAGCAGGGTCCCGGTGCGGAGAAAGCTCCACACTTCCTCCGATTGTTCCAGTTTATTGAATTTCAGCGTGTGGGACATGATAGGCCCGTTCCTGGGGAGCGCGGGAGGAAGCGGGGGCGGCCGGGGCTTCCGCGGGGCGCCCGGGGAGCAGCGCGGCCCGGGTTATTCTTGGAAGTTATTTTGATCTCCTGGCCCCGACGGCTCAGGTTTCTGGCCGGGCCTCTGGGCCACGTAACGGGAGGATGAGGCGCTTCATTATAAGAATAGCCTCGGCGGCTCTTTGAGGGCACCGGGACCACGCTGGCTCAGCGGCGGGCCTCGGGGAGCAGTGAGGGCCGCTGCCGGAGGCTCCCGGGAGCGCAGCCTCTTCCCCGCGCTGCTGGGGAGCAGAGGTGACTCAAGAGGAGCCTGACTCATGAGCTCCCCGGACAGGAAGGCCGGGCAGGCAGTGTAACGAAGAAAGTTCTGGTCCAAGCTGTTTATAAAATGGAACCTCTTGCCCTTGAAATAGAAGCTCCTGAACCGATGTTGCATCACCTCCCTTTGGCTGCAGCACTGAAGTACCACGACCGGGGTGCTTAAACAACACAATTTGCTTTCTCGGGGTGCTGCGCGCAGAAGTTGGAGACACGGTGCGGGCTGCGCTGCTTCCCGCTGAGGCCGCGCTCTCCCAGTCCCCCCCTGGCTTGTGAGATGACGGCTTCAATCTCCGCCTTCATCGGAGCTGGCATGCTCCGCGTGTGTTCACATTTCCCCTTTTTATGAGGACAGCAGGGATACCGGCTCAGGGCCAGGCTACTCCAGGATGACTCATCTTAACTGATTACATGGGCAAGGACCCTATTTCCCAATAAAGTCACAGTGAATTTTGGGGGGGAACACAATTCAACCCACAATAGATGGAGTGGTACATATGCATGGTGCAAATCTAGAAAATAGAAGCAAGCACAAAAGAAGAAGAAACCCTTTTATCACTGAGTGATCCTGGCTGTGAATATCTTAGAGGCCCGAAAAAAAAAATCTTAAAATTA
>TCONS_00000098
GACAGACCTGGTTTCTTCTTTGAGAGGACGCAACATTACATTGGATCACTTTGCCTGTTCTTCGTGTACACGGCATCTACAGCACCAAGATGGGCTTCCTCCTCGGCCTTGCAGGTGTCAGCACCTCACTGCCTCCTCCCTGCCGTGTTGTGCGATCACGCCGCACATTGCTCATCCAGTCTCCTGTGGAGGGACACGTGGGCCGTTTCCAGGTCTCAGCTGTTATCAATAAAGCTTCATGAATCATCA
>TCONS_00095154
CAGAGAGGTAAACAGACTTACCTATGGTCACACAGCTAGGTAGTAACCTAGCTGGGAACAGACTTAACCTCCTAACTTCCAACTCCACACCCTGCTGAGAACCCTGATGTTGGCCATGAGACCTTGCACATTTAAAATGATGCTGAGAGTGAAGGAGAATGATAAGTGAACTCAGGAAGACATGATGGCTTCTGCAATGACACTCATAGATGAAATACAGAATCCAGCTCCAACTCTTAGGATTGGAAACTAAGCACAAACAAGTGGACAACGGTTGGGACACAAGTTATCTCAAAGGCTTCCTCACATGTCTGGAAGGTGGTGTTGGCTGTCAACTGGG
>TCONS_00012147
CTGTATAAACAGCCAGCCCTCAAACTGACTCAGAAACCGCCCAGGCAGGTATTCTGAGTCCCTGTGTGATTCAGGACCTGTCGACCTCTCCTCTCCGCAGGCCTAAGAGAACTTAACGCTTTCCCCTCCCACCAGCTCGCAGCGGTGCCTTGGGGATGGAAAAACTCAATGTGGCAAAGTGCAGGGCAGATTTTTTTAAATGCCGCAGGAAAGATCCGGTAAAAAGCACCTGTGTTTCGTGAGACGGAGCTGCTGTGGAAAAGACCCGTGGCGCACTGTCTTCTTGGGTCCGGGGCCAGCAGATCCATCTTCTAGAATTCAAGACCAAAGGTGGGAGGACACGGCGGAAGGTTTTGAGAAAGGAAGTGGAGCGTCCTCTTTAGACCCACGGGGCTCATCCTGTTTTTTCCGACGTCTCTGGACAGAGGATGCAGTCAGCATAAAGACGTCGTGTTGATGATGCTGCCAGAAGGAGCCCGCAGTGTTCCCGTCGCAGGAACGTGGCTTCAGGTGCAGTTTCACCTCGAAAAGTGAGCAGGACCAGCTTTCCTCAAGGAAGCTCTGGCTCCTGGTGTCATTATAGGCCTTGGGGAGGGGGCCCTGGCTGCGGTCCTTTGTCCTGTCTCCACTGTCACTCCTTCCTCAAAACATACATATTCATGCCCGGGCGTCATCCTTTGCCGAAGGGACCCACTCTGTGCCTGAGCACCTGTCCCCGCGAGGGGCCATGCCAGCCGAGTCCTTTTCCGGCACAGGGTCATCAGCTGAGCCGTCTGACGGGCAGCACGTGCTCTGACGCACCTGCCCCCACCTTCCTCCACGAATGGACACCGTTAATCCCAAGTCAGGCCGGCTGGGATTCTGGCCACACAGGGGCAAGGCCTTCGTCAAAGAAGAACTGTCTCAAAGGGCAGCAAGCACCACGCATACAGTCCTGGCGCATCTTCGCGGGCCTGGGCACTGACTGTGTGAGCACTGAGACCAGGCCTGGAGGAGCCCCAAACCCTCTGCCTCCCGGAGCGTCCAGTCTGCACGCCATTCCGGTTCTGCAGGTGTGGCTTCAGGCGAATGTCCCCACCTGGACCACCTGTTCTGAACATCAGAATCGGAGACAAGTGATTGCTTGAACTCATCCAGGAATCGAAGCGATCCCTATGACCTGTTTTCAAAGATTTCATTCAGGAATACACTCGAAAAACAGAACAGTGGACCTCTTAATTCTAAAATGAGGAGGCGTGGAGTTCCCACTAG
>TCONS_00095153
GAACCACACAGCAATGGTCGGCAGCCTTCTCCAGTCCTTTGGAGGCAGGGCAGTGCAGTGGAAGGGACACAGGCTTCAGCAGCCCCAGATTGGATCTCCTGCCTAGACCCCTATTGAAGAGTGACCTTGGGAACCCTGATGTTGGCCATGAGACCTTGCACATTTAAAATGATGCTGAGAGTGAAGGAGAATGATAAGTGAACTCAGGAAGACATGATGGCTTCTGCAATGACACTCATAGATGAAATACAGAATCCAGCTCCAACTCTTAGGATTGGAAACTAAGCACAAACAAGTGGACAACGGTTGGGACACAAGTTATCTCAAAGGCTTCCTCACATGTCTGGAAGGTGGTGTTGGCTGTCAACTGGG
>TCONS_00023010
ATTTTGTCTTGCTGACTTCTTTCCTTTCTTTCTACGTTTTACACTTTTCTGACGAAAGCTGCTCCTTGGAACTCGGGGGAGGCCTAGGAAGCTAAAGCTTTTCTACGAACAAGAGACAAGGGCCACGGGATCTGATCCTGGGAAGGTCCCGCGGGGTCCTGCTCTGTCTCCACGTCAGAGCTGGACAGGCAACCACAACGAAGAGACCTTGGAAGTGAAGCGTCTCGCTGTCTCTCACGTGAAGTTTCGGTTTCACTACGCTGTGGTCTGCGACGCGAGCAACGGCCTTGCGTCTAAAACCCCCACGTGCCTTCCTCCATCAGACATAGCTGATTGATAAGAAGTGCTGTACAGGAACAGAGGAAGAGGGAAAACATCGGCGGCTTCAGCAAGTCCCGGTGGTAACCTCGCCGATCACAGATGCTCGCAGCTGGTGTGATGAGAGCTTGGAGAGGCCGCGAGAGTTCCCGAGTGCGACGCAGAGACGGGCAGGGAGCAAATGCGGCGGGACAAAGGGCGCCAAGGGACACGCTTGACCCGCGGCTGCCACGGACCTTTGATGCATACAGACACCGTGTCTGCGAAGCACAGTGACGAGGCGTCCCACACACCCGCGCGTGAGGATGAGCACGAGCTCCCGTCTTCGCCGCCGGGAGCAGCGGAGGCAGGCGCACGGCAGCAGCGACCAGCTCGCCGGGCCCAGGTCTGGCTCCCGGTACTCTCCTCGGCGGAAGGCGCCGGGCTTCAGCCTGGAGCCTTTGCCCCAAAGCAGATGGAGGGCGCTCAGAAACAAGGAGCCCCTGGGGGAGGGGGCAGCAGGGATGACAGAAGGGGCCCCCAGCCAGCCCTGGAGCCGGGTCAGCCCCAGGACAGTTGGACTGGGTCCCTGCCGCAAGCATAGAATAAACCCCATGGTCCAAACCGAGGGCCGTGAGCGGCCGGCAAGTGAGCAGGGA
>TCONS_00023011
TTGGAACTCGGGGGAGGCCTAGGAAGCTAAAGCTTTTCTACGAACAAGAGACAAGGGCCACGGGATCTGATCCTGGGAAGGTCCCGCGGGGTCCTGCTCTGTCTCCACGTCAGAGCTGGACAGGGCAACCACAACGAAGAGACCTTGGAAGTGAAGCGTCTCGCTGTCTCTCACGTGAAGTTTCGGTTTCACTACGCTGTGGTCTGCGACGCGAGCAACGGCCTTGCGTCTAAAACCCCCACGTGCCTTCCTCCATCAGACATAGCTGATTGATAAGAAGTGCTGTACAGGAACAGAGGAAGAGGGAAAACATCGGCGGCTTCAGCAAGTCCCGGTGGTAACCTCGCCGATCACAGATGCTCGCAGCTGGTGTGATGAGAGCTTGGAGAGGCCGCGAGAGTTCCCGAGTGCGACGCAGAGACGGGCAGGGAGCAAATGCGGCGGGACAAAGGGCGCCAAGGGACACGCTTGACCCGCGGCTGCCACGGACCTTTGATGCATACAGACACCGTGTCTGCGAAGCACAGTGACGAGGCGTCCCACACACCCGCGCGTGAGGATGAGCACGAGCTCCCGTCTTCGCCGCCGGGAGCAGCGGAGGCAGGCGCACGGCAGCAGCGACCAGCTCGCCGGGCCCAGGTCTGGCTCCCGGTACTCTCCTCGGCGGAAGGCGCCGGGCTTCAGCCTGGAGCCTTTGCCCCAAAGCAGATGGAGGGCGCTCAGAAACAAGGAGCCCCTGGGGGAGGGGGCAGCAGGGATGACAGAAGGGGCCCCCAGCCAGCCCTGGAGCCGGGTCAGCCCCAGGACAGTTGGACTGGGTCCCTGCCGCAAGCATAGAATAAACCCCATGGTCCAAACCGAGGGCCGTGAGCGGCCGGCAAGTGAGCAGGGA
>TCONS_00063523
GCAGAGAGGTTTCTTCAGGATAACTTGAGCCAAAGACGAGGCAGCTGCAGATGCACATCATCCCACTTTAGCAATCCCAGAGGAAAGCAAGGGTATCAGTACACATAATTCCAGAGAAGAATTTCAGTTGACCTCGTCTGGATTCCATGTTCAATCCTTGGACTCAGAGGAAGAAGGAAATGGAGAAGGAGCAGCAGACTTCCACTTTAACCGCATCAGCCTGGATTGAATCACCTGGTCACACTTAGCAACAAGAGGGCCCCGGGAGCACAACCCTCTATGTCAGATGAAGGAACTCTGAGTCAGCTCTTGTCCAGTTCAAGCCGGTTGAGACCACAGACCCCTCAACTGGGCCTGCTTGAGTGTTCCACAGGTGACCTTTTGTGTCAGAGGGCTGAAAATTCCATTGGATCATGCTAACACCGCTGGTGTTCTGAACATACACCCTGTCCAGACGCATGAAGCCCATCTGCACATGCGCAGAGCAACCATTCAATCCTTCCTCACGTGTCTTACCCACAGTTGCCTTGCCCTGCACCTCTGCCGGCACTGTGCCCTTTACTCACAAATATCCCAACCCTCTTGCCTTTGGGAGAGCAGACTTCGCGATCTGTTCTCCTGTCTCATGAGTAAACCCTCTCTTTGCTGCAAACGTCAGCGTCTGTCAGGCAAAGGAACATGGTTTGGTAACGAAATGACAGGAATCTAAAGAATTAGCAACAAGCATTTTTCAAAAGTGTTAAAGTGCTTATAATAAAA
>TCONS_00095396
CCGGGAAGCCGGCGGCTGCTGCTTCGCTTTAAGTGTCCGGAAGTGCGGCCGCACGCGCTGCAATCCCTTTGTCCCCGCGGCCGGAAGGGCGCGGTGTGATTAGTTGGCGTTTCGCGGCGGACGCCGATTAGCCCGCGCGCTTGTCCGCCAGTCCCACAAGCTGCCTAGACGTTGGAGGGGCTAGATGGTGCTTGGTCTGAAGATGTTGAAAAACGTAGAGCCTGAGCCGAACCCCGAGTTTCAGCAACCTGGAGCTCGAGGACTGTAACCTGGGGAGGTCACAGGGTGGCCGCGATGGCTTTAGAATCCGGCTTTCTTGTTCCCAAGCAAACGCTTTGCCATGTCATCACCTGCCACCCCTCACTTGTAAATCCAGGTCAGCTCGTTTATCTTTTCCTTTTGCTGAGCCCAGACGTACCTTTTCTGACGGTTACTTCGCCACCTCGCCTCTCGGAGCGGTATTCCGCTTCCTCGCTGATTTGTTGAAAGCAGCAAGTCCAAAGATCAAAAAGTTCATCAAACCCCAGGCAGGGAGTTCCCGTCATGGCACAGTTTAGGAACCATGAGGTTGCGGGTTCGGTCCCTGCCCTTGCTCAGTGGGTTAACGATCCGGCGTTGCCGTGAGCTGTGGTGTAGGTTGCAGATGCTGCTTGGATCCCGCGTTGCTGTGGCTCTGGCATAGGCTGGTGGCTATGACTCCGATTCAACCCCTAGCCTGGGAACCTCCATATGCCGCAGGAGCGGCCCAAGAAATAGCCCCCAAAAAAAAAAAAAAAAAAAAAAAACCCAGGCAGGATAAACATAAACAACCAACTTGGGTATATCATAATGATACTGACAGCCGAAGATGAACTGAAGAATCTTTGGAACAGCCAGAGGAGGTTGGAGAAAAAGACACATTTCATTCGGGTGAACAACAAGAGGAACGAATGCAGGAGTTCCCATCATGGCTCAGTGGAAACGAATCTGACTAGGATCCATGAGCACACGGGTTCGATCCCTGGCCTCGCTCAGTGGGTTAAGGATCCAGTATTGTGACTGCTGTGGTGCTGGTTCAATCCCTGGCCTGGGAACTTCTGAATGCCGTGGGAGGAAAAGGATGGTATTGCAGAAAATACAGACCTACGGAGGAATGAAGACTGCCAAACATGGACAGACCTGTCATGTTGTGTCTGTCCCCAGGAACGATCCGCTTGCCCGTGCTGCTGCGTGCCATTTGTTCCTGTGCCCTCTCAATGGCAGATCTGGCCTGTCCAACCACACTGGCAGTTGACACTGTGTCCTCTGGTGGTGTTGGATCCCAGCCTCCTCCTCTCA
>TCONS_00036596
GGGAGAATTGCAGAAGTACAAGTGTTTGCTTATGAACTGAGGGAGAATGTAGCATCTCTAATAGGTACCGAGGCGAGGCGAGTCTTAGTCTGCTTCGGAGAGAAGTGGGCTGTGAACTGAATCCAGCGAGTGGGCTGGAGAGGAGCCAGGAGGCCAACTAAGGACAGGATCGTTTCCCCAGGGAGCTGGTGTCTGGGCATGAGCTACCCAGGAGGAGGGTCCTGGAAGCAAGTCCTGGCTGCACAGGGATTCCCAGCAATTGTCTTTCCAGGATGCCTATGAACGTGTTTGGGAAGAGTGGCAGAGGGTCGGAAAATAGGGCTTCCTAGAGAAGGTGCAGAGAACCTGTAGAGGGAATTTCTGGTCCAGGTGGCTTAGAAGCAATGCCAGCTGAAGTCATGGGCATCATCAGGCTGCTGGAGAAACAAACACCCTCAAAGCTGAGTGGTCTGACACAGCACCTTCATTTCCAGCTCCTGTTACATGTTCCTCTCCCTGGCAGGAGGCTCTGCTCCACACAGCCATTTACAAAGTCAGGGTAACAGAGACTCCACCGTCTTATAGCTGCTCCATTGAAGTAACCTGCCCCCTCGTCGCCCTGGAGGGTCCCATGGGGTTTTCCTGTGCTTTCTTCCAGAAGGCATACTCCCTTCTCTCCTCAGCCCAATGGTCAGGACTAGTCATATGGCCATGCCCAACTGCCAGGGGGTTTAGCCCTGAGAAGTGGTCTGCAGGCTCCAATCAAGGAACAGGGAGGCTTCACACGGAGGGCAGCATTGATCACTGGGTGTGCCAGCGGGGTGACAGATGAAAGGAGAGCTTAGCATGATCTCTGACAACACAAAGAGATGGAGGGATGGGTGAAGATTGAAATGTGTACTTATAAATACAGTACAATATTCCCAGAAGTTCACTGACAGGCATCAAACTGGCCATTTGGCAGGGGGGATGAGTTGGTTGTGTGCTTGTGTATTAAAAATTTGGGAATCCAGACTAGAATAATCCCTATGGCATTATTTGGTGAACACTCCTGGAAACTCACATAATTTAATTAAGATGTGTTTATTTTTCTTTTTTTGACATATGTATATATACATATATATATATATAGAGAGAGAGGTATGTTGATTTATAATATAAAGTATTTCTGTGTGTGTGTGTGACTGCTTACTCAGAGTATGAAGAGTAACAAGGGGCTGTTTTTATGGAAAACATATTGTTTGATTATTTTGAGTGAATATTGATAGCATATCCATATAACACGACACAAAACACTCTGTGGACCTCTAGTTCCCCTCCCCTGAAAAAGAAAAGCAAAGGAGGACCTTAAATATAAGAACAGAGATGAATCCTTCAACTCAATAACCCTCCAAAGAAATCAAGTGCTGTGTGTACAACTGAGATCCATGAGAGTGCCCAGTGGTACGAAGAGTGTAAGCTCATCGCATTTACAGTTGCATATTTCTAGCTAGAAATCTC
>TCONS_00042135
TGGATGAAGAGGTGTTCTCAGGAGGGCTGAGGGGCAAGGCTATGCCCAGGCCAGGCTCTGGCTCTGCCCACATCTTCTGGGGTGTCCCAGATCCTGTTTAGAATCACCCAGGCCCGGGGGTGATCACCTCAGCGCCCAGCTCTGTGCCCACCAGCCTGCCCCTGGCCTCTGGTCCTGCTTGGAGCATCTTTGGGATAAACAAGACCCTGGGGAGCAGAGGTGGGAGAGGAATGTCACTGCATACCCTTTTACTTTTTTGTTTGAACCCAAAACCATGGGAACAGACTGCTCTTCAAAATGAGTGACGTTGCAAACTACGCATTTGGAGTCAATAAGCAATGAGGTCCTGCTGTACAGCATAGGGAACTATATCTAGTCACTTGTGATGGAACATGATGGAGGATAATGTGAGAAAAAGAAAAAATACATGTATATATGACTGGGTCACTTTGTTGTACAGTTGAAATTAACAGAACGCTGTAA
>TCONS_00037514
CCCGGACAGGCCCGGGCGCAGGGCAGGGAAGGCGGGGCGCTGAAGGGCGGCCTGGCGTCGGGATCCGTGCTCCTCCGGCCCTGCCGCCCAAGGGGATGGAGAGCCGCCCCTACCCCCAGGAAACGGCCGGAGCCCAGATGGAGTTCCCAGACCACGGATCAGATCTGAACCTCAATTGCGACCTAAGCTGCAGGAAGCCAGATGCTTAACCCATCGTGCCCCAGCTGGGGAATGGAATCAGTGTCCCAGCACTCCCCAGACGCCGCCGCTCCCGTTGTGCCAAAGCAGGAACTCGGC
>TCONS_00045670
ATTATCTCAAGCTTATTTGTTTAAGACAGCACTGCAACAGGTGGTGTGGAGACCAGCTCCAGCCAGGCAGTCAGACGGGGCCTCGCAAGGGCCAGGGAGGAAGGACCAGTTGGAAGGAGGCTTCCAGAGGAACACTGCGGCCAGATGGGAAGTGGATTCTATGCAGAGGGGACTGTCCTGAAAGTGACCCCAACAGGAACCAGCCACCAAGTAATCCAGTGTGACGCCAGGAAATGTGGAGCAGCCCTGTTGAGCCTGGGGCTTGGGACACGGGCTAGGGCTGGGGCTTCTTGAAACAAAGTCAAGCAAGGCAGAGATGCAGCAGATTGACTGGAATTGTGATTAGTACTCGCATCCCAGTTGCCCTGTGGAGGCTGAATGGATTGGCCTAAACTAGAAGGAAAGCAAACTTTGACAGGAAGCCATCTCCATAGTCTGTAGGAGAGAAAAGGAGGCCGGCAGCAACAGCTCTGATTAGAGCCCTAGCCTAGAAACCCCGACAGGCCATGGGTGTAGCCCTAGAAAGACAAAAGACAAAACAAACAAAACAAAACAAAAGAAAGTACATCTGGGATGGGATCAGGACTGCAAAGGCAGCTCGGACCCTAGGCATCCAGCACCCTGCGGACAGGCCCCCAGTGGAGCTCACTGGGGCATCTCTGCACGCCCAGGTAAGGTATTAGCAGCAACCAAATCACCGACAATATTTTGCAAATATACATGCAGCTGCATTACATGGAGGCCAGCCGTGAGTTTACAAGTAGGAACGTCCCTCCCTTGCTCCCTCCTCCGCTAAGGAGCTCTTCCAAAGGCCCTGGGTGTTTGTCGTCTCCTTCAAGTCCAATTAAGTCCCGAAACATCTTCCAGCTGCTTTCTGGAACCTTAC
>TCONS_00022518
CCTCCCTTTTACCGGGTGGCGGAGGGCATCTGATCCTAAGCTCCTTGTGTTCAGAGAGACTCTCTTGCCATACTCTTCAGTCATTTCCTACTGGAATACCCTGAAAGGAATGATGCGGAAATGAGATTGGGATTGTGGAGATGGGGTTTTTTTTTGAAGCCCTATCCACAAACTGCTAAAGGACCTAGAAAGTGAAGAAAGCAATTCCCATGACCAGGAACAGAGAAACGGATACCCCAGAGGGTGATGGTATTTGGAGTAACACACTCTGATTTCAAAGAAATGCTGACATGTGGAAGATTAGCATGAAGGTGAGAGGGAAGAAAGAAATCAAGTCAGTAATCCCTAAACTTATGTATGTGTTGAATATTTCATGGGTAACTGCATATGGGATTGTATTTTTTCTAAGTATGTGTAACATCTGTTTCTTTT
>TCONS_00022519
AAAGCTTGCCCTGGTACAAGCGAGCTGGCGACCGCGGGTGGTGTTGGTGGGCTTTTAGCATCTGATCCTAAGCTCCTTGTGTTCAGAGAGACTCTCTTGCCATACTCTTCAGTCATTTCCTACTGGAATGAACAGAGAAACGGATACCCCAGAGGGTGATGGTATTTGGAGTAACACACTCTGATTTCAAAGAAATGCTGACATGTGGAAGATTAGCATGAAGGTGAGAGGGAAGAAAGAAATCAAGTCAGTAATCCCTAAACTTATGTATGTGTTGAATATTTCATGGGTAACTGCATATGGGATTGTATTTTTTCTAAGTATGTGTAACATCTGTTTCTTTT
>TCONS_00061718
GGCCATAGTAGCAAGCATCACATCTAAAAATAATCATGTCCTGGGCAGGCAGGCAGGCAGGGGTTTCTGTTTTAGCCAGAGGAAGATTCTTTTCCAAACCTACTAGAAGATTTCCCCTCAGTACCTCTTGACCAGAATTGAGCCACATGCTTGTGCTCCAGATACTTGAGACCTCTCGCCTTCGTCGTCCAGGTTGGTGCTGTGGCACTTTCACTGTCCCTGCTGTGGCTCTGAACCAGTGGCATGATGGAAGCAACAAGGTTTCACCTTGCACGTGGCTCACTTCTCTGGCGTTTCTCGCAGTCTGCCTGGTGTCCTTCTAAGAAGAGGAAATTTGGGCACAGAGCACCGGGAGGCACCTTCACAGAGAACAGGCTGTGGAGAAATTCAAGGGGAAGGTGGCCGTCTCCAAGCCAGAGAGAGAGGCCTCGGAAGGAAGCCAACTTGCCAACACCTTGATTTGGACGTCCGGCCCCCAGAACTATGAGAAAATAAACCTCTCGTTTAAGCCCCCCAGTGTGTGGTACCTTGTAGCCACCTCAACT
>TCONS_00013031
GGAAAGCTCAGCGGAGCTAATCTAATCTTCCAAGGCGCGTCCGCTGCCCGAGAGCAGCGCTCACAGTCCGCAGCGCCGGGAGGGCTCCGCGGCCTCCCCCTCCCGGCTCAGTAGATCCAGATCGTGTGAGTCTCTTTTATTCCCGTTTTGCACGTGAGGCCACGGAGGCCGGGATAGACCAGGATCGCACACGTCTTGGGGGCCTACTCCGGACTCAAACCTACGTCTCTGTGACTCCAAAACTCATATTATACTATGACCTAGTATTTGCTGGTGTAAGACGAATGGTTCCGTTTTAGCGCAGATGCAAGCGCCACCTTATTTGGAGGACAGGCAGGTAGATCTGCAGCTGTAAAACCCGAGGCCCCGAGGCGGGCTTGCACAGCTCCCCTGGCTCTCCGTCCACGTCCACGTCTCTGCTGTCCACTGCTCCTAGAGCACCTTTCGACTCTTGAAAACAGGAACTGCCAGTTAAAAAGAATACTACCTATTTTATTGAGCCTGAAGGGTTGAGGACATCACAGACCAGAGACTTTGACCAGCCAGAAAAAGAGAGATGACAGCAACTGAGATGAAAGGGTCCTGAAATCACATCACATCCCTGCGCCCAACTCTGCGGAGCGAGACCCTGTCAAGGCTCCGGGTCTCCTGGCGACCTCTCAAACCTCATTTCCCACCCGCGCCCCCTGACTGTCTGCCCTCCAGCGTCCCCGACCTCCTTGTCCTCCGCAGACATCAAGGATGTGTCATTGCAGGGCCTTGGCTCCCCTCCCCCCATTTCAAATGGCTCATCCCTCAGTCCAGTCGGGTCTCGGCTCAGATGTCACCTCCTCATCGGGGCTCCCTTGCCTCCTGACCCAGAGCAGCATGCCCCTGTCCGAGTCTCTGAGCTTGCCTTTCCTTCAGTGTTTTTATTATTCTATGACCCGACATTCTCCATTCACGTGTAACTGTTTATTCTCTGTCTTCTGAAATAGAGGACAAGGCCCGGAGGGATGGGACTTTGTCTGCTGCCCTCTCACATCCCGACTGGTACACCTCAGTGAACAATTTGTAATGGACACAGTGAATACAGCAAGGCCCTACTGCAAACCCGAGGACGCAAAGCCTCTGAGAACCTCTCAGACACGGAAGGGGCCACGAGGCTTTTCCCACGTGGCCAGGCTGGAGCAATGAGTGGGTGCCGGGGAGAGAGCTTCAGGAATCTCAGGCTCTGGGTAAAGAACTCTTTCCCGGGATTCCCGCTGTGGCACGACAGGTCTGTGGCATCTCTGGAGCAGGGTTGATCCCTGGCCTGACACAGTGGGTTAAGGATTCCTCATTGCCGCAGCTGTGGTATAGGTTGCAACTGGGATCTGATCCCTGGCCCAGGAACTCCGTATGTTGCAGGGCAGCAAAAATAAATAAATAAATAAATACACGAAAAGGAACTTTCCCAAGAGTTGGAACGGGTGGGGCTCTGTGCCTGTTTCCTGGGGGCTGAGGAGGCCACCTGGCAGGGATATTGTTCGGAAGTTGAATTTGCCCGTATCAAAGACTTTTCTTCCATTTCAAAGTTTTGTGAGATGGTCACAGGTCAGCCCACCTCTGTCTCGTGAAAACCATTCTGAGTTTAGTCTTCTGGAATAGTTTTCATATGTGAACACATCTCCAGTGTC
>TCONS_00010458
AGAGGCTTCTCCTCAGAGCAGCAACGACCGGGAGGACTCTGTGGTGGAAACACTCTGCCCCGCTCTGTCCGTTGCGGTCGCCATTCAGGCGAGTGTGGCTTTGAGCACTTGACATATGCATCATTCAGCCACCAAATCTATCTGTAAGTCTGGGGAAAGGAGCCACAGAGGAAGACTGTGGGGAGATGAGAGTCATGACGAGAAAAACCACTTGTTGTTCTAACCACTTCTCCCAGGAGGAGACTGTGACCCAGGGAGTTTCTCTGGGAGCTTTGCCATTGAAACCTCTGTACATCCCCTGGCAACAGACGATTTGCTGCACTGCTGAAAGGAGCAGACAGGGGCTGGGCGCGGGGAGTGCCGAAGCTCACAAAGGAACTGTCCTCTTAAATAACAAGCCCACTGCTCGCCAAGGCTGCTGGAGCGCTTTCATTCAACAGGGGTCTGGAGCAACCACCTCTCTGCCTGGCATATAAATCTCTGTGGGCTTTCTTCCTTCTAGGTTTTTTCCTCTTTTGGGTGTGGATGGGTTCTACTGTCTGTTGCTTTGCTTTTTTTTTAGTTGAGAAAAATCTGATTAAAG
>TCONS_00013032
GCCGGCCTGACTTGGGATTAACGGTGTCCATTCGTGGAGGAAGGTGGGGGCAGGTGCGTCAGAGCACGTGCTGCCCGTCAGACGGCTCAGCTGATGACCCTGTGCCGGAAAAGGACTCGGCTGGCATGGCCCCTCGCGGGGACAGGTGCTCAGGCACAGAGTGGGTCCCTTCGGCAAAGGATGACGCCCGGGCATGAATATGTATGTTTTGAGGAAGGAGTGACAGTGGAGACAGGACAAAGGACCGCAGCCAGGGCCCCCTCCCCAAGGCCTATAATGACACCAGGAGCCAGAGCTTCCTTGAGGAAAGCTGGTCCTGCTCACTTTTCGAGGTGAAACTGCACCTGAAGCCACGTTCCTGCGACGGGAACACTGCGGGCTCCTTCTGGCAGCATCATCAACACGACGTCTTTATGCTGACTGCATCCTCTGTCCAGAGACGTCGGAAAAAACAGGATGAGCCCCGTGGGTCTAAAGAGGACGCTCCACTTCCTTTCTCAAAACCTTCCGCCGTGTCCTCCCACCTTTGGTCTTGAATTCTAGAAGATGGATCTGCTGGCCCCGGACCCAAGAAGACAGTGCGCCACGGGTCTTTTCCACAGCAGCTCCGTCTCACGAAACACAGGAGACATCCTACTGTCTGCTGCCACACAGAAGAGCCGGAGTCCCAGCGCCTGTTCAAGATCTTCCTGGAAGGGCGGTCCTGACGATGTCATTAAGGGGCTCGAAAAAAGATGCGGCTCCAG
>TCONS_00099245
AATATTATGTAAGTTATAGGTGTACAATATAGAGAATCATAATATGGGAGCAGTTTTAAAGTCACTATAACATTAAAGTCACTATAATGGAGATAAAACAGAAATTTTAGGAAAGTAGCATAAAAGGATAAAGATAATAAAAATTGAAGAGAAATGAAAATTGGAGCATCAATATAGGCGGTCAAACATCTGAATATTAGGAGTTCCAAAGGGAAATCGTGGAGGGAAGATTGTATTAAATAGTTTCCAAAAATTCCCAGAATTGTGGAAAATTTTCCAGATTAAAAAGCACGGAGACATTTTCCAAAGACCCCTGCAACAGCTCGCATTTCACAGGCTCTTCTACAATGTGGTCTTAGCACTCATCCCCATTGAGAAACAGGACCTCTGTCCCATCCCTGGAATCTATAACCAGATGCGTGAAACCAATTCAGTGCAGTGGAAGTAATCCTGCACAGATTCCAAAGCTGGGCTTGCATTTTGCTCACTAGAGTACCTGCACCTAAAGCCCTGAGACGCCACGTGAGAAGTCCTATCTGAGGCCACCTTGCTGTAAGGAAGCCAAGACACGTAGTGAAGACACACATAGATACTCAGGTTGAAAGCCCCAGCTGAGCCTTTAGCTACATCACCAGCCAACTTTGTAAGTGAGCTATCTTGGACATCCATCCCGTCTAGTCAAGACTTTAGATAACCACAGTCCCAGCTAATACCTGTCTGAAGCTGCATGAGAATGCCCAAGAGAAAGCTGCCCAGCCTACCCTTCCCAAATTTAAGCTATAGTTGGTTTTTTGGTTGGTTGGTTGGTTGGTTGGTTACACAGCAATAACTACAGGAAAAAAGCGCTACTGTCTGCCCAGCACAATAAATAGGGACTAGGGGAGGGGACCAATACATCAGGCAGGTTGTTGAGAAATTTGAGACGACCAGGGATAGGGATGATCTTAAAAACTTCCAGCAACAGAAAACGAACAAAAATACAGGGGAAAGAGTTCCAATTTAAAATTCTATTTCCATTCAAATGAGGCATCTAATATAAGGGTAGAAATAAAGACATGTTAGATAAGCAAGCTCAGAAGGCTGCTGAAAGATGAGCTCCATCAAAATGAGAAAGCAAACCAAGGCAGAAAAAAATAATGTAACTCGGAATCCACGAAATATCCAAGCTGTATCACAAAGATGGTTTCCCAGAGGGTCATGAACAAAAGAAAATGAACCCAGCACATCCCCTGACGCACATGACAATACTGAGTGGAGCTTGACACTTGGTGAGGAGAGGTCTGGGTTAAGCAGGGCAGGGAACACAGAAAACCGAACAAGTGAAAAACAAGGCAATTGACTCCAGGAAAAACAGAGAGGTGTGCCTAAAGGATATTTAATCACTGGAGAAATCCCTGTAAAAGCTGATCAGTGTTTGTTCTGGGGAGGTAGGGTTGGGCCTGCAGACTTGGTGGTACAAGGATGAGGAAGTTCTGCTCCTAGTACTTCTTTTTTTCCCTCGGTGAAAACATTTCTCTAGGAATGATGGAGATTTGAAGAGAATGAGATATGAAAGAGGCTTCTCAGAGAATCTAGGGGATGTAGGACACAGTAGGGAGATCCTGAGTGCCAACTTGCACACATGACCCAGCATCACCACGTCTCTGAACACCTCTCTCTCTGTACATGGCTCAGCTGCCTCTCCCACACCAGCTGTCGCAGACTCAGGTCAAGATCAGACCCTTCCCCTTCACTGGACGGCTGTGGCAACGCCCTCTCCAGATTCAGGCCTTGTCTTGCTGACGTTCCCCACATGCAATTTTTAAAATAAAATGTGCCCAGATCTCCTCCTCCATCCTCCAACAGCTGATTCCCGCAGCACTCACGGGAAGGCAGCGAGGGTCTCTGTGGTCTGGTCGATCCCCTCGCCAGGCAAGACCGCCAAGCCGGTGCCTCCAGGCTCCC
>TCONS_00039827
CCGTGAGAGAAAGTCTCCTGGAGGTTGTATTTTCAGGGCTGATCGTCTTCAAGGATGACAGAAATCATCACGACCTCGTAAATCAATGATGCTTCCATAAAACGACAACGAATAAAGTAAATAAAAGCAAAAGAAAAGAAAAGAAATCTGAGAAAGTGGAAAAAGAAAAGAAAAATGCCATCTCCCGAAGCAATGCTGTCCTGTGAAACCCCTCGAATGCAAAGAAGGAGTGGTTCATGTAAAGGACTGAGAATGACGCCAAGAAGCCACAGGCTGAGAGGAAACTCTGGCTATTTAGACTGGTGTTGTGTGTGGTCTGATTCTTTGTCCTATGATATTTGATGGTGGTCAGATGAAGAAAACCACACGTCGCTCAAAAAGGGACTTTGCGGGGTCCTTACCTTCTGGGCGCATCTAGGACATTTTTTTTTTCTTTGCACCCCTTATCCATCAGTGGTGAAAGACACCCAGCCTGGCAGAGGAATCACTGGGTGGAATCTCCCAGCGAGCTGCCTGCTCCCATCAGTGGGATACTAGAGAGGGAAAGAGACGGAATTGTTGCCAGAAGGAGGATGATTGGAGCTGAGATCATGCTGTTTTCTTCTCTTCAAGACGTCTCTTAAAGTCTTCTGTTTGGCTTCTTAGCAACCGAGAAACCGTCTCTCCCCATAGCTGGGCAATTTATTCTTCAGGTTGCACAAGAAACGAGGGACTTCAGTCTCCTCCAGTTTTCAAATCCATCAAAAATTATTGTACCAGAAAGAACAGAAAACTATGCCAAGTTTACTTTTAACCTGAGAACTCCAGCACCAGGAGAAACTATTTACACAGATGCTTAAATTTTTCTTAACTCCCTTTCTACAGCTCTGCAGACCCCAAGATTCTTTCAGCAC
>TCONS_00039828
CAGGGGTGGACACTGGGGACCGTGAGAGAAAGTCTCCTGGAGGTTGTATTTTCAGGGCTGATCGTCTTCAAGGATGAAAATCATCACGACCTCGTAAATCAATGATGCTTCCATAAAACGACAACGAATAAAGTAAATAAAAGCAAAAGAAAAGAAAAGAAATCTGAGAAAGTGGAAAAAGAAAAGAAAAATGCCATCTCCCGAAGCAATGCTGTCCTGTGAAACCCCTCGAATGCAAAGAAGGAGTGGTTCATGTAAAGGACTGAGAATGACGCCAAGAAGCCACAGGCTGAGAGGAAACTCTGGCTATTTAGACTGGTGTTGTGTGTGGTCTGATTCTTTGTCCTATGATATTTGATGGTGGTCAGATGAAGAAAACCACACGTCGCTCAAAAAGGGACTTTGCGGGGTCCTTACCTTCTGGGCGCATCTAGGACATTTTTTTTTTCTTTGCACCCCTTATCCATCAGTGGTGAAAGACACCCAGCCTGGCAGAGGAATCACTGGGTGGAATCTCCCAGCGAGCTGCCTGCTCCCATCAGTGGGATACTAGAGAGGGAAAGAGACGGAATTGTTGCCAGAAGGAGGATGATTGGAGCTGAGATCATGCTGTTTTCTTCTCTTCAAGACGTCTCTTAAAGTCTTCTGTTTGGCTTCTTAGCAACCGAGAAACCGTCTCTCCCCATAGCTGGGCAATTTATTCTTCAGGTTGCACAAGAAACGAGGGACTTCAGTCTCCTCCAGTTTTCAAATCCATCAAAAATTATTGTACCAGAAAGAACAGAAAACTATGCCAAGTTTACTTTTAACCTGAGAACTCCAGCACCAGGAGAAACTATTTACACAGATGCTTAAATTTTTCTTAACTCCCTTTCTACAGCTCTGCAGACCCCAAGATTCTTTCAGCAC
>TCONS_00032350
ATAGGATGTAAGAATAATTTACTGCAATGAAAATAGTATTGAACACCTACTGTGAAACAGAATTGGAAGATACAGCCCCTTGATGAGCTGACAATTTGGTGGGGGAAGATGACATGTGACATGGGAGATGCCATTTCAGAGAAGTAATCAAGGTGGCCTAGACTAGTGAGGGACAAGCTTTGAGGAGGTGGTTGGGTTGGAGCTAAAGGTGGCAGATAGGTAGGATTGGGAAAGGAGGCCGTGATCCCGGGAAAGAAGAACTACCTGAGAGAAGGCCCAAAAGTTCACGTGGACCAGAGGCTTGGGAGCTGGAAGTGACAGTAGAAGTACTGCAGGGCAAAATAGGCAAGATGTGCCAAGTAAAATGGGGAGTCAAAAGCCAGGCAAAGAGAAATGGGAGGTAGTATATTTTCAGACTCTTCCAC
>TCONS_00084105
GAAAAGCAGGGGAATTTTATCTGTGAGGCAGCAGCGAGATTATTGCTGATGGTGGCAGGAGGCTGAGAGGTAATGGGCGGAGGAATGGTCAGGTTGGAGGTTTGAGGAGGATTGGAACAGCCTGTGCGGAGAACAGGAAACAGAGCCCCTGAGGAAACCTAAAAGGGATGACCTGACCTGTGGAGGAACCAGCTGCCATGTTGTAAGCTGCCCTAAGGACAGACTGATGAGAAACTGAAGTCCACAGTTCATCCCTTCTGAGGAACTGAATCCTGCCAGCAAGTGAGCATGGATGCGGCCCTTCCCCCGGTCAAGCTATGAGGAGACCACCATCCTGGCCAACAGCTTGGCTACAGCTTTGGGATAGACCTGGAGGCAGAGGCATCCAGGTATGTTGTGCCTGACCCACGGAAAATGAGAGCTTATAAATGTTTGTTGTTTTAAGCTGATACACTTTAGGATTATTCATTACACAGCAATAAATAACTACTACATCTGTAGACTGGGGGTAGGGGCAGCTGTGATAAGTGAGAGAGAGGGATTGCAAATG
>TCONS_00084104
AGAAGGGCATGGTCAATGTCATCAAGTGCCACTGAGAACCAAGCAAAAAAGAAAAGGAAAATTCCATCGGATTCAGTGGCGAAACACCCCTGGTGATCTTGATGAAAGTAGCCTCAATGGACAAGAAGGGGCAGAATTTTGATGGCCAAGTGTTGAGGGCTGCCATGTTGTAAGCTGCCCTAAGGACAGACTGATGAGAAACTGAAGTCCACAGTTCATCCCTTCTGAGGAACTGAATCCTGCCAGCAAGTGAGCATGGATGCGGCCCTTCCCCCGGTCAAGCTATGAGGAGACCACCATCCTGGCCAACAGCTTGGCTACAGCTTTGGGATAGACCTGGAGGCAGAGGCATCCAGGTATGTTGTGCCTGACCCACGGAAAATGAGAGCTTATAAATGTTTGTTGTTTTAAGCTGATACACTTTAGGATTATTCATTACACAGCAATAAATAACTACTACATCTGTAGACTGGGGGTAGGGGCAGCTGTGATAAGTGAGAGAGAGGGATTGCAAATG
>TCONS_00065042
CGAAATGAAAAAGATTCGGGGGTTTTCAAGAAGTCCCAGAGGTGCACTTGCCAAGCCTCAACTATTAGGTTGAATTACAGCTTCCAATCCCGCCCGCGCCCCAGCCTGCCTCTCTTTCTCCCGAGGCAGGGATCTGTCCTCTCCTTGGGAGATTAGGGTCCGGCTCACATCTCCACTGCGGAACGTCTGCTCCACTTACCAGCTGGACTTCCACGTGTGGCACGGAGGACACAGCAGCCCAGGGCCAGGAGTGACCAGAACGAAGCTCAGCTTGCAGCTCCAAGCATCAAGTCCACATTCTCTCACTGCTACCCCCCACCCCCCCACAGAAGGCAGAGGGAAGAACAGCAGCAGAACCTCCATAACAACAGATGCTCCTCGCTGCCCACACCGCATTCAGCCCTGCAGTGCCTGGCCAGGCTGGTGGCAGTGCTGCCCTCCTGAAAGCCTGTTTAGTGGGGTGGGAGCGTGCCTCGCGCCTGCGTGGCTCTCACCAAAGCGGACATGTGCTTACCTCACTTGAACAAAAAGTCTGGTTTGCAGAACACCTTTCTAAGTGAGAGGAGTCATTGTGAGAAGTCATTGATTTGAGCATTGCTTTGTCCTGGTTTGGTTGTCGTGGCTGTCAAATCAATAAAAGTGCAAAACTTGAGGACAGCCCTTTTGAAAGCTTGGAAAATGCACAGTCTTCCAGAAACCCCACTTCCCTTTACGTGAGGTGACAAGTGGTCCTGGAACCGTGGTTGGCAGAGGGAGTGTCAGTCTGATCATTCTCATCAGTCATGTAAAGCAAAGTGGAAATAA
>TCONS_00064787
TTAAAGTGGAAGCTGAGATAAAGGATTTAATACAGAGGCCCTTGTTTTGGAGCTTTGTCACTTTCACAGAAAGAATTCCTACATAGACTATGAAACTTATGCTTAGGCTTAATTTTGCAACTGTATAAACCCATCCTGTAGCGTAAGGCACTAAATTATGCATTCTTATGTTTGGTTTCTTGTGATTTTATTTACTTTGTTGTCAGTATTTGGTATGACATTGACAATGGAGAACGAATTATTATGCACCTACAGAATCTTTTCTATGTGCTAGTATTCTGCTGATGATAAAGGAAATTTAACCTGTTAAATTTAACTTAAAAACCATATCTGTAGTTAAAGTGTTCAAGAGTTACACTTTAAATTTCTCTATAAGTGAAAATAGAAACTTCACATGCTGAAAGAATGCCATGCATTGAACATTGTAAACGTGTAATTTCCCCATCAAAAAAGCTAGAAATTCAGCATATGTAAACACTATAGACGGAACATGTGAAGAACAACCATCCTGAAAAATATGTTAAGAAATGCACTATTTGTCCATTAGTCTGACTTTAACTTCATGACGGCCAGAAATTTGGGATGTTTTAAAATTAAAGTTGTGGCATTTCCTACATAGTTAATTTTTCAAATCTGCACCAATTCTAAACATCATCATTGCATGTGCTGATGTAATGTTATACTTTTGCATAATTTTAGGTATTGTGAGAATGACTTTTTAAGCATAAAATTTAACATCCTG
>TCONS_00046903
CCTCACCTCCCTTCAACCCAGCTCAAACTTACCAACTGCCACTTGGCTCCAGGAATCCAGTTCTCAGGCTACAATGTGGAAACTCCTACCACTGCTCCTGTTTGACTTTTCAGGAGGGCAAAGAGCTGCTCTTCTCTGTACTCTGGGGCTTTGAACAAGAAAGCATGGAGTTTGTTGTTTAAGGCATGAAACAGGACTCAGAGCATGGGAATAGCCTAGCCTGCTCAAGATCTGTGTTTCTACTGTGAATAATATTGTGACCACATATCCTCCTAAATCTCGAGCAGGCTGTGTGGTCTTCACCAGGAAGTGGTGCCTTCTCCAGAGCTCCAGCTAAATCCAGATGACTGTTTGCCCAGGATGTATTTGAGGATGACACATTGGAGCTGTAAGGCCAGCAAATTAACTTCTAGCCTTGTGCTTCTAAGGATGGGC
>TCONS_00014662
GTGGTCCACGTGGCCTTTGTTAGACTGTGGCAGCTTGGCTTCCCCAGAGCCAAGAAGGTCCTTGGTGCATCTGTCTCCAAACTCCTGTGTCCGCTGTTAAGGAAAAGAAGGGCTTGCGCATGGCAGGATTCAGGGACTGGTAGCAACGGCCGGGTCAGAATCACAGAGTCAGAGTTCTAGAAGATGAGTACTGTGGAGGTCTGGCTCCTGCCTTCATTGCTAACTAGCTCCCTTCCCACAGTGGGAGGGTTACACCAGGCCCACAAAGGAGAAGAAGAGGAAAGAAGAGCAAGGGGAAGCGGCTCCTTGCATGGGAGCTCCTGGAGGTGCTGGATCCAAGCTGGAGCTGAATTAAAGACTTCAGAAGCTGGAGGAAACGTCTAAGCTGCGACAGCTCCCTGGCTAGTTTTTCATCCCCTAATAGCTTCCCAGGGGGAGAGCATTGCTTCTAACGTGAATTCAGGCTTTGCCGGGGTTGTGCGGGGGAGGCTCTGCTGGAAAGGAAGCTGCTTCTGGTCCCTCGCTACCCCACCCCTCTCCACGCCACCCCGGCTCCTGTGATTCTCCAGTGGCCTGAGTCACTGTGATCTTCACTCTCCTCCTGCCTATGGTCCGGGTCAAAAGCAAGCCTGCTGGGGCTGCAGGCACACAGACCTATGGACTGTGAAGCAAACCCAGCACTGCATTGTCTGGATGAGTGGGGAGTGCCGGCTCGGGCCAGGCACTGTGCCTCTATTGTGTGAGACAAAGGGGCGAGGTCAACTGATCAACCAGCC
>TCONS_00049160
AGTCAACCCTACATTGATTGGCGGCCGTGTACTAGTGATTCAGTCTCCCCATGTCCACCCCTGAGCTTCCTGAGGACAGGCCCTGCGCTTACACATCTCTGTACCGTCAGTGCCTGGCAGGGCTGTACCAGTGGCATAGGAGCTATGGCTACTGGCCTACACCACAGGCATGCTGGATTGGAGCCATGTCTGTGACCTACATCATAGATCACGGGGCCAGGGATCAAACCTGCAGTCTCATGGTTCCTAGTTGGATTTGTTTCCGCTGTGCCAAGATGGGAACTCCTCTTCCTAGTTTTCTGATCTGAGCTTGTAAGCCCTGTTTACTCTGGCTCATGCCACCCATGTTGACTTCTGCTGCATCTACAGGAATGGGTAACTATTTGAATACAAAGATGTTTCCTCAAAAAAGGCCTTGAAAATTCTATCTTATATTTGAATTACTAACAAAGGATTCTGAGTTCACTCAATAAAAACAGCTCAACTGGATA
>TCONS_00091670
CCTGAACTCCCTGATGGTTTGGGATGAGAAATTTTAAAGGCAAAATTTGGGATGAGGGCTACAGGGTGTGTGTCTTTCTTCTGATTGGTTGGTGGTTAGGGAACAGTTGGTACTCTAGGAATCCTGTGCTCAGCCTGAAATTACCATTCTTCCTGGATGAAGGCCTTAGATCCAGCAGAAGGACTCAAAGATATTGTTATATATATTCCTGGAGGAGGAACAAAGAATGCACCCTAAGGCTGCACTATTTCTTGACTGCCCCTTCCTCATTTCTGCTTTCCCTCCCTTCCCTGATCAGCAACTGTTTGAACAACGTTTGGAGCTCAGGGAAGGTCAAGGAAGCTGAATGAAGCCTATTTCCTACAAACAAGAAATGGGGGACACAGAAAGGATTTGGATCTTGGAGTCGCACAGGGTCCTGCTTGGTGTCAATGATGTGATGTGCTGAGCAGAGCACGGCATCTTTCCTGTTACATCCTGCTAAGAATGAGTGTGGACGTGGAGAAACATTGGATGGACACAGGGTGAGAAGCATCTTACAAAATGAAAGATGATTCAAAGAAAGGAATCCACCAAGTCCAGACATTTTGAAGCCTAGAGACCTTGAGAGTGGCAACACCTTATGGGATGTCAGCTGTAGCTCTGATTCAGCCTGGGAACCTCCA
>TCONS_00091672
CCTGAACTCCCTGATGGTTTGGGATGAGAAATTTTAAAGGCAAAATTTGGGATGAGGGCTACAGGGTGTGTGTCTTTCTTCTGATTGGTTGGTGGTTAGGGAACAGTTGGTACTCTAGGAATCCTGTGCTCAGCCTGAAATTACCATTCTTCCTGGATGAAGGCCTTAGATCCAGCAGAAGGACTCAAAGATATTGTTATATATATTCCTGGAGGAGGAACAAAGAATGCACCCTAAGGCTGCACTATTTCTTGACTGCCCCTTCCTCATTTCTGCTTTCCCTCCCTTCCCTGATCAGCAACTGTTTGAACAACGTTTGGAGCTCAGGGAAGGTCAAGGAAGCTGAATGAAGCCTATTTCCTACAAACAAGAAATGGGGGACACAGAAAGGATTTGGATCTTGGAGTCGCACAGGGTCCTGCTTGGTGTCAATGATGTGATGTGCTGAGCAGAGCACGGCATCTTTCCTGTTACATCCTGCTAAGAATGAGTGTGGACGTGGAGAAACATTGGATGGACACAGGGTGAGAAGCATCTTACAAAATGAAAGAACCAAAACCCTCAATGAATGGAAGATATTAACTACTTGATGAAGCATTCTTCATTCCAGAAAGTAAGAGACCACCAGAGCCAGTCCCAGGGCCACTAAAGACCAACTTTGAAGAAGAGTGAAGGAGAATGAGAACTTGCATCTACCAGGAGCCTTATCTGTGGCCCTATTTTCCACTCCAAAGCTGTGAGACTACCTCCCAGAGGAGGGCACAGTCTTTAGTGTGGTAGCCTCCTATGGCCTCCTTTGCTTGGCCAAGAAATAAAGCTTTCTTTTTTCTTCCTCTTTCCCCCAAAACTTTGTCTCCAAGCTTCTATTTGGC
>TCONS_00027066
GTAGCATATGGCAGGACCCTAGCTGATTGAGGAGGAATTAATCAATACCTTCACAAATGAAGATTTGAAAATGACATGTAACTCAAACCTTAGGACGGTGCTCGAGACAGAAGTCCAAGCAGAGGTTTTGCATGAAGGCTGTTGACCTACTGAGGAATATCCTTATTTCCGTGGCAGACCCAGCAGGCCTTGGCAAATGTTTCCACCAAGAGAACATGGTGGAGATGGTGATAGGAGTCGCTTCTGTCCTGATCTCCTCTTGGTTGTCTTGCTCCTGCGACCCTTGCTCTTGAAGCCCCACCACCATGTTGGAAGCAAGCTGGGGGTACCTGCAGAGGTTGGGAGTTCCTGCTGGAAGCCCTGCTGGACCACCAGACATAGGAAGGACTGGTCCTCAGGGGGTCCCTCCCAGACGTTGAGTCCCCAGCAGAGGTCCCAGACACCACTGGGCAGAGACAAGCCACCTGCTGCTTCCTGTTCGAATCCCTGACTCATAGGAACCCAGAGAGGTAATAAAGAATTA
>TCONS_00011161
GGACTGTGGGAAGGAGGAGTTAGGAGAAATGAAGGGTTCTAAACTCGAGTGTTCCTGTGTAGAAGACACTTTCAGATATAACCATTGCTAACATGTGGTTTATTCAACACTACTGTGTATACAGTGGACAAACTTAAGTCCTTATTTGAAACATCTTGTCTTTCTAGATGTTTAGAAGTACACAAAGCATGTTAAAAGTAGAGGTAGTAAAATAAAGGATAAACGCCCAAATTTACATCTCATCTTCCTAGATGTTAAAGAGGTTGCCAATGTATGACAAAAGTAGTGAGAAAATAAATACATTGTGTATACTTTGTGTTAAAATTCTTAAGATTGTTTTGAAAACGACTGGAGGAGGTGAAATTGTTAAAGTCCCTTCTAAGTGCTTATTACACCTGTCCACTAGGTTGACAGAGATAAGAAGGGGAAGGGTTCTAGGCCAATGTTCCTGTTTAGAAGACACTTTGAGATTATGGCCTTTGTGTGCAATTTGTTCAATACCACATGTATGTAAACTTAAATCCTTATTTGAAACATCTAGTCTTTCTGGATGTTTAAAAGTGTACAACATATGTTAAAAGTAGATAAAGTAACACCTTTTAAGTATTTTTTCTGTGAATTCATAGGAATGGTCACATGTGAGGAATGGGATTGTTAAACTTGAGCCTTGGAGACTATGCTGACTGATCACTGGGGTGGTGGGGGTTGGAGGGACAGGGAAGGAAGTGCAGAGAAGGGTTCAGTGCTCTAAAGACAGGTTCAGACTGTCTAGCCATTGTTCTGTTTGTGCATTTTAGTTAATATTGCTGTGTATTAAGGAATAAACAAGTCCTACT
>TCONS_00011162
TACGCGGGCAGGGCCCGGAGCTGGGCCTTCGGCTTCGTGAAAGCTCTGCTCAACATAGGAAGAGAAAACTGACATGGATTTGTTAATCACCCAGCTGAACGTGGAAGGCATGCCCAAACACATGCAGAGAACCCATTGAAAAGGAATGTCTCCTGGAAATGACTTTTTGAGATGAAATTGTTTGACCACCTCTGGAAGCAACAATCAGGAGCAACAGAAATCCATGTTTGTTCAGTGGGTTAGAGGACATGGAGTGGAAGACTTTGAGGAGGAGATTCTGTGCTAGACTGGTCTTGCTTAGAAGACATTTCCAGATTATATCCATTGTTTTGTATGTGCATTTTATTTCTCACTGCTATATATATAGTTGACAATAAGTACTTTTTAGAAATATCTAGGCTTTGTACAGAGTTCGCGTCGTGGCTCAGTGGTTAACGAATATGATTAGAAACCCTGAGTTTGCGGGTTCGATCCCTGGACTTGCTCAGTGGGTTACAGATCCAGCGTTGCCGTGAGCTGTGGTGTAGATTGAAGACGCGGCTCGGATCCCACGTTGCTGTGACTCTAGTGTGGGTTGGCGGCTATAGCTCCGATTCGACCCCTAGCCTGGGAACCTCCATATGCTTCCGGGGGATCAGCCCTAGAAAAGGCAAAAAGACCAAAAAAAAAAACAAAACTAGGCTTTGTAGATATTCTGAAGTGCCTGATATATGTTAAAAGTAGAGGTAGTAAAAAGACATTTTATAAATATCTTTTTGTTAAAATGCATATGAAATATTGTTTATTTGGGGGGAGAGAGGGATGGCCAAACCAACCTCTTTGAACAGGGCATTGTGTTTTGTGCACTGGTTCAAGGTCAGGGAAGGAGAAGGAAGTGCAAAGAGCTCTATGCCAGTGTTTACAGTGAGGCAAGATTAACCATTGTCCTTTTTATGTGCATTTTGTTTCACTTTGCTGTGTAGGTAGTGTATATAAATGGACAAATGAGTCCTCATTTATAACATCTGGCTTTTCTAGATGTTAAAGAGGTTTTGCCAGTGTATGACAGAAATAGAGTTAGTAAATGAATACATTTTGTGTTAAAATTTCTGGGAAAGATTGTCTCCTGAAAATTGGAGCATTATAGCCCTCTGGGTTGCTGGAGGGGAAGGAAGAGGGAAAGGGATGGGTGGTCTTAGGCTGGAATGCTCATATTTCAAAGACACTTTCAGATTATAACTGTTACATGTTGCAGTTTATTCAAGACTGCTCTGTATACAGTGGACAAATTAAGTCCTTATTTGAAACATCTAGTCCCCCAGATGTTTAGAGGTGCCCTACGTATGTTAAAATGTAGAGTTGGTAAAATAGCACTTTGTAAATATCTTTTTGCTGAAATTCATAGGAAATACCGTCTTTTGGAAATACTCACTACTACCTCTCTGAGTAGTAATTTTGAGGAGGTGGGAGGGAAAGAATTACAAAAGTAATATGCTAGTGTGTTTGTACCTGTACATTTTCAGACAAAACTATTTTTTGTATGTTAGGTGCATTTTGCTTTGCTGTGTATATAGTGTATATAATGGACAAATGAGTCCTAATTTTGCAACATCTAGTCTCTAGATGTTAAAGAGGTTGCTGGTGTAAAACAAAGGAGTAAATTCGCACATTTTGTACACTTTGTGTTAAAATGCATTGGAAAGTTTGTCTTCTGTAAATGATTTTTAGATATGAATTTGTTCAGTCACCCTTAAGCATTGCGCATGCCTGTATTTGTGCACTGAATGGATGGTGGAGAGAAGGAAGTGAGGGAGGGAATGCTTCAGGCCAAAATGGTCATATTTAGAAGATACCTCAGATTATAACCATTGTTACATGTGTGCAATTTTATTGAACAGTGCTGTGTACATAGTGGACAAGTAAGTTCTTTT
>TCONS_00056242
TGGAGCTGCAGCAATGATGGATCCTTTAACCCACTGCATCTGGCCAGGGATCAAACCCATGCCTCTGCAGCAACCCAAGCTGCCACAGTCAGCTTCACCTGCCACATCACAGCGGGAACTCTAGGGTGGAAGGATTTTTTTTCTTTTCTTTTTAGGGCTGCACCTGCAGCATATGTAAGTTACCAGGCCAGGGGTCTAATCAGAGCTCAGCTGCCCGTCTACACTGATGCCTATGCAGCAACATGGATTCGCGCCTCATCTGCAACCTATACCACAGCTCTCACTGAGCGAGGCCAGGAATTGAACCCACGTCCTCATGGATATTAGTCAGGTTCTTAATCTGAAGAACCACAACAGGACCTCTGTGGGGTGAGAGAATTCTTTCTGTCCCTATTTTATAGGTCTTCTCCCTCTTCTGTGTGCAAAGCACCAGTAATAAGCCACTGTCATCACCCTGGTGACCTGGGCTTCCTTTGCCATGCCTCCTGAAG
>TCONS_00069077
TTCAAGAGTAAGAAATCAGAGTTAAGTTTGGTTAATTTTTTCCCTAGCCATGGACCACTAATACACCAGCAGGCGCACCAATCTGACTCAGGAAGGAATCCATGAAGTGTTCTTTCCCTACCCCCTCAGTCAGAGACGCGCGCGACTTGTCTAAACAGACCTTACAAGTGAGGCATATGGGAGGGCACGTTTTAGAATGTCTTCGGGAGGAAACCTGGATGACGAATGCACTTCAGATTACAGAGATTCCTTTGTGTTTTGAAGAAATAAGAACCAAAGTGGCCAACTGTCTTGAGTTCTTGACCAGTCTTTCTGCAAAAGGGCCGCTCAGGCCACCATCATCTGTGGATGGGGACCCTGAGTCAGACCGTCTGGGAATGAAAGGCCTTGTTGCTGCTAATAGCTGCCGAGCTCCGGCGCTGAGTACCTATTTGTTCAGGAAAAACACCGACACAATTGACAAGTGAAATGAGTCAGAAATGAATTGACCTCTGCCTTGTGACTATCACCCCAAATAAACACAAAAAAGTTCAAGTCAGAACCAAACACCAGAAAACACAATGGCTGACACCAATGCAAATGCCAATGCCTGCCCCAAATAACCTGGAAAAACAAGGAGTTGAAAAGAACAGTGCCAAGCCCCTGTGTCTCAGGAAGTATCCTTATCTGCAAAATGAAGGTAATGCCCAACAAATCACAGGTTCTGCAGGAACTGAGGTAATGAATGCAAAATGTTCAGCAGTGAGCACTGAGAACATTACAAGACCCAGTAAAGGGCAGTAGCAGTATTATTATCTACTAGTTTATAATCCCATCAACAAAGGTTACCGTCAGCTAAATAAATGCTACTTGTAGAAGAGAATGAGAAAACTCAAATAGTTCTGTCTTTTGAAAGAAAGAAAGATGGTGAAACTTCCTTTGTTCCACTCTCTCTATTCCGTCTCTCCTAGAAGGTGTGGTGACAGCTTCGGGCAGGAGGGGCTAAAGGAATAAGACCTGTGTCAGCAAGTTGCTGCCAGACATTGATGTTACAACAAGAAAGGTGTTTTCTAAACAGTTACTGGAGGTCAGATCCATACTTTACCTCCAACCTCACCACAATCTGTTACCTGCAACTGCAGACAGGAAATCTCTGCTTAAAGAAGTTTTTTAAAAGTCACACAGCAGGAAAGCAGCACAGCCATGTTGTGTATCCAGAACCCAAGGCCTGAGCCATTATGAAGGAAGAACCATCTTGAGAATAAAGCTTCAGAAATAAGAGCACATCCATCAGGAAAAGAGCCTGAGTGAATTTAGTAAGGACATGCAGTACAAGATTCTTCTTCTCACACCTATCACTGTGTCAGCTCCTCTCATGAGTGGAGAATATGAACTCTGTGAGGGAGAGCATTTTTGCGATTTTGCTCACTGCTGTTATCACTGAACCCAGAACAGTTCCTGATTCAGAGCAGGTGCACAATAACGACCTCTTGAATGAGTGAATGCATAGGTGATGTCAGGGGTTCAGGCAAAATTCTGTTGGAATGTGAGACTAAAGCCGTATCAAATGAAAATGGACTGAGCACCACAAAGTTGGCAGCAGAAACACACAAAATCCAAGAATCCTACAATGGAACCTGGATGCCTTCGCCTTGGCCACACCTGCTCTGGACCCTCCCTGCACAGGCCCTGCCCAGCAGGCCCCTTTACCAGAACTAGGGCCTATTCCTGCCAGCCGGCGGGGGGGGGAGAGCCAAGACCTGGAGGCAGCTTTGTTTTCAGAGCCAAATAGTTTCAGAGTAACCGCCCCCTACGAAAAGAATCTGGTTTCAGAGAAGAGCGGTATCAGTGTCATGAAATGCTATGTGGCAGCCCCCAGCCCTCCTCCCTGGAAAGATAAGTGAAGGGCCCATAACCTTTCTAAAGCCAAGTTTTTGTGTGTGTGTGTGTTTAAAATCTGTACCAGAAACTCACACCACTGTCATCAGCCAGGGTGTCTGCAAAGGCACTGCTTCCTCACTCAAGGCTGACGACAAAGGGGAGCCACACAGCCCAGCAGCTTCTGACAAGGCTGCCTGAAGATCAACTGTCTGGGATCTCTACTTTATCAAGTCCACCTCCCTACTGTTATCTTGGTGGGAGCACCGTGATTTCTAGCTTGGACCATTACAGCAGCGTCTTAAACTTAGGCCCACTCCAACCCATCCCCCACAAGTGCCAGAGTGATCTTTTTAAAGAGG
>TCONS_00069078
AAGAAATCAGAGTTAAGTTTGGTTAATTTTTTCCCTAGCCATGGACCACTAATACACCAGCAGGCGCACCAATCTGACTCAGGAAGGAATCCATGAAGTGTTCTTTCCCTACCCCCTCAGTCAGAGACGCGCGCGACTTGTCTAAACAGACCTTACAAGTGAGGCATATGGGAGGGCACGTTTTAGAATGTCTTCGGGAGGAAACCTGGATGACGAATGCACTTCAGATTACAGAGATTCCTTTGTGTTTTGAAGAAATAAGAACCAAAGTGGCCAACTGTCTTGAGTTCTTGACCAGTCTTTCTGCAAAAGGGCCGCTCAGGCCACCATCATCTGTGGATGGGGACCCTGAGTCAGACCGTCTGGGAATGAAAGGCCTTGTTGCTGCTAATAGCTGCCGAGCTCCGGCGCTGAGAAGGTGTGGTGACAGCTTCGGGCAGGAGGGGCTAAAGGAATAAGACCTGTGTCAGCAAGTTGCTGCCAGACATTGATGTTACAACAAGAAAGGTGTTTTCTAAACAGTTACTGGAGGTCAGATCCATACTTTACCTCCAACCTCACCACAATCTGTTACCTGCAACTGCAGACAGGAAATCTCTGCTTAAAGAAGTTTTTTAAAAGTCACACAGCAGGAAAGCAGCACAGCCATGTTGTGTATCCAGAACCCAAGGCCTGAGCCATTATGAAGGAAGAACCATCTTGAGAATAAAGCTTCAGAAATAAGAGCACATCCATCAGGAAAAGAGCCTGAGTGAATTTAGTAAGGACATGCAGTACAAGATTCTTCTTCTCACACCTATCACTGTGTCAGCTCCTCTCATGAGTGGAGGTAAGCGGGTGTCTGGTGTCACAGTAATTCTACAAGTGGCCATAAAAGGCTGAGCACTCCCAGCTACAAGACACCCCTTGGGAGGCGACTATGAAGCACTGCTGAATCACCCCATGTTCCTCCACTCACTGCCTCCACTGGACTCGGGGCAGGGCAGGAGGCAAACCCCAGCTGCCCACCACCAAGAGTACAGAGTTGCAGAGACCAAAGGACCAAGGCCTTCCCTCCTACACATCAGAGAGCATTGTTATGATCCAGGCCATCCAGGTGAGGGCCTCTGGCTAGGGAGAAAGGCTCCATGAGGCTGTGGGAAAGCACAGTCAAATACTATTTTTCTCCACAAGGGCGGCTCCAATCCACTTTGCTCAGCACTATGATCCCATTCCAGGCATAGTAGGTGCTCAAAGAGGTTTTGCTGATGAAAGAGCTACCCAGCCACCTGCATGTGTGTAGACTCAAGAAGTGGCCTGCCTGGCGGCGGCACCTAACAACCAAGAGCCCACTGCTGGACAGGTTCCCAGAGATCAGCAAAGCTGCGGCAGCCCAAAGGGGTACAAATACCCCCATAAGACAGCTGCAGAACTGTGGGGTGGCACCTCAAATACCTCCGCTCCCAGGGGCAGAATCTGCCTGGAAAGCTGGAATGTTGCCCAAACACACAAACCACTGGCAACAGACTGTGGCAGCGAGTCTGGGGTTTCCTGGTTGTTTGGTCTGCCAACTGCCAGGAATCACAAAAATCCATGTCAGCCAAGGCTGGTGGGATCTGAGGGATCCCTTTAGTCTGATCAGTCATTCCACACCTGCCTCTTCTATGTACCGCCCTCAACAGCTCCAATGACAGGCACCTTCTACCTTGTGACACAGTCTCCACAATCTCTGAGCAGCTTGAAACGTTAACCTCCCAAGGATGCAATTTCTAGGTGGAAGACACAATCATTCTGCCCAGAGTCTTAATTGTTGGAGGCATCCAGAACACTCCCATCCCCCACACTCCTTCCTCTTTTACAGGCCAGCCATCCAAATATTTGCTATCTCCTCAGTTCCTCCAACCACTTCTCTTCTGATGTGGTTTTCAGCTTCATCACCTTCTTGGCATTCTTCCAAGAGCTCCTACCATTAACGCCAATACCCATCTCATCTGCCTTTGCTCCTGTGACGATGGATAGACAGCCGTCCACACACCCACCTAAGCAAGCCTGCACCTGTGCGATCCTATCCCCCTCCTTACTCCACGACACACTGTCTCCTGCATCAGCCCTCCCCCCAAAACTGAACTATTCCATCAACATAAACTTTTTCATCTTTAAAACCCTGCCCTGTCCCCATCCTCTCTGACGGGTTTACCCCACTCCCCAAAAGAATTGTCTATCCTTGTGGTCACGGTTCTGTCCCCTGCTGACCCACTATCTAGAACCTACAACAAGCAGGCTTCATCCCCACCACTCACGGACATATCTCATCACACACTGTCAAACACATGCCTAATGTCCCATCCCAGTCCCCCCCAACCCCGCCAACCTAAAGCAGGGGTCACAGCCACCGCCTCTTCTTGCTCCAGGGCACACCCTCTCAGTTCTTCTCTTGCCCCTCCAGCCACTCTCTTGTGTCCTCTGCTGGTCCGTCAATTTCTATACATTGAAATGGCCATGGCATCCCTTAGTCTTTGGGTCTCTTCTCAATCTACATTCACTCCATAAACATTAGTGGCTTTCAAACTTTTTAAATAGTACACACAGTTTTATGTTTACACAAATGCAATTTTCAAAAACTGTCACAATACAAAATTGACCTTTACCCCTGAAATATTCTGATGTTTTCTATTCTATCTCATTTTTGTAAATGGCTGGTCCCCAATGTATTGCTTTCATGACCCATTAATGAGACACAACCCACTTTGAAAAACTCTGCCCTAATCTCCTCCAGTCCTACGGATTTAAGCATCATTTTATGGTAAAGATAGTTGATGCACAAATACTTATTTTCTCTCTTCTGCTCTTGTATAACCAATTGCTCACTTGACATTTCTACTTGGATGTTGGACAACCATCTCAAACTTAATGTGCATACAACCTTGACTCCCATTCCTCCGAGCCTGCTTCATTTTACCAAAG
>TCONS_00069079
AAGAAATCAGAGTTAAGTTTGGTTAATTTTTTCCCTAGCCATGGACCACTAATACACCAGCAGGCGCACCAATCTGACTCAGGAAGGAATCCATGAAGTGTTCTTTCCCTACCCCCTCAGTCAGAGACGCGCGCGACTTGTCTAAACAGACCTTACAAGTGAGGCATATGGGAGGGCACGTTTTAGAATGTCTTCGGGAGGAAACCTGGATGACGAATGCACTTCAGATTACAGAGATTCCTTTGTGTTTTGAAGAAATAAGAACCAAAGTGGCCAACTGTCTTGAGTTCTTGACCAGTCTTTCTGCAAAAGGGCCGCTCAGGCCACCATCATCTGTGGATGGGGACCCTGAGTCAGACCGTCTGGGAATGAAAGGCCTTGTTGCTGCTAATAGCTGCCGAGCTCCGGCGCTGAGAATATGAACTCTGTGAGGGAGAGCATTTTTGCGATTTTGCTCACTGCTGTTATCACTGAACCCAGAACAGTTCCTGATTCAGAGCAGGTGCACAATAACGACCTCTTGAATGAGTGAATGCATAGGTGATGTCAGGGGTTCAGGCAAAATTCTGTTGGAATGTGAGACTAAAGCCGTATCAAATGAAAATGGACTGAGCACCACAAAGTTGGCAGCAGAAACACACAAAATCCAAGAATCCTACAATGGAACCTGGATGCCTTCGCCTTGGCCACACCTGCTCTGGACCCTCCCTGCACAGGCCCTGCCCAGCAGGCCCCTTTACCAGAACTAGGGCCTATTCCTGCCAGCCGGCGGGGGGGGGAGAGCCAAGACCTGGAGGCAGCTTTGTTTTCAGAGCCAAATAGTTTCAGAGTAACCGCCCCCTACGAAAAGAATCTGGTTTCAGAGAAGAGCGGTATCAGTGTCATGAAATGCTATGTGGCAGCCCCCAGCCCTCCTCCCTGGAAAGATAAGTGAAGGGCCCATAACCTTTCTAAAGCCAAGTTTTTGTGTGTGTGTGTGTTTAAAATCTGTACCAGAAACTCACACCACTGTCATCAGCCAGGGTGTCTGCAAAGGCACTGCTTCCTCACTCAAGGCTGACGACAAAGGGGAGCCACACAGCCCAGCAGCTTCTGACAAGGCTGCCTGAAGATCAACTGTCTGGGATCTCTACTTTATCAAGTCCACCTCCCTACTGTTATCTTGGTGGGAGCACCGTGATTTCTAGCTTGGACCATTACAGCAGCGTCTTAAACTTAGGCCCACTCCAACCCATCCCCCACAAGTGCCAGAGTGATCTTTTTAAAGAGG
>TCONS_00031583
GGGGTGAGAGGAGGGAAGAAGAGGGGAAGGCAGGGCGTGGGGAGAGGAGGGCGTACACAGCGTTCTTGAGCCTCAAAGGACATTGACTGAGGGGGTACTCAGAAGAGTGCGCCCAAAGGACTGCTGGGTTGAAGACCAGCGTGACCTAAGAAAATGACAGTCATTTCCTGCTGAGGAAGAAGAAGGAGGGACCCGAGAACCCCGGAGACCGACAAAGGCGTCTCCGAGAGCAGAACCTGAAGGGCGGCCGATGGGTGTACTCAGCTGTAGAGTACCTTCAGGTGACCTCACCTGATTCCTTCAGAGAGCAGGGCTTTCGCCTCAGGCTTGGTCGGCAGATACAAAGTGCAGGGGCAGAGGATGTCACCACCTTCTCTTCTGGGAGGGACATGGCGCCAGTTCAGTGTCATCTACGTTTCTGTTTTTCACCAAGACCAGCTGTTTTTGCTCTAAACAAGATAGACTGAACTTTCCAGACCTTGGTTCCCCGCTAAGAAGAAAAGGAGCCCTGAAAGCCACCTTTGGTTACTGGCCTGAAATGCCCTGAGGAACATAAGCAACGTCATGGAATTTTTACATCAGATGAGGTCTCTAATGAGATGGAAGGTGAAGAAAATAAGACTGATTGTGTCTAAACAGATATACAGACACTGCAGCCACAAAAAGTTGACCAAACATTCCTGCCCTAGCAAAGGTGAATGACTATTGCTTCTCCAACGACAACTCTTACCCTATTCCATTCCTCCTGCTTTCCTGATGAAAAGTATTAAGCAAATCACTGAATTGCCTCTGCTTTTGACAGCACCAGAATAAACCCCTGTTTCTTTGGGCCTTCCCCAAAATCACCTAACACAAGCCAGAATACTATAATAAGCCCTCTTTAACATTCCCTTTCTG
>TCONS_00067848
GCGAAAGCCCGGGGAAGAGGCGGGGGGAGAGGGGCCGGCAAACGCCCCCCACCCCGCCCTAATCTTCCCCTCCCACCTCTCCTCTGCTCCTTTGTCAGAATCACAAAACCCTAAAGGTTGTTCCACTTGGGAAGGCAGAGGATAGGTACATTTCCGCGGTCCCGAAATGCCACTTTTATGGCGCTGTTTGTCTCCCTGCGCTGGATTCTGAATGGGGCAGAACAAAACAGCAGCGCGGAGCTGGCTAGACGTCTGGGCTTAATTGTTTTATGGTTTAAATAAGGTGGACACTCTTTCCTTTGAAATCGGATTATAGGAATGTTTTGTCTATGGCCCACTGAGAACAGGACCTCACTGGCTGGGAGGGAGAGGTGGCGAGAGAGCGCGCGTGAGAGAGAGGGATGGGCTACAAACCAGGGGGCAAACAGCCGGGAGAAGTCAGAGTCCCACCCCAAAGTCCTGCGGGCGGCGGCGGAATAGGCGATGCGGAGCCAGCAGCAGGGCTCCGGGAGCGAAATCACTCAGATACGTGTAAAAGAAAAAACAATCAAATGAACGAAAGAAAGAAAAGGCGAGGGACCCCACCCGCAAAAGGGGAAACCAAGTCCAGCCTGGGGTTTCGGAACTGGTGGGAGCAGGCGGTGCTGGCGGCACACTCGGGACAGTCGCATTCCAAGACACAAAGGCCCGGAAGAATAGCTCTGTGGCAGGGTTTTCGCTGGACCATAAAATGTCAAGATATCCCCCCAACCCCTAAAAGATAAGGCGCAGGCCCCAGAGCGGATCCGGCCTGCCCAGCCTCCTCTTTCCAGGAGGGGAAGGGAAAGTATTTATGACAGTCCCCAGTGACCTAGATGCTGGGAGCCCAGAGTCTGTCTCCTTCAGCTCCGTACCCGCAGAACTGGCTCAGAGGAGGCAGGGCTGGAACCAAGGCTGGGGCATGTGCGGCAGCGGAGGAGACCTCTGTCATGCCCCCCACTGTCCTGGACCCTGGGGAGGCCTCAGCCCTGGCACAGCCCTCCGTTGACCTCCCCCTCCTGCTGCTCCAGGGCCAGAGTTCTGGGTGTCACGGGGGTGGGGGGGTTCCCTCCAAATTCAGGGGATCCTGGAAATGTCTCCTGCTGGGGCATCAGTAACTCTCCTTTGGGAATTTGGCTGAGATTGGACATTTCACCAGCAATGACTTAGTTAATAGAGAGGAGGGGGCTTGTTCTCTCTACAGCATCCACCCCTGCACTTTCATTTCTTTCTCCATCCCCAGAGCTGGGCTCTGGAGGGGGAAGAAAAAGATCTGGTTTTCTGACCGCCTCCTTCCTCATCCAACCCCGAAACCCCAGGATGTGGCAGGGAAATAGGGAGCACATTTTTTTTTTCTCCTGATGCAAAGATCTAAAGATGCATATGTGTTTATCGCATTTTATTTTTGCATGTGCTTGGGTGTGTACAGTGTCTGTGAGGTGACAGGGGTGCTTCCAGCATGCATGACAGTTTCCTGAGCGTGCACTGAATGTTTCTCAGCGTGGAAGGTAGCACGGCATGTATGGATCCCGAGTGTGCTCCTGTGTTGCCCTGAGTGTAGCAACCTCACTCCACTGTGGAGCGGAGGACTGGAAAAATCATTCTTACTCCTCTTCTTCATTCATCTGCACACAGCACACATATCCACAGCTCTCTGACCTTCTCCCTTTTCTCTCTGTGTTAAGTCCACACAACTGTACACAGTTGTGGCCAGAGAAGGGTGCTGATGGAATAAGGTTCTTTTATGCCTTAGAATTAACTTGAATTTACCCAGGCTCTAGGATGGGGGAAACCCCCCAGAGAAAGTGTGTGTAAATATTTAAAGAGTGTCTGTTGACAGTTCCCATCCACATCCTGGCCTGGGCAGTCTGCCTGGGGAAGTGGAGGGGGTGCGGTGAAGCCAGAGAGCCCCTCCAGGCCAAACTGGCATTTCCTATGGGGTTAGGGTATGCAGGGACAAGTCAGAGGCCTGCTCTGGTCTCCTCCAACCCAGATACCCGTTGTCTCCTAAGAAGAAACCTCCGGGAGCAGCCCAAACAGAAGGCCAGGAACCCACCAGCTGCCCTCTCCTTCTCTGTCCCCACAAGCAGCTTTGCTCTCAGAGCCTCCAGGCAAGCTCGTGACTATTGCCTGGGCTTCCTGTCTCAGGCAGGAGCTGGTGTCTGAAGGGGCAGTGAAGCCTGACTGGGTCTAAGGAGTGCCCCCAGCCCCTGGCCCTCACCACTGTCCACAGCAGGCAGGCAGGGGAACCGTAATGGCCTAGGGAAGATCTGGCAGCTTCCCACCTGGGGAGGGGCAGGAGACAGGGGGGCTGTGCTGCCTCAAGTGTTTGGGGAGACACTGTGCTTGTTCCTCCTCAAAGTCCCCGGATGTAAGGACCCCCCTGGGGAGCCCATCTTTTGGGGGTTAGGATACCTGCTCTCTCTTGTTGACATCCAGACCCCCTCGGGGGTCTTATACCTGTTGAGGTAACCTGAGTTGACCTGCTTGCTCAGGGATCCCTCGCGCTCTCTGGCTCCGAGGAAGGAAAAGAGAAGGGGGGGAGAGGCACCTTCAAATCTGAATGCGCACCTTGGAAAAGCTGGCCCTTGCCATTAGCTGGGGCTGGCTCTCCCCCCCCACCACGCACATATACCACACCCCCATCCCTCCCCCTTCCTCCCCTCCC
>TCONS_00067847
CCTGGCCGGAGCGTGGGATCCAGAGCAGGCCCACCCGGCCCAGCCCACTGTTCAGTACCAGCTCAGCCTCCAGCCTGCAGGAATGTTTTGTCTATGGCCCACTGAGAACAGGACCTCACTGGCTGGGAGGGAGAGGTGGCGAGAGAGCGCGCGTGAGAGAGAGGGATGGGCTACAAACCAGGGGGCAAACAGCCGGGAGAAGTCAGAGTCCCACCCCAAAGTCCTGCGGGCGGCGGCGGAATAGGCGATGCGGAGCCAGCAGCAGGGTAAGAGGGCCGAGGAGTTTTAGAGTGCGCGCCGGGGGCAGGCGGTCGTGGGAGCTTCGGAGCGTGCATCTGCGGGCGCGGAGGTGTTCCGAGGCCAGAAATGCGCCTGAATGCGGGGGAAATCGCGGCAGTTCTTTTGCACAGTGCGGGGAGGGAGGGTGACAAAAAGAGAAAATAGTGTGAAGCCTTTGACAAGGTTTCTTTCGAGAATTTAGAAAACAAAAGTACAGCGGCCGGAGGCGGAGGGAACCCCTTCCAGGGACCCCTCTCGTGCGCGCACGCTGTTGGAAACTCCTTCTTCCCACTTCCCACCTTTGGGTCAAGCCTTGGGGACCTGCTTGCTCTAGCTGTTGGCTTTTTCCTGGTCGGCCTGCATTGGAGCAAGTGGACGCGAGGTGGCGCTGTTGCTCAATGTTAGAGGCGGCGGCGGTGCCCCCGGCCGGCCTGGCCGCACTGACATTTGAGGCCCGGCCCGAGCAGCAGCGATGAGCAGGCCCCGCGCCCCGGCCCAGCCCGGCCCCCCTGGCACTGAGCAAATCAATCCTCTCACCTGCGAGGTGTAAATAAATCGCGAGTGGCGGCGGGAGACGGGCCCTCGCTCTGGCAGCCGACTCAGGAGGCTCAGGAGGGCGGGCGTCGAAAATAATCGCTTTGCGGAGGAGATAAGCACGAAGCAGGCGGCGCGTAATTAACACGAAAAGGCAGAGTGACCCGGACAAACGAACATAAATCCGTGGTACCTAGGAGGGCGGTGCGGGCCTCGGGGCGAGGGACAGAGACACCCCAGCAACGATGGCTGCTTGCGTTCCTTTATTTCCAG
>TCONS_00092280
GAAAAAGCCCTTTTTCGACTGAACGCAAACTGGAGTCAGATTCAACAGGATGCCCGTACAAGTTTCAAAGACACGGTGAAATGGTCCAAGTCCTCTTCCAGGAGAAGCCTCGAAAGTGATACCAAGAGCGTAACAAGATTGCCCCCAGGTTTGCCCTCTCCTCGTCATCCAGAAGGATTCAAGCAGGCGGAGCAGCAGCCTGAGGAAAAGGCCTGGAACCTCTAAGAGCTGCGTCCAGGTTGAAGCAGCCTTGAACTTGAGCCAGGAGAAACAGACAATGAGCACATAACAATGTGATAACCAAGTGGTGAAAAATGCTTTGGAAAAAAATAAGTTGAGTGCCTACAACCTGCTGCTGCTCCTCTGCAGGCTGGGCAGGACATTCTTTGACCACTTCTTATGAGAGTGTTCCAAAGTCTTAACTTCGGAAGGGAATCACGGTAGGCACTGTGAACTAAAACAACAGTAAAAATACTTGCTGGTCTTTTCTCATCGTAAGAGACTGCATCTTCAGTGGAACAAACTGAGGAAGTATAAATGAGCATAAACAAGAAGATAAAAATCACTTTCCTTCACTCAAAAGATACCTGTTGAACTCTTACGACTCTGCAGCTACATGCAAAG
>TCONS_00011208
ATGGAATTTTCACTCTCTGCTCAAATGGCAGGCCCGAAGCTGATTTTGCCACCCAAGTGGCAGAAGAGGGAAGGACATGATCATGTTTGTCAACTGAAGCCGCGGGGACAGGGCTTCACCACGGCTCCATGGAGCTGCCTGCTCCAGTGGAATTTCATGTTTTGTCTTTCTCCCCTTGGAAAGCGCTGGAAGAACAGCCCGTAGTCCACGTGAGATCCTGCAGGACCACATAGCATTGGTTAATCAGAGTCTTTCCAGAGCATTTGAAAGTGTGATGCAAAACTCAGATAACGTGGCAAGAAACAACCTCGTGCACATATCCTTAAGTCTGCCTTTCTGGAGGATGCTTGATCACTGTTGGGAGGAAGAAGAGAAAAGCGAAGACCCGTGTTGATAAGGCAGCACCGTTTCTAGGAATCCACGCGTTTCATTCTGTCTGCTCTTGGGGAGGAAACAATGGGGGGGCATATTCCCTCTTGTCTGAGAAGGAGATGAAGCCCCTGTGTCCTGGGAAGGCTGAAATGAAGCTTTGTAGGGTGAGGAGAACAGCCTGGGCGCTCCCACGGCAGCACAGGAACCCTCCCAGATCTGGGCAGACCGCGCGCAGGGCCACAGCCCGGAGGCACAGAACCAGAGGCACAGCACCTGTGCAGAGCCTGACCCAGAACGTGCTGGAGAAAGAGGACAGAACAAATGCAGACAAGCTGTGCTCACAGGCAGGCCCCAGGCCAGGAATGACTGTGCCC
>TCONS_00018573
CTGCTAACTGCAGGTGAGAACTTACAGTAAAGGATCCGAGAGGATCCTGTGACTCAAGAGGAAAACAAGGTTTAACTTAGGGACAGCAGGAGGCATCAGAGAGGAAGCTAGATCCAGGAGGTTAAGCCAGGAGAAAAGCTAGTGCTGTGTTCATGATCTTCCTGGAAACCAGATTGTGTCATTGCAAAAAGCCAGATGCAAGGATACGCCCAGAGTTGGTCTAACCTGCTGTACCCGGACGAGCCCAATTAACCAACCCTCATGTGGACATGTGACCGCTCCATTCCTATGGCCACTGGGAGGACAGTCAACTGACAAAACATTTTCTCATCTCCTTTGTTCATCCTTCAACTCCCTCCTCCTCGTCCATCCTGACTCCACCCCCATCCCCGTCAGCCCTCCTCCCTCCTCCACTGTGCCTGGTCCGGAGTCAGGGACACCTCTGGGTCCCTCCCCAGGCCCCACTGCCTGGCTTAGACTCATCAGCGCTCGACTCAACCACTGCAGCTTCCTTTCCATTCCCCACCTACCCCAGCTCTGTTCCCAATAAAAACAGGTCTCATCTTGC
>TCONS_00018572
TGCAGGTGAGAACTTACAGTAAAGGATCCGAGAGGATCCTGTGACTCAAGAGGAAAACAAGGTTTAACTTAGCTCTGACTTGGTCTGGCCTGCAGGCCAACAGCCCAGTCTCCAACTCACCATTCCCTGCACCACAGGGACAGCAGGAGGCATCAGAGAGGAAGCTAGATCCAGGAGGTTAAGCCAGGAGAAAAGCTAGTGCTGTGTTCATGATCTTCCTGGAAACCAGATTGTGTCATTGCAAAAAGCCAGATGCAAGGATACGCCCAGAGTTGGTCTAACCTGCTGTACCCGGACGAGCCCAATTAACCAACCCTCATGTGGACATGTGACCGCTCCATTCCTATGGCCACTGGGAGGACAGTCAACTGACAAAACATTTTCTCATCTCCTTTGTTCATCCTTCAACTCCCTCCTCCTCGTCCATCCTGACTCCACCCCCATCCCCGTCAGCCCTCCTCCCTCCTCCACTGTGCCTGGTCCGGAGTCAGGGACACCTCTGGGTCCCTCCCCAGGCCCCACTGCCTGGCTTAGACTCATCAGCGCTCGACTCAACCACTGCAGCTTCCTTTCCATTCCCCACCTACCCCAGCTCTGTTCCCAATAAAAACAGGTCTCATCTTGC
>TCONS_00010543
TTGGCTCATAGCAGCCATGTGCCGTTCTGTTCGGCCTCCAGTGCTCCAAAGACTGCCTCTTGTCACTTCGACCCCAGTTTAAGAAGAAACACAAGCCACTCTTCAGATGACAAAGCCATTGACTGGCTGGGCATTCAAGTCCTCAGCTCTGCGGAGCTGGAGCTCTTTCTGTGTTTCGAGTTTAGTGCAGCTGGAGACACGCTGCGTGAGCTTGGCTGAAGGCCTCCCGCCAGACCTGGCTTGCCGCACAACCCAGCCAAAGAGGCAGCACAGCAGCCAGTTAGCCAACAGCTGTCTGTCAACAGAATAAACGCGGTGAATGGGCAACCAAGGTCTGTCTTCGCCCCACACGCTGCCCAGTCCCCAGCCACAGCAAAGGCAGTTCCACTAAACAGCTTGCTCAAAATTCGATGAACGGAACCCAAGACTTGGAGACAGCAAACGCCACATGGAAGACTTGGAGGCAGAGACCATCAGCTCCGAAGTTTTCTTGCCTGCACGGCAGGCAGACCTGTGAAACACTTGACCTCCCAGGACCTCTGGATCCCCTGTGATACATGGAGATGTCTTAGTCACCAGCAAGCACACTACGTTAGGGATTCAGGCCAGCCTGCTGACTCCCTTTATTTGAGTTGGAGTGGATCCACCCCAGAGGCAGGCAGCAGCTTGGGAGATGGATTATTGCTGGGTAAAGTGATACCCGGCAGCCAACTCCTGACGAGACGTCAGTTCTGCCCTAGGCTCTAGAACCCACACTGTGGGTTTAAGCAACCCCTAAAATAGTCCCAGCGAAAGTAAGACGATGATCGGCAATAGAACTTGGCTGTGGGGCAACTGGTTCACTCCGGGAGACGCTAACCTGCAGAAATACTGTTTTAAGAGGGGGAAGGTGTGCTGGCTGGTTGAATCGTTGGGTGATGACCCAGTTCTCGACAGAAAAAGGAAGTCGTGGGTGGGTTTTGGAAAGTCTTTGAATGAGCGGGTCCTCTGCTGATTCATATATTTCACATGTGAGCCCAAAGTGGCCATCCCAGAGGTCATGTTACAGGAAGAAAGTAACAAACATGCATACGTTTCCCTTTTAATATTCAGACATAGATAAATAAAAAACCATAAGGGTCCT
>TCONS_00058925
GTTCTGACACAGGACCTCTGCTGGCTAGACTCGCAAGTGGAAGTTGCTGGGCCGCTTCCTGGGAGTGAAGCTGCACGGCATTTCGGCCTGTGCTGCAGCTGGGGCGGCAACGCTGGATCCTCAACCTGCTGCACCACGAGGAAACTTCCGGTGGTTTCATCATTGTCCTTACCGGCCCATGCGCAGTGCAGAGTCTACACACACAGGGGACCGAGAGGGCCGGGGGAGGCCACGGCGCGGGGCCGAGGCCCGGAGGCCAGGCCGGTCAGCCCATGCAGCTGCCCTGACGCTGGGGCCGGTGGGCCCCCCTTTCTCTGAACTGGAGCAGGCACCCTCCCAGCCTCTGCTCTGGACGTGCCCACAGTGGACCATGCCCATTGCCCTCCGATGGGAGTAGGGGGGCTTTCTCCTGAGGTGTGACAAGCTGCTGGCCCTCCGGCAGCTTGGCCTGAGTGCCACCCTGTCAGGAGTCGGACCCCCTGTTGTCGTGCGGCTGCTGGAGCAGAACCGCGGCCGGAGGCTTAAAGCAGCAGAAGCGATTCTCATGTGGTTCTGGGGGCTGGAAGGCTGCAATTGCGGTGTGAGCACCCCCTCGCCCCCTCCAAGGGCTTCCTGCCTCCTCCAGCCTCTGGGGGCGCCAGGCGTCCCTGGGCTGGGCCAAGTCCCTGCGGGCTCCACGGTCCCGCGGCTCCTGTGTGTCTTCTTCCCTCTCTCATCCCATAAGGATGCAGCCTTGGATTTAGGGCTGCCCTGATCCAGAACGCTCTTCTCGGGAGAGCTGTAGCTTCATGACACCTGCAAAGACTCTTTTTCCAAGTGAGGTGCCTCCCTCTCAAAAAACATCTGAGGCTTCACCACGGAGTCTCCCGCAGGACAAGTCCGATTTTTTGTGAGACTCTCGGGGGTCCCAGGACAGCTGAACAATGGGGTGCGTCTCACCAGGCGGTAGCCCCCCTCCCCCAGGGCCTGGCCGGCCCTCAGGGGAACCAGTGGGATGGAGGGGCCGCCCGAGCCGAGGACCGCCAGTCCAGGGCTGGGCCAGCAGCTGTGTGTCCGAGGCAGACAGCCTGTGTGCGGAGGGAATGAAGTGACCCCGGGTGGGGACGAGTAGCAGGTATTTTGCCGTTTCCAAAATAAATTGAAGGTTTTC
>TCONS_00062660
GACGCCGGGTTCCACCCGGAACTATTTTTCGCGGAGTTGGTGCCTAGTCGGACCTCGAGTTCGTAAGCAGTGGGAGCGCAGTGGTTTGGAGGAGTCCGAGGTTGCTATGGAGTCCCCGAAACTTTTGAAAACTGTCGGGGTTCCAGGCGAAGAGCAAGAGCGAATGGAGGATTTCTGGAGACGTGTGCTAAGCTTAAGGTGACAAGGGAAAGAGGACGTGGGGCTTTCAATGGAGCAGGAGCCAAATTGAATCCGAGTATTACTTCTTTCACCAATCGTTCACTTCCGGCTCCAGCCCACACTGATCTTTTATTTGTTCTCCTGAAGCAGAATCTCTTCTCCAGATCCTGAATCTGGGATGGCCCCATGACTTACTTTGATCAATAATATGTGGCAGAAGTGATGCATGTAACTTCTGAGGTCCAGGAGAATACCAGAGAATACAGAATATCACATCATGTGGCTTCCATATTTAATCTTTTGGAACAGTCTTCTGAGACTTCCTAGGATGAAAGAAAATGTGAAGGAAAAGGCTGAACCATCAGCCAGAACCAACTGACACACTTGAGAGTGAAGCCAGCGTGGGACTCCTAGCTCAACTCTGCGAGTGAACCTGGACAAAATCGGACATTTCACAAAAATTTGAGAAATAAAAATTGTTATTGTTTTAATCCTCT
>TCONS_00032694
CGAGGACACAAATGGGGACAGACACAGGCAAATACTGGCCCTTCCTGCCCTGCTGAGAGCCCTGGGACACAGCATTAACAGGAGCAAGCCCTCCCACGGCCGTGCCCTGGAGTTGACCATTGGGAAGGCAGCCGAGGTTCTCACCGTCCTGGTTGTTCATTTCTCCGTGCATTCAACTAATAGGTGAGGGACTTGGATATGCCAGGCATTGCTCTGGGTGCTGCAGATTCACTCAACAGAAAACAAAATCTCTTTTCAAGGAAATTCCATTCCAGTGCAGAAAGACAGAAAAATGGATAAATGTACAACGTGTCGGGCATTGGAACCTGAGGACCAGATGACAACTCAAGCCAGAGGGATCTACTGCCCTGAGCTGCTGGGTTCCAACCAGGCCACCTGAGAGAAAACAGTTCACCTCCCTCCTCACTGAGAAGTATGCTGGAAGATGGACTGCACTGCCCCTCCTCAAGAATTCCATGGGGCTGAAGGCTACTGGGGGTTGGCCTTCCCCTCTTGGCACTCTATCTGATGCCACTACTAGTGGCTCCCATTGCTCACAGGCCACCCCCAGCTCCCAGTGGCCACTCTTCCTCTCCAGGGGCAGCAGCTCTTTCGGATAATGGCCAGCAGTTGCTCTCACCAGCAGGTTACTCAGCTATCCCGGTGGTAAAAGTTCCTGTTCTCAAGCCAAGTGACCCTCCAGATGTGCCCTGAGTTGGCTGTTCTTGGGGTCTTCCAAGTCTTGACCACAAGCAGCTCCTAGCACAACTACCCCAGCAAGCCCACAAACACTGCAAAGTGCCACTTCAGATAAGACCATGTGAGGCCAGCCTTCTTGGCTGCAGCAATGGTACTGGATACATCTGCCAATGAACTCCTTTACAGAAGCTTTTCACTGCCCTCCAAGGACTTCAGATATAGTGACATCTCCAGCTTCCCAGCATGGGCAAGACCCAAGCTCATGAGCCTCTTGAATCAGGGAGTACTCTATCTCCCTAAAGAGGACACAGCTCCTGCTAGTCCTCAATCCCAAGTGTGCCAAGGCTCAAGTGTCTACCTGGGGGGTTTGGCTGAAGTCCACACCCCATCTGCAGGATCAGGAACAGCTCTGAGGCTAACCTAACCTCAGACACAGACCTGCTTAACCCAGGTCCTCACCCTGGATGGGTAAGCTTCATCCTAGGATGATTCCTGGGTTATAATCCTGTGGGTCATGCATC
>TCONS_00032695
GGAGCAAGCCCTCCCACGGCCGTGCCCTGGAGTTGACCATTGGGAAGGCAGCCGAGGTTCTCACCGTCCTGGTTGTTCATTTCTCCGTGCATTCAACTAATAGGGTAGCATGTGAGGTTGCGGGCACTACCTGGATGCAGCTGATCACTCACCGGTGGAAGAAGGACACAGCACACAGGATTCCCCAACATTGTGAATTGCCAAACTCTCTGGCATCAAAGAAACAGCCATGACAACCCCACTGTGAAGGAAAGGGGCTTCACTGCAGTGCTTGGAAAGGTGGGAGGCTGAAAAGGGAGGCAAGGACCTTGTACACATTATCTCATCCAATCCTTAGGAAGTACATACATCTGCATCTACAGATGGAGAGACCAAGACGAAGACAACAATGCTGGGTAAAATACCCAATGTTTTCAAAAATACCCATAGGGGAAACTCTTTGTAATTTGGGATGGAAAAAGCCCTACCAGGCAAGATGGAAGACTCAGAAGCCCCAGGGAAAAAGACTGACACATTTGAATTCATAAACATGTAAATGTCTACCTGATCAAAGATAAACAAAGACAAAACCCAAAACTACACACACATACACCTAAGGGACAAAAACAAAACCCATTTGAAAACAAAAGTAAAAGCAATACCCATGAGAAAAGATTTACAACATCAGTAACATAGGGTTAGCTATAACATGCAAAGAATCCGTTCAAATCAATAAGAAAAAGACAAGCACACCCCCCCCCTTTTTTTTTGGCTGCACCCACAGCAGGTGAAAGTTCCTGGGCTGGGATCAAACCTGCACCACAGTTGTGGTCTACACCACAGCTGCAGCAATGCTGATCCTTAACCCACTGCAATCACATGAGAACTTCCAAGAACCATTTTTTTAACAAGCTAAAACTATGGATATCAACTAACACAAAGCAGAAATTCAGGACCCCTGTGAAAGGATGCTCACTTTCCCAGCATTCAGAGGAATACAGGTGAACAAGGACAGCACATTTTCATTTTGGGGATTAAGAAAATGGAAGGGTCCTCGCTTTTGGTGCTGGGGAGAGGGTGGGAAATAAATCTACTCTGAGTACTGAATCTGGCCTTTTTGGAACAGGATTTGGCAGAATCTGTCAAAATGTTGCATGGGTTATGTATCCCACAACTCAGTCATCCTAGGCTCTACCAAGTGCTCATTGCAACAGAAAGAAAAAGACATGAAAGCAACAACTCAATGTCCATCAGCACTGGATTACTTATCCAGGCTATCAAATACAAAGAAGCCTTTTAAAAAGAATGAAGTAGAACTATATGTATTAGCATTGAAGATTTTCCCCAAAAAACTGAGGTTACAGAACAATATACATAACACATTACTCCATATGTGCGTATACATATGTGGATGTCAATGCAAAGAAAAAAAGCTAGAAGTATATACTCCAAACTGTTCT
>TCONS_00032696
TGCTGATTTGCCCTTCAGTCGGGTGCACAGGCACAGTCTGTGCAGCACTGATTTACAGCTGGGAGGACGCTGCCTGCGAGGACACAAATGGGGACAGACACAGGCAAATACTGGCCCTTCCTGCCCTGCTGAGAGCCCTGGGACACAGCATTAACAGGAGCAAGCCCTCCCACGGCCGTGCCCTGGAGTTGACCATTGGGAAGGCAGCCGAGGTTCTCACCGTCCTGGTTGTTCATTTCTCCGTGCATTCAACTAATAGGTGAGGGACTTGGATATGCCAGGCATTGCTCTGGGTGCTGCAGATTCACTCAACAGAAAACAAAATCTCTTTTCAAGGAAATTCCATTCCAGTGCAGAAAGACAGAAAAATGGATAAATGTACAACGTGTCGGGCATTGGGTAGCATGTGAGGTTGCGGGCACTACCTGGATGCAGCTGATCACTCACCGGTGGAAGAAGGACACAGCACACAGGATTCCCCAACATTGTGAATTGCCAAACTCTCTGGCATCAAAGAAACAGCCATGACAACCCCACTGTGAAGGAAAGGGGCTTCACTGCAGTGCTTGGAAAGGTGGGAGGCTGAAAAGGGAGGCAAGGACCTTGTACACATTATCTCATCCAATCCTTAGGAAGTACATACATCTGCATCTACAGATGGAGAGACCAAGACGAAGACAACAATGCTGGGTAAAATACCCAATGTTTTCAAAAATACCCATAGGGGAAACTCTTTGTAATTTGGGATGGAAAAAGCCCTACCAGGCAAGATGGAAGACTCAGAAGCCCCAGGGAAAAAGACTGACACATTTGAATTCATAAACATGTAAATGTCTACCTGATCAAAGATAAACAAAGACAAAACCCAAAACTACACACACATACACCTAAGGGACAAAAACAAAACCCATTTGAAAACAAAAGTAAAAGCAATACCCATGAGAAAAGATTTACAACATCAGTAACATAGGGTTAGCTATAACATGCAAAGAATCCGTTCAAATCAATAAGAAAAAGACAAGCACACCCCCCCCCTTTTTTTTTGGCTGCACCCACAGCAGGTGAAAGTTCCTGGGCTGGGATCAAACCTGCACCACAGTTGTGGTCTACACCACAGCTGCAGCAATGCTGATCCTTAACCCACTGCAATCACATGAGAACTTCCAAGAACCATTTTTTTAACAAGCTAAAACTATGGATATCAACTAACACAAAGCAGAAATTCAGGACCCCTGTGAAAGGATGCTCACTTTCCCAGCATTCAGAGGAATACAGGTGAACAAGGACAGCACATTTTCATTTTGGGGATTAAGAAAATGGAAGGGTCCTCGCTTTTGGTGCTGGGGAGAGGGTGGGAAATAAATCTACTCTGAGTACTGAATCTGGCCTTTTTGGAACAGGATTTGGCAGAATCTGTCAAAATGTTGCATGGGTTATGTATCCCACAACTCAGTCATCCTAGGCTCTACCAAGTGCTCATTGCAACAGAAAGAAAAAGACATGAAAGCAACAACTCAATGTCCATCAGCACTGGATTACTTATCCAGGCTATCAAATACAAAGAAGCCTTTTAAAAAGAATGAAGTAGAACTATATGTATTAGCATTGAAGATTTTCCCCAAAAAACTGAGGTTACAGAACAATATACATAACACATTACTCCATATGTGCGTATACATATGTGGATGTCAATGCAAAGAAAAAAAGCTAGAAGTATATACTCCAAACTGTTCT
>TCONS_00025353
GTCCGCGCCGCCGGGGGCCCGCGGCGAGCCCCCGGCCGGGCCGGAGCTTCGGTTGAGCTCGGCGCTACCCGGGTTATTGTTGGCCGGGACAGAGGAGCGGGAGCCGGGGGAGGAGCTGCTAGGCGGCGGCGGCGGCGGCGGCTGAGGGAGCCAGAGGGGGAGCCAGAGAGCGAGCGAGGGAGGGAGACCGAGCGAGCGGGCGAGCTAGCGAGGGAGGGAGGAGGTAGAGAGACAAGGAGGGTGGGAGGGAGGAGGAAAAATAAAGAGGAGAGCCGAGCAGGGCTGAACAATAGAGACAGGCAGACGGGCGAGGAGGAGAGCCAGCTGCCGCTGCTGGGGGAGAGCGGGCGTCCAGGCAGCCGGGACCCCGGCTCGGGCCAGACCGCAGGCGGCCAGCGCCCCCAGGGAAGGGGGACCATGGGGGAGCCGGCAGCAGGCGCCCCCAGCCCGCCGCGCGCCTCCGCTTGAGGGAGCCTCGGCGTCCTCTGCCCCAGCCTCGCCGCCCCGGCCGCCCGCCCTCGAAGCCCGGTGTCCGCCGGGTCTGCGGCCGTGGCCGCTGCGCCCCGCGCCCTCCGCCCACAGGGCGCCGAGCAGCCCTCGGCCCCAGGCTTCGCCAGCCGCCGGCTGCCCGCGGACGCCCTCCCCCAGTCATGAACCCCCGGAGGGGGCAGCGGAGGAAGGAGGAGCCGCCGACTCGGACGTGGACGCCTTTTTCCGGACAGTTCTGGAAACGGACGAGCTTTTCATAAGAACCACTCATTCCTGGAAGTGTGAGTTAGCGTCCCCC
>TCONS_00003602
GGGTGAATGAAAGGAGCGCCGTTGCTGGTTTGCATGCTTTTCCTGGGGCCAGGGACCTTTGGATCAGTCACGCCCTGCTGTAACTCGTGCTGACCAGGGCAGCCGGGGACAAGAACAGGACACACGTCGATCAAGCACCTCCCTGTGCCAGGCCTGCGCCAAGCGCTTCACACACCTGCATGTGGTCCCCCCAACCCTCCCGGGAGACAGCTGTTGGTCTCCCTATTTTATAGAGGAGGAAACTGAGACACAGGGAGGGAGGAGGCCTTGCCCAAGACCTCTGGGCTGGGAAAGCCTTGCATCGGGGTCTTTCTGCCAGAAAAGCCCATCTCCCAAGAAGCTCCCCTTGGCCCCTTCTGGGCTGCCTCCGTTTCGAAGAAGGAGG
>TCONS_00026280
GCTCGGGCGCGCGCGCGCACGCCTCCTCCAGCCCGGCCGGAGGTCCGCGGGGGGCCGGCCGCCCGGCCCGGGAGCGGCTGGGGAGGGGGAGCCCGGCAGGTGCACGGAGCCAGGAGACCCCGGCGCACGCACACCCGCCGGCGGCCTGCAGCGCGGGGCCCGGGCGAGAGCGTGACTGGAGCGATACCAGCCGGATGCCACTAACCCTTCGGTCAGCTCTTCCTGGGGTGGACACCTTGCTCCGAGTCTGCTGGGCTTGTTGAGGTTCCCGGCCCCCACGGTGAATCCCTCTGGTCGCCACCAGGCCCGGAGCAGCCCTGGGGGTCCCCCAGCACACACACACCTCCCCGCCGCTGCCCAGAGGAGGACTACGGACTCAGGGGCCGGTCCTGAGGCTCCCTCTGCTCCTCGACCTGACACGTTGAAACCCAGAGGCGGTCAGGACAGTCTGCCGTGTACTCCTATCAGGGACGCCAGCCTGAAATGAGACTCACGGGGTGCAGGCAGAGCCAGGGCATCCCCAAATCTGATGGTTTCCGGTGCCTTCGGCAGTGTGTCCTGTGCCCAGGCGAGCCCGTGTAACTAGTAGGGGACTTGTATTCAGGCATAGAAAGAACCACACGTCCAATACGGAAGGGGTACATGCTCACGAGAAGTGGGGAACACCCGAGCAGGCGTGAGCAGAGGAGCAAACGTATGCCTGAAATGCGTGGAAAGACCTCACCCATGACACGGAAACGCAGACTTGAGTCAAAATAATACTAGGCTACAGCCACCATACCGGCAAAGATGAAAGCTGGCAATAGAGAGCAAGCGATGGAGAGGGCGTGGGCCCCAGAATTCTGGATCACGGCCAGCAGGACAATAATTTGCGACCCCTTTGGAAAGCGTGTCCCCTTGGGAAATGCCTTGTATTACAAGACTGTTTGTATTCCGGAATAATTGTGTTTAGCAGGACGAAGCCTCCCACGTGTGGCCCAGAGGCAGACAGCAGACGTGCGCCCTGGCCGTGCTCACAGATCCCACCATCCGTTCCCTGGGGTGCACGAGACGCCTGGGGCTCCCCCGACGCCTGGGGCTCCCCACATGCTGTCCGCACGTGGGGGACGTGACCGAGAGGCTGTTCAACGATTCAGCCACTGCCACACCCAGCGTGGGTGAACCTTGGGAATTAAACCTTGGGAATTAAATGTTGGCTGAGAAGCCTGCCATGTGACTGAGCCTGAAAACGGGGGGCTGAGGCGCGTGTAGCTGTGCAATGCTGTGTGTGAGCGTATTTAGCACTGCATACACACATGAATCCATTCAGGGGCCCGGGTGCGAGAGCGCAGCTCGGAGCTGGAGGACCGCGGCTGGATG
>TCONS_00062659
GACGCCGGGTTCCACCCGGAACTATTTTTCGCGGAGTTGGTGCCTAGTCGGACCTCGAGTTCGTAAGCAGTGGGAGCGCAGTGGTTTGGAGGAGTCCGAGGTTGCTATGGAGTCCCCGAAACTTTTGAAAACTGTCGGGGTTCCAGGCGAAGAGCAAGAGCGAATGGAGGATTTCTGGAGACGTGTGCTAAGCTTAAGGTGACAAGGGAAAGAGGACGTGGGGCTTTCAATGGAGCAGGAAGCAGAATCTCTTCTCCAGATCCTGAATCTGGGATGGCCCCATGACTTACTTTGATCAATAATATGTGGCAGAAGTGATGCATGTAACTTCTGAGGTCCAGGAGAATACCAGAGAATACAGAATATCACATCATGTGGCTTCCATATTTAATCTTTTGGAACAGTCTTCTGAGACTTCCTAGGATGAAAGAAAATGTGAAGGAAAAGGCTGAACCATCAGCCAGAACCAACTGACACACTTGAGAGTGAAGCCAGCGTGGGACTCCTAGCTCAACTCTGCGAGTGAACCTGGACAAAATCGGACATTTCACAAAAATTTGAGAAATAAAAATTGTTATTGTTTTAATCCTCT
>TCONS_00065144
GGGGGACTCTGCTATTTCTGGTTGACCTTATCCTGTGTTTTGTAAGGATCTGGAGTTGCACAGGTGGAGGAAGTGGTCGGAGGAGAGGAGAAAGTTACGGAAACAGCTGCTGTGGGAGAAGCACTTCACTCCCTCTCTGCTCCATAGTCTGTGCTAAAATCCAAGTGGGAAATGGAAATGGGGAGTTATGCTATTTCCAGGTTTCTGTTGGGGGCCTTTCCATGCTGAAACCAAATCATAGGATGTAAGACAGGGACACTCCAGTTTCCTTCTAAAGTGGTGGCAGGACCATTTATTCATGTAAATCCTGACAGGGTTAATTGAATTGTTTCGACACTCGTTAGGTGAATGTGGAGGAGATGGGTGTGTGCCTGCTCTCCTGCTCTGTTTCCCTCACATCCCTCTCCCATTGTTATCTTCTTAATTTCACATTTTTCAGTCATGGTGGGGGTGTGGGGAACAATCATTCCCAGTTGCTACCAACCATAAGTACAAACTGAATGCAGACTGCTCCTCAATCACTGAGCACTGATTTTACCCAACAATATTGGACCACTCCAGGATGGGAGCCATCATTCAAAGTGTCCCCCAGAAAGTTGCCACTGGAAATATATGAATACTGATTTGT
>TCONS_00011547
GCTGGAAGTAATATCGCGCAAGATTGATTTGGGGGGTGGAGAAAAGCCAGGACAAGTGCTTATCAATCCTAGAAGTAGGAAGAGCCGGGCGGGCGCCCAGTCGCTCCTGGCCTGAGCCGCGGAGCGGGCGGCCGCTTCCTTCCCCTGCATCCCCTCCCCTCGCCCCCACCTCTCCGGACCGGACCTGCCTTCCGCCGCCCTTTAGACAATGGTCTCCTTAATCTCTGACTTGGATCCACTCAAAGACTGGAAAGTTTTAAGCTGTGTGCGGAGAGGCGTGAGAAGTCCTCAATTTCACTCCCGGAGGGGAAGGCGGTGCATTTTAATGCGAGTCCCATCCTTTTGAAATGATGCCTGCCATTGGCCAACTCGCCAACCAGCTCTCCTACTGACTGCGTTTCTGGGGGCCCTGAAGCCATCGGAAGGGAC
>TCONS_00041819
CCTGGACGCTTGAAGGGCTTGAAAACTTGTGTGTCGTCACCGGGAGGGTGAGAGGCCCATGGAGGGAGCGGGTCGCGGCGCCAAGAGGCTTACCTCCTGCGTGTGTGCTGACAAGGAGGCTGCCTTTCAGGAGAGCTTCCCCCTGGGCAGTCACGAAGTGGCGCGCTGGTTCCCGGGCCACACGGACAAGGGGAAGACACGTCAGGCATTTGCCTAAGGCTTCTGTGCAGAATGGAGCTGGAGGAGCCTTATTTGTGCCACACCTGTGGTACACGGAAGTTCCTGGGACGGAGTCTGAATCCACGCCGCATCCACAATCCTCACCAAAGGTGCAGAAACACCGGTTTCACCACCCACTGTGCTGGGCCAGGGATCCACAGTTAAGAATGTTGCCTATAACCTGCAGTGTACAGGGCAGCCCATTCTCAAGACCCTGCCATTCCAGGTAAAGCATTTTTCTATTCCTGAAGAGATTTAAAAAGTTGCAGGACAGAAGACAGCATGTCTTTTGTTGGAGGTTTACAGGATCATCTTGACTTGACCTACTAAAACAATTCCTGCACCAAGAAGTTTGCAACAACTAACTATGGTCCTCTCTCCCCTGGCCCCTGAAAACACTTTGCTGAAACTCTTTGGGGAGTTCAGGGTTGGGGTGTAGGGGCCCCCGTTCTCCTTGTATGATGCTGCAATAAAGCTTT
>TCONS_00021422
AGACAGCCCGAGCTCAAATCTTATTTTGCCCCTTCCCAGCTGTGTGATCCTGAGTGAGTCACTGACCCTTTCACCCTCTGTTTGCTCATCTATAAGATGCACCTGCTTCATGGAGTTGTTCTGAGGATTAAGTGGGTGAAGCCCTAAGGATACTTCCTGGCAAATAGCAAGTGATCGAGACTGGATGGAGAACAAACAAGACCAGAAGCCATGAACCCAGCCAACAGAAACACAAGCCAAGAGTTTTGGAAGAACATCATGTTTCCCCTATCTTCACTTCATGATTAAGGAACCGGAGGACCTAAAGCTGGCTGCAACCCGTTTGTGATCCTAAAATCAATTTAGTGGATCACAACAGTCTTCTAAAATATTGGAATAGAATATACTGCTCTAGCAGAGGGGGAGAAAGTTACAAACAGAGAAATGGAAAGGAAAGAAGTGGAAGGCGGAGTCTCCAATCGGGCAGGAAAATAACAGCTCACGATAAAGGGAGGTGTTCTTGCCCACAAGTCATCCAAGGCCAGTGTCCTCAGAGAGACCCTTCCATGTACAGCGAACGACTTTGTTGTATCACCTTTACTCTCCCGAGTCTCAAGATTGCCTTGGGACACTGCTTTGTGGATACTCAAGAGTTTGGTTTTCTGGATCCTGCAACATGAAACAAAGACATATCTGCGCTTCTTTTTATTTGTATTTATTTATTTCTTCTTTGCTTTTTAGGGCTGTACCCGCAGCATATGGCGGTTCCCAGGCTAGGGGTCGAATTGGAGCTATAGCTGCCGGCCTACACCACAGCCATAGCAACACCAGATCCAAGCCACATCTGCAACCTGTGCCACAGCTCATGGCAATGCTGGATCCCTAACCCACTGAGAGAGGCAAGGGATCGAACCCGCAACCCGCAACCTCATGGTTCCTAGTTGTATTCGTTTCTGCTGCACCACGACAGGAACTCCTGTGCTTCTTTTTAAACTGTTTATGATGGGAAAACATTGAAATATACACAAATGAAGTCTGGAGAGTTTGGTGAAACCCCACACACCATCGCTGAACTTCAGCAATGATCAGGTTGTGGCTGATCTGGTTTCCACTGTATTTTACCTGCTTCCCAGAAAATCTGTCCTTTCATCTGTAAATATTTCAGTGTGTATTCAAAGAGGTGTTTTGTTTTC
>TCONS_00050832
TCTTCTTTCCTAACATCGTAGGACCATACAATTATATTTAAAATGATGGCCCTGGGCATCACACCTGAAGAAATTAAATTATGCCCAGAAGAAAGTAAGGATTTTCATATCAAACATTTTAGAAATATTTATATCACCAATGATGAAAACAAACAAAAAGAAACAAATTTCCCTTTTAGGGACTAAAGGAATAAACCTTTCGACTATCCAGAACATTTAGCTAAACAAAACAAAACATCTTCCTACCTGAGGTTTTTTTGGTTCCAGGAACGTCTTGTGTTTAGAGAATTTTTTTTTAAAAAAAAAAAAGCTTTGTAAGTGACTTTCATGCTACAGTGCTTTGCATATAATGGCATGAACAATGGAAGTGCCAAGTTTTCAATGTGATGAATAAAACTAATAACCAGAGTACAGGTCAAATTCTGTTACAACAAATACTGCTACTATAAAAATCACTTAAGCATCCCTGTTATCTCTAAGCCCCTGTCAATTGCCCATTTATTTGAAGCAATAGTCATTATAGCAAAATTGGGGTTATAACAAAAAGAAACTGGACCCTCACCACAAGTTGGATGTAACACAATTTAACCTGGAATAACAGATTCTCACTTGTATTTCTCCAGTTTTTTGCTGCAAGAAGAATAAATCTTATGCAGACATAATGCCAGCCTGGAAAGCTGGTATTTAGTAGTTGTTGCTAGGAGAAGAAAGAATCCAGAAGCAAAGGACACATGGAGCTGTGTGGCAGACCCTCACTAGTGAATTTGGTCTCCAGGGCCACTTTTGACCTTAATCCACATTGGAGCCATCAACCACAGAATCACTTGCTTCTAATAGTGAGGCTTCTGGGACCTTTGACCCAGTTGGATGGCTGTATCCTAGTATCAAATATAGCGTTTTCCAAATGGGAAGAACCATGATAGACAAGTAAGACTCCCCTTTGGCTTGGTGAGGGGTGGCAGTGGTGATGAGTGTCGGTGGGGTGACTGTGGGTGGAGATGATGGCAAAGACACCACCGATAACAACAAAAAAAGGGGATTTTCTCAACACTTAAGCCAGTTTCCCACTTGCTAACAGGTGGGTTCTGATCTGTTTTCTCTAAATTCCGTTTTTCCCTAGAAGATTCTGGCCTGTCTGATCAAAAAAGGGCATTCCTTCTGAGACCCTGTCTAGCCCACTTGTGGTTACACTATATTTGTCTGTTAATTTCATCAAAACTAGGTCACCTTTTAAGCCCCTTTCCCCACTCTGGCATGAGGACCAGACATGTGGAAGAAGAATTAGGTCACCTGGGGGTCCACTGTTGCATATGGTTAAGCGGTGTAAAGAAGCCAAGATTTCTAGAAGTGTCTGTCTTTTGCCATTTCCAAGATGGTGAGAAAATCCATCTGGAGTGTTTATGCCCCCCCTTGATAGCCAAGCCATGGGCTTTATTTTCTGTTGCACTGCTGAGGTTAGTCACTGCCCTCAGAAGAGACAATTTCACAATGACTTACTTGCTAATAATCAGTGGAACAGTCTCAGGAGGATGTGCACAACGGCTGTGTTTCTTCAGGCCTGGCACGTTGTCAAATGGCAGGCTTGCAGAACAAATGAGAGGCCTGGCCTGGTTCACAGGGCAGGCAGAGTGATCCAGAGTTCAGGCTTCCCCTGGCCTTTTATCCTCCCAGGCTCCTTCCTCTGCTCCTCCGCCTCTTCCGGTCTCTCCATCTGGAAACCATGAGCCTCATGGATTCCAGGCACAAATTCTCAGATTTCAGATGTTTGGGAAATTTCTTTGCTTGGGTCATTCTTCAAGAGTAAGAGAATTCAATTTGGGAGGAAGAGCAGCTGAGACCCTTCCACTGAAGAGAACATACATAAGGGGTGGATCCATCCCCTCACCCTCTCAGCTCCAAACCCTCACACAATGTCTGATTTCAGAAAAAATATCGCGATTTCCTCATGGGAGGGAACAGAATAGGAAAAACAAAATCTCCACTCATGGCAACTTATTTTTTTCCCTTCTGAGGTAACTGGCGTTAGATAGTTGTAACATAGGATGTAAATGATTTTGTGTGTGGTGTTGGGGAAGAGGCGGGTCTCTGAAGGGTAGACAGACCTAAGAGTGATGGAATGAAGTGAAAAGTAAAATGTAGCCTAAATTGTTCAGGAGAGACTGTTCACATTATAAACCGCTTACCCCCCGTGTTGCATCTCCAGGGCATAGAGCAAGGTGTGGTCTTTTGTCCTTGGAAAATGGAATGAGCTTTCTCCTGATAACTGGGTTTTAGTAGCAGGCAGACTTGGTTCTAGTACTGGCTCTGTCCTTAACTAACTGGACCTACGGGGCTTAGTAGCACGCGTGACACATAGGAGGAACTTAGTGGTAGCTTGTGACTACCGTGTGATGACCATCACTCATCAAAACGGAGTCCTCTTTGGGCTGTTGATCCTCCCCAAGGCTACTTCTTTGCCCTTTCTGCCACACCCATCCAGTTACACTTCCATGTTAATTATAAGTATCTCAAATTATATGTATTTATTTGTTCATGTAGTTATTGTCTGTACCTCTTTGAAGCTTGTATTGTTTGTTCAATGCTGTATTATCAATGCTGATAAAATTGCCTGACACGAAATAGATGTTCAGAAATATTTGTGGACTTGCTAACTGACATCTTGCTGGCATTTGTATCCAGAGTTACTCCAAATATTACATCTTGATGCAGAAACCTGAGAAACACTTTTAGCGACATTTACCCCAGCATGAGCGTCCACGTGGTGCCACCAAAAGGTATCTGCTCTTCCCAGGAGAAGAAGAGAGTTAGGAGTGCCAGCCCTGCTCTGCCACCAATAAGCTGTACAGAGTTTGGCAGGTAGCTTCCCTCTCAAATACTCATAAAAT
>TCONS_00097893
AAAACAACCACCATTTAATTTGCTCATGATTTGGTTGAGTGGTTTTTCCAGGCTGGGAGTTCTCAGGTGGGGGTGATTTTGCTCCTTTGGGGACATGTGGCCTTGTCTGAGGCGCCACCCTGCCTCGCGAGGAGAGTGAATTCTTGCTGCCAATCATGGGATGACAGAATGGAGTCTTCCTGTCTGTCCCCTCTGGGGAAATTGCAGGCAGAAAACGAATCCAGATCTTTACACCAGATCCCCCTCCACACAACATCTCACTTCCCTTCTGGCTCCCACATGTCACAGAACCTGTTGCCACATGATTCAATCCCCCATTTTCATTAAAGTTAACTATCCCCT
>TCONS_00097891
TGGCGATGCCCAATACATGACTTCATCCCAGAGACACTGTGTAATCCTATCAATTTATCAGAGTGAAGATGCCGATGAAGTCAAACAGTGAACCTGGAGAATACTCAGAGGAGAGAAATGCAGATGAGTAAAGCATCGTTAAATGCACTTACAAGGGAGAAATTAAGGAAGCCATGGAGGTTTCAACCTGAAAGCAGAGAAGAAGAAGAGACCCACGGGTGATTCAAGCGGTTCTGTGCAGACGTTGATCACTCTCCTCCTCTCTGGCCACTCTTCTTGGAAGACCCAGCGTGGGTCACTCTCTTGGGCTGGAGCACTGCCTCGCCTGGCACATGGAGCAGAGACCAGCCCTGGCATTCAGAGCTCCAGGCCATATGGTCACCAAGGACTGCTTCAGCACAAACCCAGGTCCTGAGCAGAGTCCGAGAGGACTCCTCCCAAGCCCAGTCTTGGTCATGCTAGTGTAGCTTAGAAGACTCCAGAAGCTTCCATGGCCGAGTGAACTCAGTGCTGCTATCTCTGACTATCACGACATGGCCTTGACTTTCCGTTGCAGCCTTACCTACTGCTCTGCCCCCACCCATGTCCAGCACTCCAGCCAAACCTCCCTAGTTCTGACCCCAGGAAACTTCTCAGTGTTTGCCTGCTTCTGTGCTCTTCCTGGTTCTGTGTCTTCAGGCTGGAATTCTTCTTGCCCCTCAGCCCATCCACAGAGCTTTCCAAACCCAGTCCTGTGCTGCCTTCACTGTAAAGTCCTTTCTTTTTCATTTTGGTTGCCAGAAGAACAAATTCGTCATAAAAATACTCATACACATCAGGAAAATATAAAGCCAAAATTTCCTCCACACCGTAGCTCCTGCCATCACTACAAAGAATGACGGCCTGGCATCTCCCTAGTGCCAGGCATGAGGCTTTGATTGGCTTGATGAGCATTTAAAGCCCTCTAATACCTCCATTTATATAAATGGATAAGATCTCTCCAAACTCTGAAGTCCCCTGGTACTTAATATCCCTCTTAGGTACTTGTTCTGTATTGTATTATAGACATGGGTAAATTTATCTGAATTGACCTCCATACTCACACCTTTCCTCATTAAAAAGTAACTTATCTGAGGGTCTCCTCTTTCTCCCCTTTGCAGAGCTTAGGAGGACCGTTG
>TCONS_00045114
ATATCATCTTCACCATGACAACAACGTAAGAAAAAATGAAGGACTCAACTAAGCAGTGGTAGTGGGGCTGAAGCGCCTAGGAAGGAGTTAACTTTTATCAAATACCTATGTACAGGGCCTCTCCTCTTTCACGTGGCCCCACCTCCTGATTAAAGCCACACCCAAGGCCAGCCCAGACCACAGGACGAAGCCTGCACAGGTGTGGACATCCACGGGAGGGGACACAGGAATGGAGCTGGACTCTGATTGAGGTCCTGTTCCTTGAGAGCCAGCCATCCCATGCCAACGCTCAAGACAGCAATCTCTGTTGGCAAAGGGAGTCCCCTACTTACAGGGGGCTCTGCATTGATGTGGCATGGGGCCTGTGTGCCTGTCTGTCCCTGGCTCTGTCCTGCTCAGCAGCTGGGTGGCCCCAGCAAGTCACGGAACCTCGGTTCCTGCACCTGCAGCAGTGGAAGATAAAGGGAGCATCCACCTCACAGCACGTCACCCCTACCCCTCGGACTGGATCTCAGAATCCTGCAGGTGCGAGAACCTGCCTGGCAGCTGCGACCTTTCTTCCTTTGGACAAACTGTGTTTGGCTCTGGGCCCTGAGCTTGGAGTGGTCCCCAGCAGGGCTGGACCCCCAAATATTGCCAGGTGGTGTGTGCAGTGTCCTGCCTTGGGCTCCGTGAAGTTTTCACTCCCT
>TCONS_00079377
CTTGCCTGGAGGGCAGCCCCCTGCTTCCCTGTAGCACACAGAGGCAAGTCGGGCCAGGAAGGAGGACGGGGCTCCTGGGAGCTGTGTGTCCCGTTCCTCTGCAGATCCCAACCTCCCAGAGTCGGGCCCCACCCTCCTGACCTGGTCAGACTGGAGGCTGTCCGAGGGCTGGCTGGTCTCCTGGCATCTGCCAGCAGGACTTCTCACGGGGCCAGCGCCTGCCCACTGAGAGGCCAGGGCCCTTAGATCTTGCTGTAGACCTAACATCATTTGTTCCTTCGTCCATGAATGGACGAAGGGCCAGAGGCCTGGTCATGGCCTGGACCTTCCACAGGGGAGCAGCGGAGCGTGAAGACCTGCGGCTTCCAGGGAATCTCATGGCCCCGCCCCACCCACCTCCCCACCAAGGGCCCCGTGCTCTGCCCAAGGCTGGGAGTGTGTTTGGTGCTCAGGGAAGGAATAATGAATGAAGAGGCTGAGGCGGCCCTCCGTTCAGCAGGCAGCACCAAGTGGCAGGGATGCGGCAGCCAGCAAGCCACCCGGGTCCCCTGCTGCGTGGCACAGGATTTGGAAAAGGAAAGCTGATTTGCTCTGGTGGAGTAAGAAAAGCCGCCCTGGCATCCTCGTTGCTCGTTTTCTCTGCCTGGCCCAGGGCTTGAGAAAGGTCTCTCCCCGGGTCGTGACGGTGACCACAGGTTCAGCTCCACAGACTGCATTTCAAGCCTTTGCTTTCGAAACGCAGGTTCTGACTTGAAAGACTCTTAAAGCTTCCTGAAGAATTTGTTCAAAGCCCAGCAGAAGTTGAAGGCCTCTAGGCCTCGCAGAGCCTCGTCTGGTTTCAGAGTCATCACATTGAAGTGAACA
>TCONS_00094765
GAGTAAGTGCTCAGGAAATGTACTTCCCTTCATGTAGAGGCTCTGCAGGGAGATAATGAGAAGGAAGGGCTCCTGGCCAGGCCACTGGCTGTGCCCCTAGATATGGGGTCCTAGCAACCCCCATAATCTCTATTTGCTTCAATTTCCTCCCCTAGGACCTAGGAATAATGGTGATGCTTATGTCCTAGGGTCACTGTGAGTATTAAGGGAGTTAATATTTGTCAAGTACTTAAGACAGAGCCCAGAACTTAGTAGACATTGCCTCTGCCAAAATACAGGTGCGCATCTGTATGCACTCGGGTGGGTGCAGACCTTGTGTCCTTGAAGACCTGGATTTCAAGTCCTGGTTCTTTTTTTTTTTTTTTTTGCCAAAATATTTTATTTTTTTGGTTTTGTTTGTTTTTTACTGTTTGGGTCACCTTGGAGAAACACCACCCTGTCTAAGCCTTGGTTTCCTTACTTGTGAAACAGAACTAAAACACCTACCCCTAGAGCTACTTGAGAACGAAATGAGGTGCACAGGAGAGCACAGGATTAGATACTGAGCACGTGGGCCCTGCTATTACACATGGCACCAGCCACCTTCTTCCTTACCTGCCTATGCCCACCGGGCTGACCTCTCCATTGCTGCTGACACCAAGAGGAGCCTTTGGGGGGATGCCCGCCATGATGGTAGCCACCACTGTCTGTTCCAAGGCTGCACCTGCCCAGGGATATGCTGCTCGGAAGATGGATAACTTCCTGGAAGAGGGATTCCAGACAGTTAAGCAATAAATTTGAAATGCCGGAGGCTCTTGAATGCTGCCCTGTAGCTCAGCAACCCTAAAGCAGCACAGCGCCTCACATCCAAAGCCTGGAAAGGATCTGAGGAAGAAAGAATATGAACCAACAGGCCCTCTTTCTCAGTCCTGCTGGTGAGACAAGTCGTCCCATAGTTCCTGAGTACGGAAAGGACCAAGAACAAATCCAAAGATTTCTCAGCAGCTCCTTTGACCTGTTGCTTCATATTTGCAAGACCTAAGACTTTCGTAGGAGCAGCGGGTCAAGTATTTATTGCACAACACACTGGCCTCCAGCACAGTGCACTCTGTGCATGCGGCACCGTGCAGTGTAAGAGGAAAGTAAATAGGAACAAGGGAGAGAACGCAAGCCTGTCCAAGGGCGCATGTGCATACAGCCTCGTCAGTGTAAGAGCACAAAGTGAACACAGAGAGAGAATGTGAGCCTGCCCCAGGCAGCTTAAATACTGGACTCAGCCTGGCCACAGTCAGGGGAAGGGTTGGCTGCAGGCCCCACCTTGCTTCTTCTCCATCTGTCCCTGGACTGGCTTTGGATGAGTCCACCTTGCAGGTGCCCCCTGCATATGCCTCATCCCCTTTCCTTTAGGAACAGGTGAGGCTCCACTTGAGAACAGATACAGTGATTTAGTCTTAAATGGCATTTGACAGCTGTTGGATTAATGAATAAATGGACAAACAAAAAGCTGGCTCTAAAGGTGCACGTTTTAAAAATAGTAGTTTCTCGGTGCTCCCTTCCTGGCTCAGCAGGTAACAAACCTGACTAGGAACCATGAGGATGAGGGTTCCATACCTGGCTCTGCCCAGTGGGTTAAGGATCCAGCATTGCTGTGAGCTGTGGTGTAGATTGCAGATTCGGCTCAGATCCCGTGTTGCTGTGGCTGTGGTGTAGGCTGGCAGCTGTAGCTCCAACTCGACCCCTAGCCTG
>TCONS_00094766
GAGTAAGTGCTCAGGAAATGTACTTCCCTTCATGTAGAGGCTCTGCAGGGAGATAATGAGAAGGAAGGGCTCCTGGCCAGGCCACTGGCTGTGCCCCTAGATATGGGGTCCTAGCAACCCCCATAATCTCTATTTGCTTCAATTTCCTCCCCTAGGACCTAGGAATAATGGTGATGCTTATGTCCTAGGGTCACTGTGAGTATTAAGGGAGTTAATATTTGTCAAGTACTTAAGACAGAGCCCAGAACTTAGTAGACATTGCCTCTGCCAAAATACAGGTGCGCATCTGTATGCACTCGGGTGGGTGCAGACCTTGTGTCCTTGAAGACCTGGATTTCAAGTCCTGGTTCTTTTTTTTTTTTTTTTTGCCAAAATATTTTATTTTTTTGGTTTTGTTTGTTTTTTACTGTTTGGGTCACCTTGGAGAAACACCACCCTGTCTAAGCCTTGGTTTCCTTACTTGTGAAACAGAACTAAAACACCTACCCCTAGAGCTACTTGAGAACGAAATGAGGTGCACAGGAGAGCACAGGATTAGATACTGAGCACGTGGGCCCTGCTATTACACATGGCACCAGCCACCTTCTTCCTTACCTGCCTATGCCCACCGGGCTGACCTCTCCATTGCTGCTGACACCAAGAGGAGCCTTTGGGGGGATGCCCGCCATGATGGTAGCCACCACTGTCTGTTCCAAGGCTGCACCTGCCCAGGCTTACTTTCAGATATGCTGCTCGGAAGATGGATAACTTCCTGGAAGAGGGATTCCAGACAGTTAAGCAATAAATTTGAAATGCCGGAGGCTCTTGAATGCTGCCCTGTAGCTCAGCAACCCTAAAGCAGCACAGCGCCTCACATCCAAAGCCTGGAAAGGATCTGAGGAAGAAAGAATATGAACCAACAGGCCCTCTTTCTCAGTCCTGCTGGTGAGACAAGTCGTCCCATAGTTCCTGAGTACGGAAAGGACCAAGAACAAATCCAAAGATTTCTCAGCAGCTCCTTTGACCTGTTGCTTCATATTTGCAAGACCTAAGACTTTCGTAGGAGCAGCGGGTCAAGTATTTATTGCACAACACACTGGCCTCCAGCACAGTGCACTCTGTGCATGCGGCACCGTGCAGTGTAAGAGGAAAGTAAATAGGAACAAGGGAGAGAACGCAAGCCTGTCCAAGGGCGCATGTGCATACAGCCTCGTCAGTGTAAGAGCACAAAGTGAACACAGAGAGAGAATGTGAGCCTGCCCCAGGCAGCTTAAATACTGGACTCAGCCTGGCCACAGTCAGGGGAAGGGTTGGCTGCAGGCCCCACCTTGCTTCTTCTCCATCTGTCCCTGGACTGGCTTTGGATGAGTCCACCTTGCAGGTGCCCCCTGCATATGCCTCATCCCCTTTCCTTTAGGAACAGGTGAGGCTCCACTTGAGAACAGATACAGTGATTTAGTCTTAAATGGCATTTGACAGCTGTTGGATTAATGAATAAATGGACAAACAAAAAGCTGGCTCTAAAGGTGCACGTTTTAAAAATAGTAGTTTCTCGGTGCTCCCTTCCTGGCTCAGCAGGTAACAAACCTGACTAGGAACCATGAGGATGAGGGTTCCATACCTGGCTCTGCCCAGTGGGTTAAGGATCCAGCATTGCTGTGAGCTGTGGTGTAGATTGCAGATTCGGCTCAGATCCCGTGTTGCTGTGGCTGTGGTGTAGGCTGGCAGCTGTAGCTCCAACTCGACCCCTAGCCTG
>TCONS_00094767
GAGTAAGTGCTCAGGAAATGTACTTCCCTTCATGTAGAGGCTCTGCAGGGAGATAATGAGAAGGAAGGGCTCCTGGCCAGGCCACTGGCTGTGCCCCTAGATATGGGGTCCTAGCAACCCCCATAATCTCTATTTGCTTCAATTTCCTCCCCTAGGACCTAGGAATAATGGTGATGCTTATGTCCTAGGGTCACTGTGAGTATTAAGGGAGTTAATATTTGTCAAGTACTTAAGACAGAGCCCAGAACTTAGTAGACATTGCCTCTGCCAAAATACAGGTGCGCATCTGTATGCACTCGGGTGGGTGCAGACCTTGTGTCCTTGAAGACCTGGATTTCAAGTCCTGGTTCTTTTTTTTTTTTTTTTTGCCAAAATATTTTATTTTTTTGGTTTTGTTTGTTTTTTACTGTTTGGGTCACCTTGGAGAAACACCACCCTGTCTAAGCCTTGGTTTCCTTACTTGTGAAACAGAACTAAAACACCTACCCCTAGAGCTACTTGAGAACGAAATGAGGTGCACAGGAGAGCACAGGATTAGATACTGAGCACGTGGGCCCTGCTATTACACATGGCACCAGCCACCTTCTTCCTTACCTGCCTATGCCCACCGGGCTGACCTCTCCATTGCTGCTGACACCAAGAGGAGCCTTTGGGGGGATGCCCGCCATGATGGTAGCCACCACTGTCTGTTCCAAGGCTGCACCTGCCCAGGATATGCTGCTCGGAAGATGGATAACTTCCTGGAAGAGGGATTCCAGACAGTTAAGCAATAAATTTGAAATGCCGGAGGCTCTTGAATGCTGCCCTGTAGCTCAGCAACCCTAAAGCAGCACAGCGCCTCACATCCAAAGCCTGGAAAGGATCTGAGGAAGAAAGAATATGAACCAACAGGCCCTCTTTCTCAGTCCTGCTGGTGAGACAAGTCGTCCCATAGTTCCTGAGTACGGAAAGGACCAAGAACAAATCCAAAGATTTCTCAGCAGCTCCTTTGACCTGTTGCTTCATATTTGCAAGACCTAAGACTTTCGTAGGAGCAGCGGGTCAAGTATTTATTGCACAACACACTGGCCTCCAGCACAGTGCACTCTGTGCATGCGGCACCGTGCAGTGTAAGAGGAAAGTAAATAGGAACAAGGGAGAGAACGCAAGCCTGTCCAAGGGCGCATGTGCATACAGCCTCGTCAGTGTAAGAGCACAAAGTGAACACAGAGAGAGAATGTGAGCCTGCCCCAGGCAGCTTAAATACTGGACTCAGCCTGGCCACAGTCAGGGGAAGGGTTGGCTGCAGGCCCCACCTTGCTTCTTCTCCATCTGTCCCTGGACTGGCTTTGGATGAGTCCACCTTGCAGGTGCCCCCTGCATATGCCTCATCCCCTTTCCTTTAGGAACAGGTGAGGCTCCACTTGAGAACAGATACAGTGATTTAGTCTTAAATGGCATTTGACAGCTGTTGGATTAATGAATAAATGGACAAACAAAAAGCTGGCTCTAAAGGTGCACGTTTTAAAAATAGTAGTTTCTCGGTGCTCCCTTCCTGGCTCAGCAGGTAACAAACCTGACTAGGAACCATGAGGATGAGGGTTCCATACCTGGCTCTGCCCAGTGGGTTAAGGATCCAGCATTGCTGTGAGCTGTGGTGTAGATTGCAGATTCGGCTCAGATCCCGTGTTGCTGTGGCTGTGGTGTAGGCTGGCAGCTGTAGCTCCAACTCGACCCCTAGCCTG
>TCONS_00094768
GTTTTGTTTGTTTTTTACTGTTTGGGTCACCTTGGAGAAACACCACCCTGTCTAAGCCTTGGTTTCCTTACTTGTGAAACAGAACTAAAACACCTACCCCTAGAGCTACTTGAGAACGAAATGAGGTGCACAGGAGAGCACAGGATTAGATATGCTGCTCGGAAGATGGATAACTTCCTGGAAGAGGGATTCCAGACAGTTAAGCAATAAATTTGAAATGCCGGAGGCTCTTGAATGCTGCCCTGTAGCTCAGCAACCCTAAAGCAGCACAGCGCCTCACATCCAAAGCCTGGAAAGGATCTGAGGAAGAAAGAATATGAACCAACAGGCCCTCTTTCTCAGTCCTGCTGGTGAGACAAGTCGTCCCATAGTTCCTGAGTACGGAAAGGACCAAGAACAAATCCAAAGATTTCTCAGCAGCTCCTTTGACCTGTTGCTTCATATTTGCAAGACCTAAGACTTTCGTAGGAGCAGCGGGTCAAGTATTTATTGCACAACACACTGGCCTCCAGCACAGTGCACTCTGTGCATGCGGCACCGTGCAGTGTAAGAGGAAAGTAAATAGGAACAAGGGAGAGAACGCAAGCCTGTCCAAGGGCGCATGTGCATACAGCCTCGTCAGTGTAAGAGCACAAAGTGAACACAGAGAGAGAATGTGAGCCTGCCCCAGGCAGCTTAAATACTGGACTCAGCCTGGCCACAGTCAGGGGAAGGGTTGGCTGCAGGCCCCACCTTGCTTCTTCTCCATCTGTCCCTGGACTGGCTTTGGATGAGTCCACCTTGCAGGTGCCCCCTGCATATGCCTCATCCCCTTTCCTTTAGGAACAGGTGAGGCTCCACTTGAGAACAGATACAGTGATTTAGTCTTAAATGGCATTTGACAGCTGTTGGATTAATGAATAAATGGACAAACAAAAAGCTGGCTCTAAAGGTGCACGTTTTAAAAATAGTAGTTTCTCGGTGCTCCCTTCCTGGCTCAGCAGGTAACAAACCTGACTAGGAACCATGAGGATGAGGGTTCCATACCTGGCTCTGCCCAGTGGGTTAAGGATCCAGCATTGCTGTGAGCTGTGGTGTAGATTGCAGATTCGGCTCAGATCCCGTGTTGCTGTGGCTGTGGTGTAGGCTGGCAGCTGTAGCTCCAACTCGACCCCTAGCCTG
>TCONS_00016656
CCTGAGGCTTATCGGGCCATGGCTTCTTTTCTTGTGATGCCTTTGGCTGGATTATCCAGATAATTCTTCACCGAATGAATCGAGCTGCAGTCCCTCCGCTTCAGTTTTCGGAGTGGTTTGTGAAAGCACCTGCTCCTCGCCGTGGACGCTGCCTCTTAAACTGACGCCCCGTCTCTCCCTTTGGGGGCTCATCGAACTGGGGCTTCCGGTCACCTGATGACACGGCTCTGCGCCCAGCTCGGGGGCTGGCATGTAAGAGCTCTG
>TCONS_00016653
TCTGGAAAGATGGGCTTCTGGCTGTGAATATTACCAGAGTTTCAACATGGTGGTTATTTTGGGATGTACGGTGCTGGTCCTGGGCCGTTTCTCTCCAGAGATCTCCTCCACAACCCCCTGCTTCCCTCCCGTGTTAGACTCTACTGAACCGAGTGACAAGGAACCCACCCAAATCCAGGTCTCCTCAAACTTCTTCCCTCACACCCGAGTCTCTTCCTCCCTAGGAGTCTCCTGGTGCATGGAACTGACCAGAAACTGGGGTTCCCCAAAGCCTCTGCCTGCCTTCTGCAGCTGAGCTGCTTCAGCCTCTGTGGGACACCCATTTGAAGGAACCTGTCCAAATCCATGTAAGCTGAGACTTCCTCCTCTGCCAGACACATGTTCCAAGGAAGCTCCTGCAACTAGGGTGTGGGCTTGTGTCGTGAAGGTTGAGTATCCAGGGTGACAGTGAAGAATCCATACTCCCACCCAAGAGTGGATTTCAGTGCTGAGAGGAAGAGGAGGAAGACATCTTGCTGGCTTGTGCCCCAGGTCTGTGCAGACCAGAGTTTTGCTGTGGGAGGCAGAGGAAGGGCTGAGAGTTGTTATTAGAGCACATGTCCACCAGAGGGCACCAGAGCCCCCCATCGCCTCTCTGCAGCTCCCTGTTTGTATCTCCAGGCTCAGAAGGGGTTGGAAGAGGGACGCATGGAACCTCAGGGAGGGGCCCAGAGCCAGGTGTTGGTTTGCATGGTGCCTCTGACACTGTGGCCCCATTTGCCTCAATGCAGGGAGGGGACAGATTTCTGCCATTAAATATCTAATTCAGTTCCTATCTGGCCGGGTGGCC
>TCONS_00060338
CCGCAGCGGGAGCTGTGAGGCCAGGGGCTGGCTCCCCAGGGGTAGGTCTCCCCAGGCCTCTTTCCAGATTCCGGATTCCATCAGCACTGCCTGCCTGAGTGCAGCGCTGGTTCTCCCACCTCCGCAGGCTCCTGCACCTCCCTCCGCCCCTCCCCAAACTTCTCAGCTTGTGATAACACTCTTTTGTTCTCTCGAGGATGCCACACCCAATGGGAGAGGGAACGAGGGGAGGACACCTTTGGGAAAGCAGCACCTCTCTGATGAAGCCTCTTTTGCTAAACATTCTGCAGAATGTACGGGAGCATCTCCTTTCTTTGCTTAGAGCTTCAAGACTTCCTCATTCTTTCAAAATGGCTATACGTTCCCCGCCCCCCTGCCTGCACAGAGAAGCTATGATTCAGCCTCATTTGATTATAGAAAGAAGAAAACTAGCACATGAATAAGGAATGGAATGTTAGAAAAATCACCATGGTGTACCCTCAAGTGTAATTCCTGAGTCAAAAAAAGATCATCACTGGATGCTAAAACCAAGTGGAAAGGTTGTTGGGTGCAGGATATGCTCATATGCCAAAGGACCACCCCACAGAAATCTGTAAAGAGAAAAAAAAAAAATCTACTTTTACAATGGAGAGATCTGGAGATCACTCAACTTCGCACCAGCAGTGGAACAACCTGATCCTCTGGACCTCCTACTACGTTGGGATATGAAGCTGAGAGCATCGTGTCCTCTTGTCAAAAGTGTTTATATGAAATCTACTCAAGGAGTTCCCATCATGGCTCAGTGGTTAACGAAGCTGACTAGCATCCATGAGGACTCGGGTTCCATCCCTGGCCTCATTCAGTGGGTTAAGGTCCGGCGTTGCTGTGAGCTGTGGTGTAGGCCGGTGGCTACAGCTCCAATTCAACCCCTACCCTAGG
>TCONS_00030069
CCTGAGCATGATGTTAGATGTCACAGGTGCCGCATTTCAAGAGCTCACTTAAGAACAGGTGACAGCGAGTGGCCAGGCAGGGGCGCAAGACCCCGGGAGGCGCAGGTCCTATTCAAGTTGGCTGCTAGTCCTCATCCTTCTACATCTTCCCTCCAGATTGCCTTCCTTTTAAGGACCCACATCCACCTCCTCAGCTGGACTGAAACCAGGGAACCATTATCCAACCTGAGGATTCCCAAGTTGAGAGAGAAGAAACAAGGATGCGAGCCCTAAGGAAGTCCAAGCCCTCCGTCTAGGACTGCAAATAGCCGCTTCGGGCTTCCCCGTGTACCGGGCACTGTTCCTGGCATCACTGCGCTAGTTCCTCAAAACGACCCTCCGGTGGACGAGGGTGCTGAGGCTCAGAAGTAGGGCCGGGCGGGACAGACGAAGAAACTGGGGCTCAGAAGACGTCAGGGGCGGCCCACATCCACAGGCAGCCTTGCGGCCAGAACAGAAGAGAAACCCGCACTCAAGCCAGTCTCGCCCACCCTGCCTCCCCCTCTGCGGATCCGACCCCATCGACCGAATGTAGTCGCCAGGGCCCAGGAGGGCTCCCGCCGCCGGCCGTCAAGGGCTGCCAGGACTCCACCCGCCGACCCCGCAGCTGGCCCCGTTGGGGTCCCAGACGCCGGGGCGCGCGGCCCTCGACCACGCGCGGCCCCGCGTCAGCGCCCCCGCGGGGCTTCCCCACCGCCGCGGCGGAGAAAAGCACCGCAGCCGAGCCCCCCGCCAGGCCGCAGCCGCAGGCCGCTAGCAACAGCGCCTGCCGGATGGCCTTGCTGGCCAGTCCCGCACCAACCCCGCGCAGGCGCGCTCACGGGCGCGGACGGCGCCCAGTCAATTAGTGTGTTTAAATTATTTTCACATTAGAGAAATAAATCCAGCTCAATCATGGTATATGAAACTTTTAAAGTGCATTTTAATTTACTTCCTAGTGTTTTGTGGAGAATTTCTGCAATGATGTCCATTAGAGATAACTGGATCATAATTCTTTTCTTGTATCCTTATCTGGTTTTTATATTATATTATGGTAATATGGGCCTCATAAAATGAGCTTGAAAGTGCACTCTCTTCTTTTTTGGAAGAGTTTGAGAAAGAATGGTATTAAGTCATCTCTAAAGTTCGGTCTAATTCACCAGTAAATACCATGGGCATTTCTTTTTCAGCGGTTTGTGATTACTGATTAAATCTTCTAATTGTTGGTCAGTTCCGATTTTCTATTTCTCTATGATCCAGTATTATTCGGTTCTGTTTCTAAGAATTTATCCATTTCTTCTAGATGATTCAGTTTGGCAAATCACTGTTCACAATAATCTTTCATGATATTTCTTTGATATCCTTTGCAATGTCTCCTCTAAGATTTTGTTTAACTACTTATGTAATCATTTTTTTTAGGGCTGTACCCACAACATATGGAGGTTTCCAGGCTAGGGGTGGAAACAGCTACAGCTGCTGGCCTACCCCACAGCCACAGCAATGCCAGATCTGAACTGCCCCTGTGACCTATGCAGCTTATGGCAACACCAGATCCTTAACCAACTTAGTGTGGCCAGGGATGGAAACCATGTCCTGACCCACACATACTCCACCTCTGTGAATTGCTCTATGTGTTCTCTAGGGTGCTGGCAAGAACAAGCTTTTTGGAGATGCTCGTGAGCTTGTGCAGAAAGCCTGCCTGAATCTGCACCAAGAGAGAGACCACAAACTTGAGATTTAGTGCCACCATTAGGAAAACAAAAAGAGGTTGTCAAAAACTGGTCTGGTGTATTACAGGATCAAGAGAAGGTATATGTGCTTAAACTGCATCACAAGAGAGAGCATTAAGTATGGAGCAGGTATATTCGTAGGCTGTCTGAGAAAGTCTCAAATACCTAGCTCAACAGACAAAAGGTATTACTATCCCAAGGCACTTAGTAAAGACTGGAAAAGGTAACTTCTACTTCTTTGTATTGCTTCAAAGAGATCAATACAAAACTAAGAAAAAAAAAATAAAAAGCAATTTAGGAACCTGACATCACTGAAGGATCAGTCTTATGTCCTGTATGAGGCCAATTCTCCAAGATTGGTCAACTTACTGTGTAATACATAGAAAGGCACTGAGAGACTTAGGCAAAATAAGGAGACAGGAAATTGTTCTGAATGAAGAAACAGGGTCTGAGGATCCTCAAAGCCTTCCTATTCAGTGCCCACTTATTCTTCCCATCTGAGTTCTGAGTTAGATAAGACGGAGACCAGTTCTTCAGATAGCTCCGAGGCAGGGTACAGTGTTGTAAATAAGCTTTGCTCTGTTTCCTCCAGTTCAAGGCAAGAAATTGAGAACTGGATGCCATCTCTTCCATATTGAGTTGTGCCATGCCTTACATAGAGGGGTTGGGATATGTGTGAGCTAAGATGCCAGGAATTTTTGTTGATGTGAATTTTTTTTTTTCTGATGTTTGGATGTTGACTGGTTGGTGCACGTCTTTGTTTTCCTGTGCATACTGTACCTATATAATATATTTTTCCAGTTGTGCTTTTTTTATGTGAGTTTCTCTGAGGAAGCAATAGCTTGGCGCTTCCAGCATTTTGCTGATTTACTGCCCTTTAATGTTTACTCTTTTTGGTGTGGAGTTCTGTGGGTTTTGACATGTGCACAATATCATACATTCATTCTAATTAGTATCATAAAAATTACTTTCACTGTGATTAAAAATAAAACTTGGGCTTCCCCTACTCAGCCCTCCCTGATTCTTGTTAACCATGTGGCACCCACTGATTATTTTACTGTCTCCAAAGTTTTGCCTCTTCCACAATTACATGTAATTGGATACCTACATTATCTTTAGTGGGGATATGGAGAAATCTGAACTGTTGGGTATTGCTGGTTTGAATGTAAAATACTTCAGATGCTATGGAAAACAAAATAGATCGTCCCTCAAAAAGTTAAACATGGTGTTAACTTATGACCCAACAATTCTCTGTATACACACAATAATTGAAAATAGTTTCTCAGGTAAACACTTTTACATAAATCATCTAGTGGCAGTATTCACATTACCTCAAGGACGGAAACAACCCAATCATTTATTAACTAACAAATGAGTATAGAAACTACGGTGTATATATAACAGTGGAGTAGCATTCAGCCATAAAGGAATAAAATACTGGTATCTGCCACATCATGGACAATCCTTGAGACATTATGAGTGGAAGAATACAGACACAAAAGGCTACCTATTCTATGATTCCATTTATGTGAATCAACCAAAACAGGCAAAAGCATGGAGACAGCAAGCAGATGGTTGGTTGTAGAGGAGTGGAGGACTACGGATGAGAAGAAAATGCTTAATGTGTATGGCTTTTTGGAGGGGTAGTGAGAAATTTGTTAATACATTTTCCTGTATTGCATACTTTTAAATTCATAAATTAATCAATTCATAAATAAAGATTGGGAATGTGAAAGAAAAAATAACATTGGTTGAAAGGACATTGATGTATTGCCAGAAATATGGTGTACAACTATTTTTCAAAGTTTTATTACTTTGATTTGACAGGTAATGAGATATTTTATTTGGGGGACTCATTGTCACATCCCAGGAATAACTCGAATTTTAATCAAGTTAGAAAGACTGAATTGTTTGGTATTTCAGAAGAAGAAGAACTTTAGAAAGTTATAGAGGGAGTCCTGTTTTGGCTTGGCAAGTTGAGAATCTGACTAGTATACATGAAGATGCGGGTTGGATCCCTGGCCTCAGTCAGTGGGTTAAGGATCTGGTGTTGCTGCAAGGTGCAGCATATGTTGCAGATTGGGCATGGATCAGTTGTTGCCCTGGCTGTGGCCTAGGCCAGCAGCTGCAGCTCCAATTAGATCCCCAGCCTGGGGAACTGCCATATGCCACAAGTGTGGCCCTAAAAAAAAAAAAGTGTGATGACAAAAAAATTATAAAGATTTGTTTTATCACCATATGAAAAGTGAGGGACAAGAAACACCTAGATTTGATGTAGTATTATTAATGAGTTTCTAGGGAAGAGTTGTCCAATAAGAAGAGACAGCCAGTCTTTCTCATTTTAAATTTGAATACGTGAAATGCTACCCTGTTTCAATTTTTTGAGAATATATGTTATCTACATTGGATGTCCCTCAGGTTTTTTCTATGCTTTTACTGTCCATAATCTGTTTTAGCCTCAGATTAAATACTAATAAAAATTCTTAGTGGGAATTGGGGAGAAGAGAAAATACAGAGAGACTAAGAGGTACAAACTTTCAGTTACAAAATAAATGAGTGACAGATATGGAATATACAATGTCAGCAATACTGTCAATAATTATCTAATAACTTTATATGGTGACAGGTGAAAACTAAATTTGTCGTGGTAGTCATTTTGAAATATATAGAAATATCTAATCCCTATGTTTTATACCAGGAAAAAACATAGTGTTTTAGGTCAGTTATACTTCAAAAACAAACAAAATCATAAAAAAGAGATGAGATTAGTTTTTATCACAGATGGAATGTGGGAAGAGGGAGTATTTATGAAGGTGAAGAAAAAACCAACTCTGCTTGTAAGATAAATAAGTGCAAGGGATGTAAAGTACAACATCATAAATATAATGAACACTATATTATATATGAAAGTTGCTTAGAGAATAAATCCTAAGAGTTCTCATCACAAGAAAAATAAATTTCTATTTCTTTAATGTATCTTTATGAGATAATGGATGCTCACTAACCTTGTAATCATTTCATGTATGTAAGGCAAATCATTATGCTGTACACCTAGAACCTTGTACAGTGATGTATCTCAATTTTATCTCAATAAAACTGGGAAAAAACTC
>TCONS_00032039
GTAATTGCACAGTTCTTTGAAAATCTGATTCAGGTACTAAACATCAAATAAATTATGAAAAAAGTCGCTTTCTTTTAAAGTAATGTCTAGAAACAAAATACCCTGAAAAAGAATGAACTGGTTGTGTTAATAAACACAGTACCCTCAAAGGGGTCTTCATTATTTTAAAAAAATTCCATGAAAGGATTTTACTCTGAGCTTATTTCAAGACAAAATGTATGGAAGAAAATACAGCAATCTTTCTTGAAATGATGTTATTTAAAACAGAATAAAAATAAATAAATCTGAAATATTTAATCACCAAGTAACTAACTAAATAAATCTTTCCAAAAAGAAAAGGCTAAGTAAGTCTGGTCTTCATGTTATTATTTACCTGGTAAATTCACTTTGTATGCAAAATATCTGTATTATTCACATATCCTTGTCTGTTTAAACAAGGTAGAAAAACAGCTGTTGGGCCACATAGCCAAAAGAGTAGGTGAGTTATATATTCTTCTCCTTAGGGCATTTTGTTTTGTCTCAAACTTTTATCTATAGCCATAGAGAAATAACCCACTTTTGATGTCACATGAAAAAACTTTACACAGAAAAATCTGTATTTGCACATCTGTTTTGGGGTTTTATTTTGCTAAAACGAATTCACACAGGCCAAAAAACATGCAAAGCATTTTTGTGCACACCTCTAACATACTTCAAAAATGTTAAAATTAAAAAAAAAAAAATCCCAAAGCAAGAATACCTGGGTTGAAAAGTTAACATTATAAAAGCTAGATTCCTAACACAGACACTGCAGATATAAGTCACTCAGTTGCAAAAAAATGTTTATAAATGTTAAATAATTTTGGAAACTTAACTCTAGGGAAATTTTTTCCCTTTCCTTGAGACCGGTCCCTGATAATTTAATAGTTTTTTTCTTTTTTCTTTTTAAAGAGAAAACCTGCCTAGAGCCTTTCTCTACAGTCAGCAACCTCCTTGTCCCTGTATATTTGAACTTTCCAAAAATAACAGAATGCTTGTTGGCAGCTTCTGAAAAATCTCTAGGCACTCCTGGCGGATTTCACTCTGCCTGGTGCTTTATATTCACTTTCTCACGGCACCAAAGGTCAAGTAGGGCCCTGTGATAGGAACACATTTATGTCCTTCCTAGTGCTCCCCGGGGGATGTTGGTGGCTTCACCCTTCCTTGTAAAAAAACAAAACATACACCTCCTGCTAGAGACATATCTAGCTGCTTCCTTCTCCCTCAGGTAGAAAGTCAGTCCTCTGGAAGCCTTAGTTCTCAGAAGAAAAAGTGTTCTGATGCATCCTCATAAAACATTTCAAACGTGCAAAGAGAAAATCCAAAACAAGAGTGAGAGAGAGTAGCAGTGAGTTGGAAGAGCACCTAAGTATTGTGCTCCAGTGAGAAATATCC
>TCONS_00064232
CAACAGCCCTTCATCGCCAGAGCCAGGGAGGGCGTGAAGACCCAAGGAAGAGGAAATTCAATTTGGGAGCTAATGTAATCCTGAGGGCGGGAGCCCAGCTTTGAGGCTCTCGTCTGAGTAGGGGGCAGAAATTCTTCAGCAGCGTTTTTCTGTCTGGATTTCTGCACGTCCCAAGGCTCTGCTTACTCTCACCAAGTCTCATGTGTCTACCTACTTCAAATGCACAGAAGTGGTTGGCAGGAGGAGTTGAGAAATGGATGCAGATACGTGGTAAAATAACCATCCTTCTAGGATTGGATTCTGAAATATGTTACCTACCAGTGAATACCACCAGATGTGATGAATACTGCCTTCCTCTACAAATACATTATTTGGAAGTCTTGAACTTGAACTAAATGCAAACACCCTTTCTACGCCACGTGTTGTTTCAGA
>TCONS_00105504
CGATTACTGAGTACATGGTTGGGCATTTCTCCAGGACGGAGGGGCGGTCGGGAGGGGCTGTGGCGCAGGCTTCCCGCCTCTGATTTCCACAAGTGTCTGCGGCTATCCGGATATCCCCGAAGAGCAGAGACGCAAGCGGCGATCCGGCGGCGAGAGACTGAGGATGCATCCCACATGGCGGATGGCTTCCCGCATCCGCTTCGTTCCCCCTCCGTTAGCGCTGGCAGAGGAGGTGGCGAGCGTGTGGCAGCTGGACCGCTGCAGTAGGGCCTGAACTGTCCTGCCGTGGCTGAGCATCGGCAGGCGGTGGCAACAGCGGTGGGGGCGGGGGAACTGGCCCTTGAGGCCGGGCGGGAGCTGCTGCCTTCCGCTACCCCCGCTGCGACCCCCAACGCTGCCAGCTGGCTGAGAGGAGGCAAGCGACTCTGACGGCCAGGTCTTCTACATAGACTACAACACCCGCCAGACGTAGTGGATCGACGCCGAGAACCGTAGTTCAGCTGCTCTGGAAGAGATACCTATTTTTGTGGAATTGTAATTTTGCTGAAACAGCATTTCCAGTGATTATCTGGATATCTTGTTCTGTCGGGAACAATTTCGCTGCACTCTGGGGTGAGTACCAGAAAGGAAATACTGCAAGCTTCCCAGTAATTTTAAGGCAAGAAAAGGCTCAACGTGGTGACATGGTCCTGTTCCCTTTTACTTGCACAAGAAAGGCAGAGCTGCATGGTACTGACATTTGAAAATAAAGTTTTGAGGAGGGAAGCGAATTGTTGTTTGACGATTTCTCTGAGTCTGATAGGGAGAAACAGACCAAAAGGAGCCATAACATTGTTTCTCAGCATTTCAACCGTGTGGACTCAAAAACTTCCATGAATTGTAGCCCAAATTTAAATATTAGTAAGATGCTTAGTTACTTGAACAATTAAGGGAGATGGCAAAATTTTGATCAAATGCCAGAGCCACAGCTGCCTGATCAATCTGTGAATGGTTCTGAAATGACTGAAACTGGAATGTGGTCCCTTTTTATGCTGTATGTGGGTTAAAAACCCAAACACTGGAAAATGAACCAATTGAAAAAAGCCATTTTGCTTTGAAGAGGTTAAAGCTCGTTTTATGAGTGTAATATAAAACAATTTGGCCATATTGGAAAGAG
>TCONS_00085191
CTGTGCCCATGCTCCAAACAGGTAACCACTGTTTCTTGCTCATTCCCCTAGAGAATTTTTTATGCAATACAAGCCAAGACAGTCCTCGTTTACAAATAGGATAGGCTGCCATACGTATTTACTATACCTTGCTTTTTTTAACTTAATACATCGAGAATATGTGTCTGTGGCAATATATACAAAACTTGCTGTTTTATTCTGTCCCCATATTTTATTGCAGGGATGTGCCCATAATTTGTTTAAGCAGTTCTCTATTGACAGACATTTAGACAGCCAGTCTTTTGCAATTAAGCATTGATCCATTTGGAACTGATTCAGTATATGGGGTGAGAACAAGCCAGAATATAAATATACCTTTGTTTAAGACTCTCTGTTTGCATGTAACGGAAACCAACCTGAAACAGCTTAACCAAAAGGAAAGAATTTATCATAAGGATGTAGGAACTTCTTACAAATGCCCAGAGCGGGAAGACAGCTACCTCCTAGCAAAAGACTAGAACCAGGAGTTGGAAAACTTCCAGGAACCCAAAAGGAGAATACAGCCACCTCCACATTCAGCTAGGAAGTCAGCTCGGTGTGGGCGTCAGAGCCCAAACAAGGAGGGTAGGGAGGCGGTCCTGCAGAGTCAGGTGACTAATCAAAGACAGGGGGACTACACAAAGAAACACTATGTCAAGGATAATGGGAGCCAGATTTCTCATTCTTAAAATACAGGAAAGGGAATAGCAAGAAGGCTTGAGGGATTGCATTGGAATTGGAAATACTGATGTGAATACGACGTTTGCAGTATGTGTAGATATAAAAATAAATATAAATGTGAAAGTATCATATCGATAAGTCTGGAACACCTTACTGGGCTGGAGGGTATGAAAACGCTCAAGGAATGACAGAGACACTTAAAA
>TCONS_00103598
AATGCGGCAACCCTCCAGCCAGATCGCAGCAACTCAGAGGACTCAGGTGGCCCCCAGCAGCAGCAGCAGCCCTCAACCTCTTTGGAGGCGCCACTTTTCCCTCCCTCCCTGCAGACAGGAGCCAAAAGGTTTTCTCAAGAGGCAAATACAGGCATAGGAGAAGGCGATGTGTTACATGGTGATGGAGGACGCGCAGTGTTAATGATGCTGGTCACAGTTTAACATTCCTCAATGAAAACGCATTAAACAGGGCTGAGCAATGGAAGAAATGGCCCCTAAGAGAATGCCAAGACACCCCGATGCATCCATTCTACCGTGTATGTTTCACTGGGAGTATGACAAATAATTTACAACTGATTATAAAATGCTA
>TCONS_00088112
TGGAAGAGCACGGCGCCCCAGGCTGCCATTGTCCCCGTCCCCGGGGGCAAACAAGTGTAGGAAGGAGAAAGCACCGTCCGGATGGAGCTGAAGGAAGCTGCAGTAAGGTCTTTTGTTAAAATTGGAAAGCAGTCCTAGGAAGGACGGGGGAAGGACTCTGCCGTGGAAGAAACCAGCAGAGGATCAAACACGATGGGCGGAGAAATGGAGCCCTCCAGTGAAGAGGTCCCCACGCCCCCAGATGGAGAAACCAGGGACCAGAAAAAAGGGCAGACCAAGGCCACCCAGTGGGACAATGGCAGAGCCAAGAATGGAACCCCAATCCCTGAGGTCTCCCTCTTTGCTTCCCCAGCTCTATACATTGTGTATCAGTCACTGCTGCTGCATAACAAATATTCCTCCAAAGGCAGTGACTTAAAACAACCACCAGCATTGAAACTGAC
>TCONS_00088013
GGCGGAGGTTGCCGAGGCACCGGTGGTGACGCGACCTTCGGGTGGGCTGCCATCTGGGCCTGGTCCCTTCAGCGCTCCTCGACCTCTGTGCTTCGCTAGCGGCTCTGATCGCCGCGTCGTGCCTTGCTGCGGAGAGCGCCGCAGCGACGAGCGGTCAGCCATCCTCCGGCGCTCGTCTGCGCAGCCCCGGTTATCCCTCTCGGGTGTCCCTTCGAGTGGAGGAGAGGCCACTCTCCCGCTCCTCGGGCCAGGCCATCCGGGAAGCATCGGCAGCAGGTCTTGGCGCCTCGGCCGCCGGCGGTGGACACAGACACTGGCGACTAGATAATGGAGTGGGGAAGCGGGACCCCGCGGTCTGCTGCCGGGCGCCCGAGGCCGAGAGAGGCCCGTCGGAACTCCGGACGTAGGAGAGACTTGACGGGGGTT
>TCONS_00058726
GGGGTTGCATTGGAGCTACAGCTGCTGGCCTACACCACAGCTCCCAGCCACACCGGATCCTTAACCCGCTGAGCAAGGCCAGGGATCGAACCGGCAACCTCATGGTTCCTAGTCGGAGTCGTTTCCACTGCGCTGGGAAAGGAACTCCCTAAGGGCGCTCGCTCCTTTGAAGCCCAACTTGTTTATTTTCATGACATCCTAACGAAGCAGGAGCTACTGTCATCCTCGTTTTACAGTTGTTATCCGGGTGGGGAAACAGATCCCTCATGCTTGTTACGTCACCATCTTCCCAGAATCTTCTCCGATCCAAGGCCTTTTGCACAGGAGTCAGTGAAACAGGGTCAAGACAGGAAGTTCCTGGGACTCCTTGGGAAAGGAGCCCACGCGGCATGGTACCAGGACCCATGGGGGAAGCCCTGACTTGGCTGCCACTGGATTGATAGAGCAGAATGTAAAGGTGCCAGACTTCATGAGAGTGTGGAAGCTGGAGTGTTTGTTTAAAAGGCTTTATGTCAAGCGGTCGTGCCTCTTGCCCGCCTGCCATCCTGGGGACTGACTCTGACTGGGGACTGTTTCTCTAACCAGTGCTGCAAGCCAGGCTTGCAAAACCGCCGTTCAGACAGTGTTCCTGGGAGGTGCTAACCGGGAACCAGTAAGATTGCTGGAGCCTGCACAGGCTGCGATAGAAATGTGGGGTGCTGGGGGGCAAATTCTGTGTGCCGTAGTCCTGCATGGAGTGTGGACGTAGGCTTAGGGCAAGAGCCCGTGAGCGCCCCCTAGCGATGACTGCTGGGACTTTGAACTAGAGCGTTTCCAGGTTCATCCGCTGGTTACCAGCAGTCAGGTGAAGCTCCCCCAAGGACTGAAGGGCGTAAAGTGATCTTAAAACCTGAAATACCCATGGTGTCTAGGGTGATGTCAGAGAATGACTCTACTGGGATGGCCGAGCCCAGCGGAGTTCCATAATCAAATGGGAATGGTTTTTAGAGGACGGTGCTGCCTGGGAGATCCTCACGACGAGTAAGGAGTCTCTCTCTGAGCCCTGTGTGAGCAGCTGCTGGATTCCACCACTTGGGCAGTGAGCGCCCTAGAAACAGCTCTTAACTGGCCAAGAAAGGGCTGCTCGATTTGTAGACAGCAGTTCCGAGGTGAGCGGAAGGCCACCACTCTGATGGAAGAGGGTAAAACGGATCATTCTGGTGGGCTAAACTGCATGCTCTTTTCCTAGCCATGATGGAAGGATTGACGGCTGGTGTCTCAGAGGACAGCCTGCTACGGGGAAAGACAAAAACACATGTCTGGTGTCAGAAATGTCCAGTGGTTGGAGTTCCCTAGTGGCACAGAGGGTCAAGGACCCCAGCACTGTCACTGCTGTGGTTCTGATTACTGCTGTGGCCGCGGGTTCAATCCCTGCCTGGCCCATGGGACTTC
>TCONS_00032101
CCACGATTCCAACTTCCATCCAGGATGATTTTTAAAACGATTCCAGCACCGAGATTCAAATAAAAGTATCCCCGGGTGCGAAGGAAAACATTTGTTTAGGGAAGCATTACAAACACGATAGTGTGTGCCTTGGAGCCAGCGCCCAGAGGCCTGCTGATGTCCTGGGGCAGAAATAGCCTGTTTCATCATCAGCTCGGAGGACCGCAGCCTGCATTCCTCGAGTAAGGAGCCGTACTCGGCTGTGCTTTTGGAGCAAAATAACATGGCCAGCTGCAGGCTGGGGGAAGGCCAGGCTGAGGTTTCAGAGGGAGAGTTGCAGAAGGATATGAAATAATCAGGGAAGAGGCAAGTCCAGGAGCTGTGAGCTGCGTGGAAAGAATGTGAATGAAGACACAATTCTAAATGTAGAATCGCGGACGCTATGTGAGCTGGCTCCCTCATCGTCCAGAAAAACAAGACCCGCTTGTACGTTCTGCAAGAGCATAAATAAAGCTGTCCTCAGGTGGCGTGCTACGGTGTCCCCTCCTTGCGGTGACTTCACTGGCCCCGAC
>TCONS_00081528
CGGCGAGGCGGCGCGTGCGCGGTGGCTGCAAAAGGGCAACTGCTGAGCGCTGGTGTTCTTGGTCCCCCCTCCGCTGGAACGACCGCGGGCCCTGGATGGCCTGCAGAACCAGGAAGTTAAGATTCGGAGTTCACGGTGAATTGTCTTATTCACCTGGGAATGAGTCTACGGGACTAAAACAAACCGCCTCGAGCTAGGCTCTAACCAGAGACCTCAAAACTAGAAACTGCAACAGAAAGCGAACCACTGGCCCGGACGCATCCACGCGCTGGATTCCGCTCCCTGGTCACTTGGTGTGATGTGTGTGCAGAGGGTCAAGTAGTTGTGAACAGAGGTTAGGGCATTCAGATTGTGCCAGCTGAGAAAGTGAGAAATGCTGAAGAAAGCAGCCCTTCTGGAGTTCCCTGGCGGCCTAGCGGTTAAGGATTTCGCATTGTCATTGCTGTGGCTCGGGTTGGATGCCTGGCTGGGGAACTTTCCCATGCTCAGCAGGGCCAAAAGAAAAGGAAAATAGACTTTCTCCAGCGCCTCTTCCTTCTCCCCACTCCCATCGCTGTATCTCCCACCTTACCCTCTGCTGGTTCCTGCACCCTCAGCCGGTAAACAAGACCAAGTCTCTCGCAACAAGAATCACCTGAGACCCGGCAATTCCACTCCCAAGTATTATTCAAGGGAATTGGAAACATATCTGCGCAAAGACTTGTACACAGATGTCATTGCGTATCCATAATGGCCAAAGAGTGGAAACAATTGAATGTCCATCATTTGATGAATGGATAGAGCAGTTACGGTTTAGCCATACTCTGGCGTTTCATTGGGCGGTGAAAAAGAATGAAATAGTGATCCATGCTCTAATATGGGCAAACCTGACAAGCGGACATGAAACCCGGTCAAGGCAATGAGATTTGAGAAGACATTTCCAGGGCTTCTGACAAAAAGATTCCTCTCTGCTATATAGCTTCTATCAATGATGTAAGGTCTAGAATTAATGCAGCCACATGTGACAACAAGGATAGAGACTAAATTACCAGACAGTGAAGGAATCCTGAGAAAGGCAGAATGGGAAACTGGAAAAGGAACAGAACCTCAGTTACATTGTTGAGCAGTGAGCAGCTAGATCAAGACACACCTGAAGCTCTTCCTCCATACTTGCCAGTTATATGAGCCTCTTGGATAAATAATAATTGAATTGAATAAATTCCCTTCATTGTTGGAGCTTAGTTTTCTGTCTATAACTCAAATTGTCCTAACAATACCACTTAGCAATCTCTGTG
>TCONS_00081529
CGGCGAGGCGGCGCGTGCGCGGTGGCTGCAAAAGGGCAACTGCTGAGCGCTGGTGTTCTTGGTCCCCCCTCCGCTGGAACGACCGCGGGCCCTGGATGGCCTGCAGAACCAGGAAGTTAAGATTCGGAGTTCACGGTGAATTGTCTTATTCACCTGGGAATGAGTCTACGGGACTAAAACAAACCGCCTCGAGCTAGGCTCTAACCAGAGACCTCAAAACTAGAAACTGCAACAGAAAGCGAACCACTGGCCCGGACGCATCCACGCGCTGGATTCCGCTCCCTGGTCACTTGGTGTGATGTGTGTGCAGAGGGTCAAGTAGTTGTGAACAGAGGTTAGGGCATTCAGATTGTGCCAGCTGAGAAAGTGAGAAATGCTGAAGAAAGCAGCCCTTCTGGAGTTCCCTGGCGGCCTAGCGGTTAAGGATTTCGCATTGTCATTGCTGTGGCTCGGGTTGGATGCCTGGCTGGGGAACTTTCCCATGCTCAGCAGGGCCAAAAGAAAAGGAAAATAGACTTTCTCCAGCGCCTCTTCCTTCTCCCCACTCCCATCGCTGTATCTCCCACCTTACCCTCTGCTGGTTCCTGCACCCTCAGCCGGTAAACAAGACCAAGTCTCTCGCAACAAGAATCACCTGAGACCCGGCAATTCCACTCCCAAGTATTATTCAAGGGAATTGGAAACATATCTGCGCAAAGACTTGTACACAGATGTCATTGCGTATCCATAATGGCCAAAGAGTGGAAACAATTGAATGTCCATCATTTGATGAATGGATAGAGCAGTTACGGTTTAGCCATACTCTGGCGTTTCATTGGGCGGTGAAAAAGAATGAAATAGTGATCCATGCTCTAATATGGGCAAACCTGACAAAACTGTTTGAAGGCATCCTGTCACCC
>TCONS_00057057
GAAAGAAGGGCTTCTGAAGGCCTGGCACAGCTACAAGGATTCTCCTGACAGTATGGCACATCTGTCTAGCACGTCATGTTTCGGGGAAGCCTTTCCCAACGGTGTCATGAGGCTGGCAGGGTGGGCATTCTGTCCATCAGCGAGGAGCAGATGGAGAGCCAAAGAGGATGAGTGAATTGCCGACGCGCACGCCTGGTTCAGGATCAGCATCCAGGTCTCCTCATTAAGTCCAGTGAGCTTTCAGCTCTGTCATGCTGCCTCTTCTTCCCCAGAGGGCTTGGGAAACATAAGCAACTGCCTACAGGAAATATGCTTCACCTTCCTCACAGACACGGCGTTCCAGAACCAGACTCCATGGAAACAGAACACAGAGGGTGTGTACATTCATGTC
>TCONS_00017120
GGGCGGAGCGCGGGAAGGGAAGAACGAGTGCAGCTCCCGCCAGGCCTGCTGGCACTGGTCTGGCTTCTACGTCGTGGCGGCGGCAAAGGAGAAAGAGGACGCGCTCCTTCTCACTCCACCCAAGCCTCTGTCCTGTGTAATACTCGGTCTATTGAACTACAGAGTTTAGTAGAGAGCGTTAGACGCCAAAAGCCCCGCCCTCTTGCAGAGTCTTGAAGCTGCTTTGAAAACTATTTCCAACTTGAGGATGCTAAGGCCAGATAAATAGAACACCCACTCTCTTCTTGTGGGACTTGAGAAAGTTAAAAAAAAAAAAAATCAGCTCCGATAAGCCTTCGAGGATGTTCCTGAAAGTCATAAACAAGTCAGGTGCAAGGTCAGCAGCGAACAGTGTTTTTCCCAAGGCCACCGCCCAGCTGCAAAATGCCTAACCAATCACTTACCGTGAACCCCAATCTGACAAAAAGCCACTTCCCGCCGCCTCCGACGGAACAGTGCCTGGTTCATGTGGTGGGCACACTGCCTCGCTGCAGTGCGGTCATCAACTGGCACTGCCTGGGCAAAGCTGGTGGTCTTTGCGCATAACTGGTTTCAGC
>TCONS_00095366
GCCACCGCAGCCCGGACCGCTCGGGGCTGCCAGCGCGGGCGGAGCTGAGGCCTGGGCGCAGGGCGGCGCGCGGGGGGCGCGGGGCCCCGACCACCCGGGCTCGGGCACCCGGGCAGGACGCATCGGACCCAGCCTGGAAGGCAATTTGGAAGCCGGTTCTTTGAAACTCAAGTATGAACTGTGCGGCCCAAATCCTCCCTCGCGGGCGCAGCGGGAGGACCAGACAGAGTTGCTGCGGCCCCCGGGCAACGGTTACCTGGGCTGGAGAGTCCAGTCGCCGCCAGCAGGGGCTGGAGCCTCGACTCCCATCAGCGTGTCAGTATCGGGCGGTGGAGGGGGGAGGCCTCAGGACTGGTCTCGGGGCCATCGGGCCTCAAAGTCCTCATCTTCGAAATGGGCTCCTAAGCCCGCCTCGGTGATGAAGTCCTGGGGTTAAAGGAGGTGTTCCTCGCAACCTACAGCGACTGGCCAGAAGGAACCCCGGAATTCATGGGAGCCATTGGCATTGCTATAACGATGACTGTCTCTGCTGAGTCAAAATGCGAATACAAATAGGCTTTGCTGAAGGCTTCCATCAGCAAGGAGAGCCCGCGCCA
>TCONS_00013315
CTCAACAGATTTTTCTGTTCTCTTCCATCATGTCATGAGAAATCTCTCATTTCGAAATGGCAAAGGATATTGAACTCTCTCGAAACAGAAACTTGGACGCCCTTATATCTGGGATAAAGCTGCCAGGAAATTAAACTAGAATCAACATTTGACAGGTGATGCTAAAGATTATACTAGCTTTAGGCCCCACAAAGCATGGATCCGCCCCTGTCTACCAGCAGAGCAGATGGGGGAAAGCTACTATGGATGGGAAAAATCGAGGGACAGAGAACAAGAGTCTTATTTCAGACCACATTCATCACAAAGATTCTTCCAGCCAGCAGACTCTGCTCTATGAAAGAAGCTGCTCACATCCCAACCATGACTCAGGTCCCTGAAGCCACGAGCCCAAGGAATGATCGGTCTTAATGAAAGTGATTGCCCGTTAATCTCCCTTCCCAGGGGACTGAGCCAGAGAGGAGATAGCAAAGGCTCATTCAGGACCTCCTATTTTATATGCTTTATCTCATTTCATAATAGATGCTCACCCT
>TCONS_00013316
GTTTGAATGCCCTGGCTGGGGACATGATTATTCTGAATAAAAGTGGAATTCTCTCCACAAGGAAGAAGAAAGGAAAAGATCTCAGGACGTCTCCAACGTTGCAGCTGTTAAAGATGAAGAGGGCAGAGGTGAAGAAGGCAACTTGGAGAAGGTGGCGAAAAAAGTACATTTTCCCCCGGTCCCTAGCAGTAAAGGAAATCCACATTGACTGAGTACCCTCCCGGGTGAGTCCTGGCCTGGGAACTTTCACAGAACTACTGTCCTGAATTGCTACCACCGTCCTGTGAAGTAGATATCATTATTCCCATTTCACAGATGAGAAAAGCTGAGGCTCAGAGAGATGGAGTCCTTGGTCTAAGATGTGCAAGGTCTAGCAGAGTACTCAGTAAACATTTGTTGAATGAATGGACCACCCAGGCCACGTGCTTTCCAGTCTCCGGTGGGTTGTATCCTTGTGCCCTGTTTTTACCAGCAGCCTTTTTGCTATCGAGAGGAGCCTTCTGCAGTTGAGCCATGGAGCAGTCACAACCTCCAACATGGTCGCAGTAATAAAAAATGCAAAAAGTGGCTGGACCAAAACATGCCTATGCTGTATTTACCCCCAAACAGAAAAGCTACTTAAAAGATTATGACTGATGGGGAAGTGAGATTTGTTTGGGCAAGACCACTTGAAACTGCAGTTGCTAACATTTCCATCAGGGACCTCCCTGAGAGCCAGAATTGATGTGCAGATTGTTTTAGTTTTGCTGTTAATAATATCTGGATGAAAATGCCTGCCAAAACATTTCACTGGAAATGATTTTGGATAGGCTTTCCAAGTACACAACCGGAGGGCAGCCGCCCATGTCACTGCGTTGGCATTTGCCACTTCATCTGGCTGCACGAAAAAAACAACCAATTGTGTCTTCAAGAACACTGTGTCTTCTTGATCCGTCTCAGTCAAAGTCTACTTTGTGTTCTTGTAATTATACGAGTCTGAGAGGAAACGTACAAACAATCATTTCAGGTAATACTAGACTTGATCCCCAGACTTCAAGCTCCTATGGGAAATGATTGGGTCCGGGTTAAATACTCCAATATTCGTTTTAGAGGATTAACACGATGCTTGGCACACAGTGTATGCTACATCGATGCTTGCTGAGATAAACCCAATTACATCAACACAACGCCGACAGCAG
>TCONS_00013317
AAAGGGACAATTTTGCTGAAGGGTTCCTGCTGCTGCTGAGGGTTGTCCATCCATAGGAAGACTTCTCTTGACAGGCCTGAATTGAGGCAGCTGTTTCTTGCGGGCAGCTGGAAACAGAGAGAGGATGATAAACCAGTGGTTTGAATGCCCTGGCTGGGGACATGATTATTCTGAATAAAAGTGGAATTCTCTCCACAAGGAAGAAGAAAGGAAAAGATCTCAGAAGGACGTCTCCAACGTTGCAGCTGTTAAAGATGAAGAGGGCAGAGGTGAAGAAGGCAACTTGGAGAAGGTGGCGAAAAAAGTACATTTTCCCCCGGTCCCTAGCAGTAAAGGAAATCCACATTGACTGAGTACCCTCCCGGGTGAGTCCTGGCCTGGGAACTTTCACAGAACTACTGTCCTGAATTGCTACCACCGTCCTGTGAAGTAGATATCATTATTCCCATTTCACAGATGAGAAAAGCTGAGGCTCAGAGAGATGGAGTCCTTGGTCTAAGATGTGCAAGGTCTAGCAGAGTACTCAGTAAACATTTGTTGAATGAATGGACCACCCAGGCCACGTGCTTTCCAGTCTCCGGTGGGTTGTATCCTTGTGCCCTGTTTTTACCAGCAGCCTTTTTGCTATCGAGAGGAGCCTTCTGCAGTTGAGCCATGGAGCAGTCACAACCTCCAACATGGTCGCAGTAATAAAAAATGCAAAAAGTGGCTGGACCAAAACATGCCTATGCTGTATTTACCCCCAAACAGAAAAGCTACTTAAAAGATTATGACTGATGGGGAAGTGAGATTTGTTTGGGCAAGACCACTTGAAACTGCAGTTGCTAACATTTCCATCAGGGACCTCCCTGAGAGCCAGAATTGATGTGCAGATTGTTTTAGTTTTGCTGTTAATAATATCTGGATGAAAATGCCTGCCAAAACATTTCACTGGAAATGATTTTGGATAGGCTTTCCAAGTACACAACCGGAGGGCAGCCGCCCATGTCACTGCGTTGGCATTTGCCACTTCATCTGGCTGCACGAAAAAAACAACCAATTGTGTCTTCAAGAACACTGTGTCTTCTTGATCCGTCTCAGTCAAAGTCTACTTTGTGTTCTTGTAATTATACGAGTCTGAGAGGAAACGTACAAACAATCATTTCAGGTAATACTAGACTTGATCCCCAGACTTCAAGCTCCTATGGGAAATGATTGGGTCCGGGTTAAATACTCCAATATTCGTTTTAGAGGATTAACACGATGCTTGGCACACAGTGTATGCTACATCGATGCTTGCTGAGATAAACCCAATTACATCAACACAACGCCGACAGCAG
>TCONS_00017307
CTGTCTTTAAATCTATCCACTAACACTAGTGTCTGTAGGTGGGGGAGAGTAAACGTGTTGACCCAAAGTTGCAACTCCCAAGAAGAAACCTCACGTCGGGTTGCAGGAAAGCAACAAACCTCTACAGGCTGGAGAGGAGAATGTGTGGGACAAGCAGGGCCTCATGATTTCAGCTACTTGCTTGGGCCTTCCCAAGCCCCACTGTGTGGGTTGAGGGAGTCCTTTCCCGGTGACCTCCAAAACAAAGCGTTCGTGTTCTCCAACTCCGCCTCTTTCCTAACTGCTGGCTTTGTTGAACCAAGATGACCCACAGTATGGAGCTGCTGAAAGGACGAGGGGCAACATGAACAACAAAATAAGACCACTGGGAGTTCCTGCTGTGGCGCAATGGCATTGGCGTCATCTCTGCAGCGCCAGGATGCAGAGTCGGAACCCAGGTACCTGGGGATCTAATGAATCGTGTGTGACCTGCTCACAAACCGCTTCTCCCTGTCACCCCATCAGTCCCCTGCGAGGCCTGCCTTATGTCTGATGTGATGACTCCTCCCGATACTGACCATCAGAGAGGATCCCTGAGGATCTGGATTTTGTCTTTGCTCTGCTCGGGGCCAGGATCTGGACCAACTCCCTGGCTGTGTGGCTGCAGACCTATCCCTCCCTCCTTCACGTGCTCCTGTTCCTCTTGCTGTGCTCTTACTGGCGACATAGTTAGGCACCTACTGGGAGCAGAACTCAGAGAAGAAAGAGACTTATGAAAGTGATGGCTGTTTTAAATTAG
>TCONS_00099810
GAGGAACCCCCGGGAGGAAGGCGACAGCCCAGCCCGGCCCAGATGACAGACTCTGGGCTGGGACCCCAGGCCACAGACTCAGTCCCCTGCAGGGCCAGCCCCCAGCAGAGGAGCACAGCCCGTGAGCTGGGCGCCCATGGGCCCCAACGTCAGAGCTGAACCTGAAACACAGGGGTCCACCAGTCAGGAGGCCACGTGCTCTGGAAGTTCCCAGAAGAGCCCCGGTGCCTTCCACGCCCTCGACCCTGAGAGAGGAGGCGCCCTCCCAGCACAGCCCAGTAGAGGCGGACATCTCAGCCCTCAGCACACACCGTGGTCACCCAGCTGCAAGCTCCAGCCTCCAGGATCCTGACCTGCTCGGTTCAGCATCACTCACAAGAGCCAACAGGTGACAGCACCCCGAAGGCCCCAGCAGAGTTGAACGGATAAAGAAAACACGGCGAAA
>TCONS_00090512
GCCCCCAGCAGCAGCAGCGGCGGCAGCAGCAGCAGCACCAACACCGGGCTCGGCGTCATCTCGGCCAGCGCGGACCTGGGAGGTATTCAAAGGAGCTTCCTCTTCCAGGAACCCTTCCAGGAAAACTGGAACAGGAAACTGCATGATTATCCCAGTAGACCCAGAACAAACACCAGACAGAATCCAACACCCAGCCCTGAGGTCTCAGCAATCTGGCCTAGACCAGAACTTCCCCAGCCTGACAAAAGCATCTACGAAAACGTGACAGCTGCCGTCACACGTCATCGCTGACGACTCCCGCTCCCGCTGCCATCAGAGCCCGACCTGGGGTCTGCTCTCCCCGCAGCTCTTCGATGCCGCGCGGGACAGTCAAGCCACTTCACACTGAAATGAGTAAAATGGTCTTGATTTGTAAATGACCCGATCATCTATGTGGACAATTGGACGGAATCTACAAGAAAAAGTCACCCAAACGAAGCATTAGTGCACGTGGGAGGTGACACAGCACCGTCAGGCCTGAGAGGGTGCTGCCCGCCGCGCGCGCGAGGCAGGGCAAGGGTGTGACCCTTTTGGAAAACTCTTCAGCACGGTTTCAAAGAGCGAGGCGCACACCGAATCGAGGTGCGTGATCTCGAGTTGCACCCCGGTATTTACCCAACAGAAATGGAGGTACATGTCCTCGCAAAGATTTGTACACAGATGTTCACGGCGGCTTTATCTGCAAAAGCCCCAAACTGGGAACCCCCCAAACGTCCACCCACAAGCGATGGGCAGACGGCCTGTTCTAGGGCTGACCAGCCCGGAAAACCGTGAACTCCACACACACACACACGCCACAGGCACCGTGCAGGGAGCCCCAAAGGAACGACGCTGGTGGGAGAGGAGTACATCTGTGCGACGGCATTTGTACAACATTCTAGAAAGGCCAGCGGATCGATGGTGGCAGAAGGGGGACCTGGGGCTGCCTGGGGTGGGGCTGGAAGGGGCATGAGACGATTCTGTGGCTGATGGAAATACTGCAGCTATAGTTTCATGGACAAACATGCCAAAACTTATCGAATCACATTTTAAACAGTGAGGTTTATTGTTATCAACTACGCTTCAATAAAAGTGTTATTGAGGAGTTCCCGTCGTGGCGCAGTGGTTAACGACGCCGACTAGGAACCAGGAGGTTGAGGGTTCCAT
>TCONS_00013004
TGCCGCCGCTGAAGCCTCTCCAGTGGTGGTCACTCTTTATCACAGGAAGGATGAGTCATGACTGCCAAGCTCTTTACACACTGCAGCTGAAACCAGCCCCTCAACACGCTGCTGCTGAATGAATAAAGCAGAGTGATCAGTGTCCAGATGCCACTTGCATCCCTTTGTTCATGGAGCCTTCCCCCATATTCAAAGCAAGAAGTGGAGTGTCTTCAAATGTTTCTCTGGCTGTGACTCTCCTGCCTCCTTCTTTCACTTATAGGGATGTTTGTGATTGCACTGAGTCCAGCCAGAAACTCCGCACACCCAAGAGGTCCCCGTGGCCACCACAGAAGGCAATTCCTCTCAGGTTCCTCTTTACACCAGGGCTGCTCTTCTGCCTGTCGAACCCGAGCAGGACCCTGCGGCCCTTCCCCTCCCCCCACATCCTCTGCCTGCCTTTTCTCCGTAGAAGAACTGTAGTCAAAGAAGTTGAATCAGAAAAGTGAGCAAATGCAGATGCAAAGGAAAAGAGTCAAATAAGATCAAATAATAATAGTTGTGTCATTAAGCAAAGTCAAAGGACTTCAGTTCCTCCTGAAGGGCTATAATAATATTCTGGGCCAGGTCCTGTGAGCTGTCTTCTAGATACTGAAGCCCCCACCGGGTGGAAGACGTTACGTACACGATGACCAGCCGCCACAATTCCAAGAACTGGCCTCAAAGAGATGGGAACAAACCGACCCTGGAACTGAAGATGAACTGTGCTTAAAGTAACCAAGATGCCGCTGATCAGACCACCACGCGGCCAATTTCAAGAGGACGGTCCGCGCTGACTGCACTGTCTCTGCATGCAGTCCCCTCCCTCTCCCTCTAAAAGCTCTTTCCCCACCCGCGATTGACAGTGGGGGGAGTGGGCCTTTGGACAGGAACCTGGCCCCCCCGCCACGTCTGGGGGCTGGCATCCAAAATAAAGCAAACTTTCATTGCCAC
>TCONS_00013005
CCTGCTCAGACCGTTTGCCGCCGCTGAAGCCTCTCCAGTGGTGGTCACTCTTTATCACAGGAAGGATGAGTCATGACTGCCAAGCTCTTTACACACTGCAGCTGAAACCAGCCCCTCAACACGCTGCTGCTGAATGAATAAAGCAGAGTGATCAGGTCCTGTGAGCTGTCTTCTAGATACTGAAGCCCCCACCGGGTGGAAGACGTTACGTACACGATGACCAGCCGCCACAATTCCAAGAACTGGCCTCAAAGAGATGGGAACAAACCGACCCTGGAACTGAAGATGAACTGTGCTTAAAGTAACCAAGATGCCGCTGATCAGACCACCACGCGGCCAATTTCAAGAGGACGGTCCGCGCTGACTGCACTGTCTCTGCATGCAGTCCCCTCCCTCTCCCTCTAAAAGCTCTTTCCCCACCCGCGATTGACAGTGGGGGGAGTGGGCCTTTGGACAGGAACCTGGCCCCCCCGCCACGTCTGGGGGCTGGCATCCAAAATAAAGCAAACTTTCATTGCCAC
>TCONS_00013006
CCTGCTCAGACCGTTTGCCGCCGCTGAAGCCTCTCCAGTGGTGGTCACTCTTTATCACAGGAAGGATGAGTCATGACTGCCAAGCTCTTTACACACTGCAGCTGAAACCAGCCCCTCAACACGCTGCTGCTGAATGAATAAAGCAGAGTGATCAGGGATGTTTGTGATTGCACTGAGTCCAGCCAGAAACTCCGCACACCCAAGAGGTCCCCGTGGCCACCACAGAAGGCAATTCCTCTCAGGTTCCTCTTTACACCAGGGCTGCTCTTCTGCCTGTCGAACCCGAGCAGGACCCTGCGGCCCTTCCCCTCCCCCCACATCCTCTGCCTGCCTTTTCTCCGTAGAAGAACTGTAGTCAAAGAAGTTGAATCAGAAAAGTGAGCAAATGCAGATGCAAAGGAAAAGAGTCAAATAAGATCAAATAATAATAGTTGTGTCATTAAGCAAAGTCAAAGGACTTCAGTTCCTCCTGAAGGGCTATAATAATATTCTGGGCCAGGTCCTGTGAGCTGTCTTCTAGATACTGAAGCCCCCACCGGGTGGAAGACGTTACGTACACGATGACCAGCCGCCACAATTCCAAGAACTGGCCTCAAAGAGATGGGAACAAACCGACCCTGGAACTGAAGATGAACTGTGCTTAAAGTAACCAAGATGCCGCTGATCAGACCACCACGCGGCCAATTTCAAGAGGACGGTCCGCGCTGACTGCACTGTCTCTGCATGCAGTCCCCTCCCTCTCCCTCTAAAAGCTCTTTCCCCACCCGCGATTGACAGTGGGGGGAGTGGGCCTTTGGACAGGAACCTGGCCCCCCCGCCACGTCTGGGGGCTGGCATCCAAAATAAAGCAAACTTTCATTGCCAC
>TCONS_00039638
CTCTGCTTCCCCAGTCCTCGGTAATTGCCCAACACTCAGGAGTTTCACATCTCCTGTCTCCGGCTAGAGCCTCCAGAAGTCCTAGGGGCAGGGCAAGCTGGTCCCCAAAAGAGGATCAGAACACCAGAGAGACCAAGAAGGCCCTGGACAGGCCAGCTCACTTGGTCCAGCCCCAGGCCCCACACCTGTAACAAGGGCCGTGATGACAGAGGTCTCAGCAAACAGCCCTCGGCCAAGGAGCTGGTGCAGCGAGGAGGGCAGGGGCCCACGCGCAGCCATCCTCCAGAGAGCATCAGTCTAGGCTGCAAGCTTGAAGCAGAGCAGAGAGTGGGGAGCAGTTTTCAGAGTCCTTCCCTCGCGTGGGATGGAAGAGAAGCCGCTGGGCATAGCTGAGAGTTGCCTGTCCTATAAAGCGAA
>TCONS_00013558
GCCCGATCCCTTCGCAGCAGAAGCAGATGTTCACAAAGCAACTGACCAGGCCAGGTGTGTCCTTCAAGGCTACCTGCATTCAACAGAGGCGACCACAGCCCAGACCCATCCTTCTTGGGAGAATTTCAAGATGCTCCACATAGTGGTGCCTAGCGCTCTGTGCACTCAGAGGCTAGAAGAAAAGATACAGAGGTCCTCTTTCAAGGAGAGGCCCTGATGTTTCTATTCTTACAAGGATTCTTTGGTAATAAATACAGTGAAAACACCGTCACCGTAGAGATAATACTTAATGCTCAAGAGGTACGTAGCAGAGATTGCATTCCAATCAAGGACTTCCGTAACCCTGTCTACCAAGCCAGTATCACCTGTAGGCCAGTTCACCTTCATCCAGTCACTTTACAGCACTTGAGTGTTTGCTGTCCGCTCAATTAAAATCCTACTCTGGTGGGAAAAACCAGATTTCCAAATGGGGACTTTATTGATTCAATAAAATTTAAGAAATTCTGCTTATGGAAAAACTCATTAACCCAAACTAATAAATACGAGTTTACCC
>TCONS_00071770
AATGGATGCTGACGGACTTGGTCCTTGGTCCCATACCTGACAAGGGATCACAAAACCTAGGAGGACAGGTGAGAAATTGGAGAAGATAAAAGGAACCGTCAATAGGTCAAAACGACGAGCTATTAGCAGACCCAAGACCTCAGTCAAGGCTGGATGTCATTGCTAAAAAAAGCTTCCTAAGAATTTTGCATTGGTTATTCATATCACATATGAAGAATGTTACTCATTTTAAGGAAACAAAATTAAATAAAAACGTTGAAGAGGGTCTAGAGAAAGTGTCCGGAGAAAGACATCAGGAGAGTAGAGGGGCTGGAAGCCAAGCAATAAAAGGCACAGTTGACTAAGTGTAAGTACTTAACATGAAAAATAGAAGATTTGCGTGGATAGGGGAGATGTCTTTAAATAAAGACCTAGCATGAACTGGAAGCTATAAGCAAACAGATTTTAATCCTAAACAAATTTCCCAACAATAGAAGTTTCATGACAAAGAAAAG
>TCONS_00042055
CGGGTGGCTCTCTCTTTTCCTCCAACACAAAGCTCGTGCTTACTTTTCATCCTCCTGCGTTAGGTACTCCTACGCACCCCTTCCCCTGGAGGCTGATGCGGCACAGAACCGCTTTGTTCCTTCCTTTATTTTCGGTCACCCTGTTTATGTTGAAACTTAAAAATAACATTAAAGGAAAATATGAGGTTTCATTTTTATCAAAGGAGGACCTAAGTTAAATAACGAGTTGAAAAACAATACTGAAGAATCTGTCTTAATGTTTTGTGTCTTCACGTTTGTTAATCTTTTAACCAGTTCTCACTGAACAGTCCTGTGTCCGACGCTAAAGGCGTTAATGAACCACATGGTCGGTAGGAGCAGGGTATCTGGGGCCTGAACGCCCCTAAGCAGGATTATAATTGGAGACTGAAATTACTTCAAGCATTTGACACCGTCTCAGCCATTGTGTTCTTCCCATGAGTTTGGTGAGCTCTCCTGGACTTTGAGTACTTATGAAAGCGTCTCTCACTGATACTACCTGAGAATAGGGAAGTTCATTCAGGACTCTTGGAAAGTTTCCTTAACCAGACTTTAGGCAGGTTAGGGAGCTTAAACTACCTCGTTCCATCTAATTGTTATGAAGCATGTATGAGTGTTCGTATGAATTCACTGTCAGTTTCCTAAGCCTATAAGTTCTCCAGTACAGGGGTCTTAACCAGAGCTCTGGGTATTTGTGAATGGAAATCAGTACCATGAATTTAGGGAATTTTTTTTTTAATCACATCTTTATTCTCATTACCCTCTAATTGAAATTTAGTGTTTCCTTTCATTATGAAGGTAGAGTGATATTATAGTGCTACCTGTAGTGCCCTTGACTTTGTCACTAATAGAAACTATATTTCATGCCACATTTCAGTTGTGCCACATATCTTGAAATGTCACTTGCTTTCATCCCTACTTTGATATTGTTTGACCTAATGCTAAATTTTGTTAATTAATGTAGTAATAAAACTGCCAGCATAGTGCTGTATTACAAAGTTGCATTACTATTATATATC
>TCONS_00036308
TGGTGATATGAATTTCTACCAGTCATTTGATATCTCTGTTTGTTGATGAGAATAAAATCATCTGCCCTCCCCAGACCTGGCAAGGCATAAAAACATCTTCAAGGGGGTGGGGAGAAGAACAGCCACCTGACAAGTGGTTCTACTGCTTGGTTCAAAGAAGCAACAGTCTGCTTGGGGACTTTGGAAAAAGCCCACCTGAGTTACAGGATTTTGGCAGAAGTAGCAAGAACTGAGGTACAAATAAGAAGGCTGACTCTTCCTTTCTCACTCATGTGTCTGCATTTTCTCCTAATTCCCCTATTGTGCTAAAGCCATCATTCATTACATCTTAG
>TCONS_00015658
AGATATTATCAGGGCTTTATTCCTTTCCGGAGGCTCTGGGGAAGAATCTGTTTCCTAGTCTTTTCCAGCTTCTGCAGGACGCCTGCATTCCTTGGCTCATTCACCCTGCTTCCATCTTCAAAGCCAGTAATGGGCCACACTCGTGGCATATAGCCAGGGATTGAACCTGCGTCCTCGTGGATACTAGTCAGATTCGTTTCTGCCGAGCCACTATACGGGAACTCCCATAAGAAGTTTTAGTAACAGTTTCATTTGCGGTCTCTAGATTTGGTAAATGTATACCAGGATTTACCTCTCTTCCCACACAGGATAAATTTTTCCTATACATGGTATAATCTCCATAAAATGTTTCCTGAGAGTTGGGGGTCTTAGTGTACAGCACTAGTCATGTACTCCAACATATCCAGTCACTATTTTTTATATGTGGTTTAATTTATAATTGTGCAAATAAAGCCTCTGTTGAGCCACCCTCTCAAATTTGACCTCGTAGGTTGTGTAGAGGATTAAATAAAATCATTTCTGTA
>TCONS_00036662
TAGAGATTGGGGGGCTTTCCATCTAGGCAGTGGGGTCCTGACTGCTGCTATCCGCCCCTCGGAATCTCGAGAGGAAACAGGGCTTCCTTTCGACTTCTGAGCTCAGCTGGACCCCACCCGGGGCCCCAGGGGACGTCCGCTCAGAGATGGAGTGATTTGGAAGCAGGGGGCGCAGACAGCCACTCCCAGGCCCCGGGGAAGTGTAGGGTGTCGGGCCGGGTTCACCGAGCGGTCCAAAGGGGTGGGAGCCTCGAGCCCCGCGGTGGCACGCCGGGGGCGCGGGGCGGGGGAGACTCTTACCCGGAGGTGCCGAACAGGAGGCGGCGGTGGGCCCTGGAGGCTACTGTAATCCACTAGGCGCTGCCGGGCTGCGCACGCTCTGGGCTTCTTCATGTTGGAGAAGGAGCCGCGTCGGAACCGCGCGGCTCGGTCACCCGGAGCAGGCCGGCTGCTCCCGGCGGGCGGTGCCGGCGCCGGCGGGGGCCTCGGTGCCCGGGGCTCCTTCCGGGCTCTCCCGCCCGCCGGGCTCCCTACCGGCTTCGGAGGCGGCAGCGGCGCTGCCGGGGCGAAGCGGCGGTGGGGCCAGGTTGAGCGCCGGGCGGGAGACGAGGCCGCCGCGGACCCCGCGATCCCGCAGCCGGCGACTGGAGCCCACCTCTGCAGAGACAAAGATGCCTGAGGATTCAGCAAACACTGAAGAAGCAGAGGACACAGTTTGGATGTGAAAGAGCAACACCTTCTGCACTGAAGAATAATTAGACAATATTTTTAATTATACAAGAAAATCCAGCATGTTGTTGGACCCTTCCAAGCTAGAGCACTTTATATGGGTCTATACATGTGGAACTGAACAGAGATTGTTTAATTCTAAGATATTCTGAGAAAGAACCTCAATTGTCATTTTTCCTCTACCTAAAAAAAATGCACAGCTTTATGACCGTCCTTTTCTGCTCGGGGAAGAGGGCTAGGAAAAAAACTGCACTTTTGAAAAGGCAGCCATATTTGCATTTTCCCCTCTTGTGCAGAGGTAAGCCATGTGCTAGGCTTTGTGGAACTTCACAAAATGGCAGCCCGTGAACTGACTTTTCTCTAGGAACCATTGAGACCCACACCCCCTTTTGTGTGTTTCTGGTCCATGAAAACAGAGAATCTGATTCACTTCGAAGGCTTGGTTATTTCATTCCGTGTTAACATTGG
>TCONS_00034524
AGAAAAAGAAAAAAAAGGGCACAGGAGGAGAGGGGGAGAAAAAGGGAACTCCACGCCAATGTTCCACCTGGCAGAGAGACAAGAATGATCGCAAACTTCAGCCACCAGGCGGGGATGAGTTTGAGGAAAGAGATCCAGAGGCTGCGCTGGCTGGTTCTGCCAGGAACCCGCTGTGATGGGACCACGGTAAGAAACCTGCGAGCTCTGCGGGTCGAGTTTCTTCATCTCTGACATAATGAGGGTGGACCTTGTGGCCTCTATGACACTTCCAACTCTAACGATAGTGGTGGTATCGAGTAATAGCAGCTACCGTTTATTGAGCATGTACTACATGCCAGGTACAGAGCTTGGATTACTGCATTTAATCTTCACATCAACCCTAGAAGGTAGGCATTACTGTACCCATTTTGTAGATGGCTAAACGGAGACTGAGGTGGAGAAACCAGCCCAAGACCACAGAGCCAGTAAGTGGTGGAGCTGTAATCTGGAAGGAATTCCTACTGAGTCCTGAGCCCACACCCTCAACCACTCTGCCAAAAAGTTACCATAAAGCATCATCTCTTGGTGTGGTTACAGAAACATTAAACATGGAGACAAAGCAGAGGTGCTCTTTAACACTCTCTTGAGATGCTAATATTCTAC
>TCONS_00034525
AAAAAAGGGCACAGGAGGAGAGGGGGAGAAAAAGGGAACTCCACGCCAATGTTCCACCTGGCAGAGAGACAAGAATGATCGCAAACTTCAGCCACCAGGCGGGGATGAGTTTGAGGAAAGAGATCCAGAGGCTGCGCTGGCTGGTTCTGCCAGGAACCCGCTGTGATGGGACCACGATTGTCCTTTGAAGACAGCGTTCTAGCGGGGTGGTATTGCTGGTGAAGGGTAAATACTATAGTTAAATGATGACATAACAACTATTTTCACTTAAAGTTATATCATGTCCTCCCATTATGTTTTACCTTTAAATGTGCAGTACCAAATATTAGTGTATTAGCAAGGAAATGTCTTTTTTTCTTTTTTCTTTTTTTTTTTTTTTTTTTTTT
>TCONS_00099000
GGGGCTGAGACTGAGGCGGCGTAGGTGCAGTTCCCCTCCGTTCTTTTCCAACCTAGACCTAATTCCCCATTGCATTCTTTAGAGTTTTCCTCTTCTAATCCTCCAGAATTGTACTGTTTTCTGGTACCCGTTTTAAGCAGACCTCTCCCTGGGGGGCGGCCAGGCAGGCCTGCCCCCTTCTCCACAGACAGGTGGTCGTCGTGCTGGCGTCCGTCAGGGTGACCCGTAGTGGGAGATCTCAGGACCAGACGAGGACTTTCGGGCCTTGGCACCGCCTTGGGCAGCTGGGTCAACTGGTGAAAAACAAGATTGAAGAAGACGCTGGGGGAGCAGCAAACCGCTCAGGATTCCAGAAATCGAAAAACAACCGAGGTAAAAGAGTTCCTGATCTCTAAAGCACACTTTGAGTTCTCATTCTCCTCACTCTCAATATGCTTGTGCCTTCTGATCACTCCCACCCCCAAGCATTGGTTCAGAGCACTGGCGGAACCTGTGGATGGATATGTTAAATTCAGCACATCCAAGACCGACCGACCTCATCTCCTTCTCATAATCTCTCTTCCATTCTGAAGAAGATGAAGACAAAGATGAAGGAGGAGGTGGGGAGAGGAAGAAGGAGAAGGAAAAGTGGAAGGAGAAGGAGGAGCCGGAGGAGGGGAACAAGAGGGGAGGGGGGAGGAAGACAACAAATCTCTTTTTTGCTTTTCTTCCTGTTTCTTAAATGACTGAACTCTCTTTTATGTGCCTCCCATTTTGTTTCTTGCTCTGTAAATCCAATAGGTCTCTCCAACTTGTGTCTGGCTACCTACTAACTTGCTTTTAAAATTCCACACGTCTTTCCACCCTTGAATCTACGTTTTAGTTCAAGCCTTGAGCACTATTCTGTAGACTATTCTATGAACCTTCTGAGTTACCTTCAGAATGTATAAAAATGATTCAAAGGTTGAGAGTGAATCGCTGAAGGAATCGTCTGTGGTTTTTATTTTCACCTAGGGGTTTCCCATTAAAATATTGCCCTTAACATTCTTTTGGTGCAAACAGCAAAT
>TCONS_00035839
GAAAGAATAGATAGGAAAGAGGGGGTATCAGTTAATGTTCAAAATACTGTCCTGCCACATATGTTTATTGTTCTTTTCTCACCACAACTTCACAGTGGATTTGCTGAGATCCCACTCTTTTTGAAGGAAACTACTCTGGACCAATGGAAATGGTTAAACCATAGGATTATATTACTTTTCGTTTGTGGGCACATCCAGGTGGAAATAAGTACTTGCATTCTTATCAGCAGAAGGAAAATTTTTAGCATATAGGAAGAACTATTGTCAGCATCTGTGGAAAAAGCCTTAGCTTTACTCCCCCATGGAAGAAAGCAAACGAAAGCCGCCCCATGAATTTAACTTGATAGATGTTGATTCTCTGCCTGAAGAAGAGAACCAAGCTGGGAAAGCTGGACTGGAAAGTAGGAAGAGTTTGCTTCCATAAG
>TCONS_00035838
CTGTGCTAGGGGAGAATCTGCCTGGACTGCGCACTGGAGGAGTTTAAGGTCTTGGAGCCTACGTCAGGTGGAACATGCCCAACTTACTGGTCACCATTATAATCTCACCAGGATACCATATGGTATTACCTATCCAAAAAAAAAGAAAAGAATTAAAGAATAAAGGCAATGCAAAACGTTGGAGAGCCAATCTGAAATCAATTGACAGGCATGAACATTTGTTAATAACATGAGTATAAGCAGATGGAGAAGGAATTGTACTGAACATTCTCCAAATATAGAAACAATCTACTGGAGAAAGTCAGACAAACATGGTAAAGGCGTTAATGTTACAGTGTATGAATTAAACTTCAATTTTAAAATAGAATGAATTTTTGAGAAATTAATGGCG
>TCONS_00048754
GATTTGGCTAAGAGTGCGAAATAGGTGGAAGCGGGATGTAGCTGGTCCGAACTGCTCCACCATGACCCAGAAGTTTGCTGCTCCCCACATGAAAACGTTCTCCCTGCTTTTTCAAATCAGGTCACCGTTTCTATGCTCCTCTTAGAACACTGAACCTGGATGAAAGGTCGCCAAAAGCCCATCTTGAAACATTTGAAGAGGCCCAATCAGAGTGGGATCAAGGGAAATGTCTACACTTCTACAAGGAGCCAGTTTGGGATCAGGATATGCTGTTTTCCCTTCAGTTTCTATTTAGTGTCTTTTGAAATATTTCTTGAAAGTCAGGATGGAAGGAACTGAAGGCGC
>TCONS_00082475
CAGGAAGCCCTATCCGCCGTCCCCGCAGGCTCTCCCCGCAGGTGCTGGAACTCCCAACGCTGCACGTGGGACCGGAAACGCCGCCAGGACGCACAGGACAGGATGCTTGGCAGCTTCCATGGTCGCCTGGGTACAGATGCTGCTCTGACTGCCTGATCAGAACTTTAAGAGTGCATTGCGGGGAGTCTCCAGTGGCACAGATGGCTGAGGATCCGGCCTGCTCACGGCCTTGCTGGGGTCACTGCTGTGCCGTGGAGTCAGTCCCTGGTCCCAGAACTTCTGGATGTTGCAGGTGCAGCCCAAGTCCCTCGCACACTGTGTTTCGAGACACGGCCACATGCGGAAGCAGTAACTAAATAAAAGTTTTAGACTATGTCGACTCATCCCCAGCTCCTTCAATCTGCCCTTGTTTTCCCAGACTAAACTTTTAAAAAACGCATCAATAGTTGTAACAGTTGATGTAACTTGGATTTTTTGTCTGCTTCTGAGAGCAGATTGGTTGACCTCGAGCTAACTTGTCCAGCGTGGTGGCCGCCCGCTGTCACGCCCCCTGAAGGTGCTGGAAGTGTAAAACACAGGCCAGATTTTGAATAACAAACACATCAATCGTTTTAAAATTGATTGTATGCTGAAATGAGAGTATCTTGGATATGTTGGCTTGAATACAACGTGTTATTAAAATTAATTTTACCTTTTTCCTATACATTAGAAAAATACGATACCTTGAAAAGAAGCACAGGCGGCTTTTGCATTTTTGCTTTTGTTCTAAATTGTAGCCTCTACCGGCCAAAAGTACATAATCACCTTCCAAATGAGCTCTCATTCCAAGCAGGGAGTGACTTTCTTTGGAAAAACTTGGCTTAATAAATTTTAATTGCTAGTAACACTAATAAACTAAGAGGAGATTAATTTACAATTATAGTTTATAAGAAACGAGCAGTACAAAGCTCTAAGAATGCAGCCTAATACATACTGCATAAAAATTAATGCTACCCTGTTATAATATAAAACTGCATGATTATATATCTGTCTTCACCCTTGCCTTCTTAGCATCTGGTAAATTGGCAGAGGCTTGAAATATAAAATTAACTTCTTAACAACGAGGCCTAATTAGTTCTAAC
>TCONS_00005751
GATAATCTGTGTTGTGTTAAGCTGCTGTTCTGAGCTAATTCTTGGACAACCTTCTCCACCTGCCCATGTCAGCAGGAAATTTGGTGTTTCCTTCTGAAGCCTTTGCCCACAACTTGAATTGTATAGAACTTGTTCAGTCTACATGGGTTGGTCTAGCTTTTAGCTCCAGGATGTTTGTGCTGCCAATGCCCTGGCATGGATGGCAGCATCCATTGTGTTCTTGTCCGCTGTGGTGATGGGGCCCTAATGAGCCCTGCACTTGCTCTGGGTACAACTCACCCTTGGGCTCCAAGGTGCCGGCTGTTTTCGGTTATATGCCAAGGATTGGCTCTTGCTTTCCAAACACAGCAACTTCACCAGGATGGCTGGTCTGAGATGAACAAGTAGG
>TCONS_00057458
AGGGAATTGAGATGTAGGTGACTGATTTGGACCTTGAGAAGCTGATGGGATGTCACCCTGCTCTTTCTGACAGTGGGAATGAGTCTGTGGAGAGGGGGCTTCCTGTGACCCCTGCCGGGCCTCCCGGAAGCTCAGCTCGGTCCCCGAGAAATGAGATGGGAAGGCATCGCTGACACTCGGTGCGAGAGATTGATTATCTGGGCCCGCGTAGCCTCTCTGGGCGAATTTCCCAATCAGAATGAAAAATCGCTCACGGTCCCGTTTCCCCCCTCATTCTGCATTTTAGGGCTGCAGTGAACTTCGAACTCCATCCGCCTTGCCTGATCGAGCTCGTCTAGGCGGCTTCGGGCTGGTGGCCACAGCTCCTCTGGGCTGATGGGCAGATGCTCCTTCCTCCTGCGTGGGGCAGGACCCAGGGGGCAGGCGGAAACCACCTCGTCTCTGAAAAAAAAGAAGACAGTGCCCAGATGCAACTCAGACAAGAGAGGGCGAAGGAACTGAGTCAGTGCACTGTCAGACAGCCCCTTGGGAGGCTGGTCTGCGCTCCAGCGATGCTTCATGGGAAGGTGGATGACACGACGGAAGTGTGTGTAGAAGATGCAGGTTCTGTCATATGGTTGAGCCTGCGCTACCCCGTGAATCCCTGACTTTTTCTCAGAACTGCTGGCCAACTGATTCTCAAACCCA
>TCONS_00057901
CTGGTTCTGGGAGAGGAGCACTTACACGCGGGGCCCAGGCTGGCCCCAACACCTGTCCCCGGCGTCCTGAGCCTGGCCCCTTGATTGCTAGCCCTAACTGTAACATTCAGGGTGGCCTCATTTCCAGAGGCCCCTGCGGGGCGGGGAGGCCTCCCTCCCCACCCCGGATTAAGCAGGGCTCCCTCCCAGGCAAACACTTCAGGGAGCCTGCTTTCAACCCATGATCCCCTGGTCCCTGGTGGCCTCTCTCTCATCCAGCCTGCACCCCCACCAGCCACAAGACCCCCTCCAGGTGCAGACAGAAGCAGATTCTGATGCCGTCAGGAGCTCAGGCCTTGGTGTCTGGGTGACACCTGGCCAAGGGAACCAGCCCCTTGGGCAGCCACTTTGAAATTCTGCTACTGTGGAGCCCAGGTCCCTTTTGGATTCTTGCAACAGGAGGGGGGTTAAAAGTGCCCTCGCCCATGCAGGCTGCCCCGCAGAGCACTGCTCACTCTGTCCTGCCCGGGCTTGGCTCCAACACCAGACAAGGAGGCCCTCAAAGTCCAGGATGCCCAGCGTGGGCCCTGCCCAGGAGAGGCTGCAGAGGAGGAGATGGATTCGAGAAATACTCAGCAGGTGACTGAAAGAATCAGGGACTTCGACGTGGGAGTTAATCCCCCAGCCGCACTGACCCCAGCCAACCCGCCACCTCGGGACCTATGTGGATTGTTCCAAGGATGGACGTGTATTTCCACCCACCCCTACACGGACGCTGCACCCGCCTCAAGGGGCATCTCCAGTCCCTTGAACCTGGGCTATCCCAGGGCTCGCTCTGGCCACAGACTGTGGCTGCAGTATTGCTCCGATGTTCTGACCTGCCAGCTGCCAGTTTGCATTCCTGGGATTCTCCCTGCCGTGTAAAGAAGCTTTGGCTGGACCCCTGAGCAAGGAGCGGCCTCCTGGAGAGGAAATGGATGAGCTGGCTGGAGGGGAGGTCCCGCCAGCCCTCCGCTGTTCCTCCCACCCCAGCCGTGTGCGTGAAGCCCCAGCTGGGTGTCGCCACATGTGAGGGACTCCAGGTGATGCAGACGGAGCAGAAGAACTGCCCAGCAGAGCCCAGCGCACCTACAGGCTTTCGGGAGGTGATCAAGCGTTTATTGTTTTCACCCTCAGAGCTTCGGAGGCGTTTGGTATGAGCAAGAGGCACATCGCAGAGGCTCAATAAACCACGTGTGTACAGTCGCCCCAAATGCAACAACTAAAAAGGACCTCAGTGCTCTGCCCTCCAGCTGCCCAGTGTCCCCAGCAGGAAGGACCAGACGCCAGGCTCGGGTGGATCAGGGATGACCCAGGGTGGCTGCCTCTCGGCCCTGCATTGGGGGAGTGCACTCAAAGGGGGCGTTCTCCTACTGCAAGGGCTTCCTGGTTTGTGCTGCTGGGGGTGTGAGGCTTTCCCTGGACCGGAGAGGGGGCCTGTCCTGAGGGAGGCACAGGCGGACCTGGAAGAGGCCAGACCACTGTGTAGCAGGGAGATTCGGGCCCAGGGTGGGGGTCCGTGAACTGTGGGGACTTTTTCGTTTGCTAGTAGCAGACAGGTGTCTGTTAGGTAGCTGGTGGCAGGGGACGTCACCAAGTCACTAGCACTCTCCCTCTCTGCTCTGAGTCCCAGGCTGTGGATCTGGGGCCTCCCTCTGCTGGGGTGGGTGGGAAGAGCCTTGCGGCCCTTGGTAGCACCCAGAGCTTTCTGTGCCCCTCCTTGGAGACAGGATGTGATGGTTTCCATGGAGCTGGGCCCTGTTTGGTGACACGGAGCTGGGCGGGCCTTTGGGAACATTTAGCCGCCCGCCCTGTGTGAGGGGGTGGGTGGGAGCCTCACCCTGTCCCATGAATCACCCCAAAGCTACACGGCAAGGTAGCTCTTTGGGAGGAGACTATCCCCCAGGGCTGGTGGGTCTCCCCCCTCCCCCAGAGCGCCGCAGCACCTGGGCATCCTGGCTCCACTCCATTCACGCCGGGTCACCTGCAGCAGCCCCAGGTCGAGTGCAGGGCCAGGGGGTGGCTCCTCAAGCCCTGAGGCTCGAGAAGGAGCCCCCACACCTGGGCCTGGGGGGCCAAAGGGAGCCTGCTGGAGCCCCAGGTGGACTGTGGCTATGGACACCCCGGTACAAATGTGACCTTGTCCCAGATCACACTGGGAGGGAGCACTGAGGATTGCCT
>TCONS_00069080
AAGAAATCAGAGTTAAGTTTGGTTAATTTTTTCCCTAGCCATGGACCACTAATACACCAGCAGGCGCACCAATCTGACTCAGGAAGGAATCCATGAAGTGTTCTTTCCCTACCCCCTCAGTCAGAGACGCGCGCGACTTGTCTAAACAGACCTTACAAGTGAGGCATATGGGAGGGCACGTTTTAGAATGTCTTCGGGAGGAAACCTGGATGACGAATGCACTTCAGATTACAGAGATTCCTTTGTGTTTTGAAGAAATAAGAACCAAAGTGGCCAACTGTCTTGAGTTCTTGACCAGTCTTTCTGCAAAAGGGCCGCTCAGGCCACCATCATCTGTGGATGGGGACCCTGAGTCAGACCGTCTGGGAATGAAAGGCCTTGTTGCTGCTAATAGCTGCCGAGCTCCGGCGCTGAGAAGGTGTGGTGACAGCTTCGGGCAGGAGGGGCTAAAGGAATAAGACCTGTGTCAGCAAGTTGCTGCCAGACATTGATGTTACAACAAGAAAGGTGTTTTCTAAACAGTTACTGGAGGTCAGATCCATACTTTACCTCCAACCTCACCACAATCTGTTACCTGCAACTGCAGACAGGAAATCTCTGCTTAAAGAAGTTTTTTAAAAGTCACACAGCAGGAAAGCAGCACAGCCATGTTGTGTATCCAGAACCCAAGGCCTGAGCCATTATGAAGGAAGAACCATCTTGAGAATAAAGCTTCAGAAATAAGAGCACATCCATCAGGAAAAGAGCCTGAGTGAATTTAGTAAGGACATGCAGTACAAGATTCTTCTTCTCACACCTATCACTGTGTCAGCTCCTCTCATGAGTGGAGGTAAGCGGGTGTCTGGTGTCACAGTAATTCTACAAGTGGCCATAAAAGGCTGAGCACTCCCAGCTACAAGACACCCCTTGGGAGGCGACTATGAAGCACTGCTGAATCACCCCATGTTCCTCCACTCACTGCCTCCACTGGACTCGGGGCAGGGCAGGAGGCAAACCCCAGCTGCCCACCACCAAGAGTACAGAGTTGCAGAGACCAAAGGACCAAGGCCTTCCCTCCTACACATCAGAGAGCATTGTTATGATCCAGGCCATCCAGAATATGAACTCTGTGAGGGAGAGCATTTTTGCGATTTTGCTCACTGCTGTTATCACTGAACCCAGAACAGTTCCTGATTCAGAGCAGGTGCACAATAACGACCTCTTGAATGAGTGAATGCATAGGTGATGTCAGGGGTTCAGGCAAAATTCTGTTGGAATGTGAGACTAAAGCCGTATCAAATGAAAATGGACTGAGCACCACAAAGTTGGCAGCAGAAACACACAAAATCCAAGAATCCTACAATGGAACCTGGATGCCTTCGCCTTGGCCACACCTGCTCTGGACCCTCCCTGCACAGGCCCTGCCCAGCAGGCCCCTTTACCAGAACTAGGGCCTATTCCTGCCAGCCGGCGGGGGGGGGAGAGCCAAGACCTGGAGGCAGCTTTGTTTTCAGAGCCAAATAGTTTCAGAGTAACCGCCCCCTACGAAAAGAATCTGGTTTCAGAGAAGAGCGGTATCAGTGTCATGAAATGCTATGTGGCAGCCCCCAGCCCTCCTCCCTGGAAAGATAAGTGAAGGGCCCATAACCTTTCTAAAGCCAAGTTTTTGTGTGTGTGTGTGTTTAAAATCTGTACCAGAAACTCACACCACTGTCATCAGCCAGGGTGTCTGCAAAGGCACTGCTTCCTCACTCAAGGCTGACGACAAAGGGGAGCCACACAGCCCAGCAGCTTCTGACAAGGCTGCCTGAAGATCAACTGTCTGGGATCTCTACTTTATCAAGTCCACCTCCCTACTGTTATCTTGGTGGGAGCACCGTGATTTCTAGCTTGGACCATTACAGCAGCGTCTTAAACTTAGGCCCACTCCAACCCATCCCCCACAAGTGCCAGAGTGATCTTTTTAAAGAGG
>TCONS_00057903
GGGCTATCACGCCTTTGGATTGTCACACACCATCGAGATCCGGGGCTTTCTGGGGTCCACCAGCGCCCATCACCCAGGAGGACAGGCTTCAGACTCGGGGCCGTTCGTCGGCAAGGCCGGTGGTTCCCACTACGGCCACAAGGAGGCGCCAGTGCACCACAGCCGCAGGGTCCTGCGCGTGCGCACGCCGAAGCGCCGCAGCGCGTCGGTCCCTCCCAATGACCCGGGGTCCACAAGCGGCCGCCGCTCAGCGGGGTCTCTGGAGGTCAGGGCTCCAGGTCCTTCCTTGGCCAAGGCAGAGGGATCAGCAGTCATACTCCCGCTTGAGGATCTACAGTGTGTCTGTCGTCCGGTCCGCACAGCTTCCACCGTTTTCTAGATGGAAAAAGCTGCCCCGCAGAGCACTGCTCACTCTGTCCTGCCCGGGCTTGGCTCCAACACCAGACAAGGAGGCCCTCAAAGTCCAGGATGCCCAGCGTGGGCCCTGCCCAGGAGAGGCTGCAGAGGAGGAGATGGATTCGAGAAATACTCAGCAGGTGACTGAAAGAATCAGGGACTTCGACGTGGGAGTTAATCCCCCAGCCGCACTGACCCCAGCCAACCCGCCACCTCGGGACCTATGTGGATTGTTCCAAGGATGGACGTGTATTTCCACCCACCCCTACACGGACGCTGCACCCGCCTCAAGGGGCATCTCCAGTCCCTTGAACCTGGGCTATCCCAGGGCTCGCTCTGGCCACAGACTGTGGCTGCAGTATTGCTCCGATGTTCTGACCTGCCAGCTGCCAGTTTGCATTCCTGGGATTCTCCCTGCCGTGTAAAGAAGCTTTGGCTGGACCCCTGAGCAAGGAGCGGCCTCCTGGAGAGGAAATGGATGAGCTGGCTGGAGGGGAGGTCCCGCCAGCCCTCCGCTGTTCCTCCCACCCCAGCCGTGTGCGTGAAGCCCCAGCTGGGTGTCGCCACATGTGAGGGACTCCAGGTGATGCAGACGGAGCAGAAGAACTGCCCAGCAGAGCCCAGCGCACCTACAGGCTTTCGGGAGGTGATCAAGCGTTTATTGTTTTCACCCTCAGAGCTTCGGAGGCGTTTGGTATGAGCAAGAGGCACATCGCAGAGGCTCAATAAACCACGTGTGTACAGTCGCCCCAAATGCAACAACTAAAAAGGACCTCAGTGCTCTGCCCTCCAGCTGCCCAGTGTCCCCAGCAGGAAGGACCAGACGCCAGGCTCGGGTGGATCAGGGATGACCCAGGGTGGCTGCCTCTCGGCCCTGCATTGGGGGAGTGCACTCAAAGGGGGCGTTCTCCTACTGCAAGGGCTTCCTGGTTTGTGCTGCTGGGGGTGTGAGGCTTTCCCTGGACCGGAGAGGGGGCCTGTCCTGAGGGAGGCACAGGCGGACCTGGAAGAGGCCAGACCACTGTGTAGCAGGGAGATTCGGGCCCAGGGTGGGGGTCCGTGAACTGTGGGGACTTTTTCGTTTGCTAGTAGCAGACAGGTGTCTGTTAGGTAGCTGGTGGCAGGGGACGTCACCAAGTCACTAGCACTCTCCCTCTCTGCTCTGAGTCCCAGGCTGTGGATCTGGGGCCTCCCTCTGCTGGGGTGGGTGGGAAGAGCCTTGCGGCCCTTGGTAGCACCCAGAGCTTTCTGTGCCCCTCCTTGGAGACAGGATGTGATGGTTTCCATGGAGCTGGGCCCTGTTTGGTGACACGGAGCTGGGCGGGCCTTTGGGAACATTTAGCCGCCCGCCCTGTGTGAGGGGGTGGGTGGGAGCCTCACCCTGTCCCATGAATCACCCCAAAGCTACACGGCAAGGTAGCTCTTTGGGAGGAGACTATCCCCCAGGGCTGGTGGGTCTCCCCCCTCCCCCAGAGCGCCGCAGCACCTGGGCATCCTGGCTCCACTCCATTCACGCCGGGTCACCTGCAGCAGCCCCAGGTCGAGTGCAGGGCCAGGGGGTGGCTCCTCAAGCCCTGAGGCTCGAGAAGGAGCCCCCACACCTGGGCCTGGGGGGCCAAAGGGAGCCTGCTGGAGCCCCAGGTGGACTGTGGCTATGGACACCCCGGTACAAATGTGACCTTGTCCCAGATCACACTGGGAGGGAGCACTGAGGATTGCCT
>TCONS_00057902
GGGCTATCACGCCTTTGGATTGTCACACACCATCGAGATCCGGGGCTTTCTGGGGTCCACCAGCGCCCATCACCCAGGAGGACAGGCTTCAGACTCGGGGCCGTTCGTCGGCAAGGCCGGTGGTTCCCACTACGGCCACAAGGAGGCGCCAGTGCACCACAGCCGCAGGGTCCTGCGCGTGCGCACGCCGAAGCGCCGCAGCGCGTCGGTCCCTCCCAATGACCCGGGGTCCACAAGCGGCCGCCGCTCAGCGGGGTCTCTGGAGGTCAGGGCTCCAGGTCCTTCCTTGGCCAAGGCAGAGGGATCAGCAGTCATACTCCCGCTTGAGGATCTACAGTGTGTCTGTCGTCCGGTCCGCACAGCTTCCACCGTTTTCTAGATGGAAAAAGGTCACCGCACCATGTGTCCCCAGGCCGCTCTGGACCGTCTGTTCTGACTGCGGCTCCCAGCATACAGGCTCCCGGAGGAGGGCACCCAGCCTGTCCCTCCCACCCTTCTTGGAGATGAATAAATGCAGCCTGGCTCCTCCGTCCCAGTGGTGCGGCTGCCCCGCAGAGCACTGCTCACTCTGTCCTGCCCGGGCTTGGCTCCAACACCAGACAAGGAGGCCCTCAAAGTCCAGGATGCCCAGCGTGGGCCCTGCCCAGGAGAGGCTGCAGAGGAGGAGATGGATTCGAGAAATACTCAGCAGGTGACTGAAAGAATCAGGGACTTCGACGTGGGAGTTAATCCCCCAGCCGCACTGACCCCAGCCAACCCGCCACCTCGGGACCTATGTGGATTGTTCCAAGGATGGACGTGTATTTCCACCCACCCCTACACGGACGCTGCACCCGCCTCAAGGGGCATCTCCAGTCCCTTGAACCTGGGCTATCCCAGGGCTCGCTCTGGCCACAGACTGTGGCTGCAGTATTGCTCCGATGTTCTGACCTGCCAGCTGCCAGTTTGCATTCCTGGGATTCTCCCTGCCGTGTAAAGAAGCTTTGGCTGGACCCCTGAGCAAGGAGCGGCCTCCTGGAGAGGAAATGGATGAGCTGGCTGGAGGGGAGGTCCCGCCAGCCCTCCGCTGTTCCTCCCACCCCAGCCGTGTGCGTGAAGCCCCAGCTGGGTGTCGCCACATGTGAGGGACTCCAGGTGATGCAGACGGAGCAGAAGAACTGCCCAGCAGAGCCCAGCGCACCTACAGGCTTTCGGGAGGTGATCAAGCGTTTATTGTTTTCACCCTCAGAGCTTCGGAGGCGTTTGGTATGAGCAAGAGGCACATCGCAGAGGCTCAATAAACCACGTGTGTACAGTCGCCCCAAATGCAACAACTAAAAAGGACCTCAGTGCTCTGCCCTCCAGCTGCCCAGTGTCCCCAGCAGGAAGGACCAGACGCCAGGCTCGGGTGGATCAGGGATGACCCAGGGTGGCTGCCTCTCGGCCCTGCATTGGGGGAGTGCACTCAAAGGGGGCGTTCTCCTACTGCAAGGGCTTCCTGGTTTGTGCTGCTGGGGGTGTGAGGCTTTCCCTGGACCGGAGAGGGGGCCTGTCCTGAGGGAGGCACAGGCGGACCTGGAAGAGGCCAGACCACTGTGTAGCAGGGAGATTCGGGCCCAGGGTGGGGGTCCGTGAACTGTGGGGACTTTTTCGTTTGCTAGTAGCAGACAGGTGTCTGTTAGGTAGCTGGTGGCAGGGGACGTCACCAAGTCACTAGCACTCTCCCTCTCTGCTCTGAGTCCCAGGCTGTGGATCTGGGGCCTCCCTCTGCTGGGGTGGGTGGGAAGAGCCTTGCGGCCCTTGGTAGCACCCAGAGCTTTCTGTGCCCCTCCTTGGAGACAGGATGTGATGGTTTCCATGGAGCTGGGCCCTGTTTGGTGACACGGAGCTGGGCGGGCCTTTGGGAACATTTAGCCGCCCGCCCTGTGTGAGGGGGTGGGTGGGAGCCTCACCCTGTCCCATGAATCACCCCAAAGCTACACGGCAAGGTAGCTCTTTGGGAGGAGACTATCCCCCAGGGCTGGTGGGTCTCCCCCCTCCCCCAGAGCGCCGCAGCACCTGGGCATCCTGGCTCCACTCCATTCACGCCGGGTCACCTGCAGCAGCCCCAGGTCGAGTGCAGGGCCAGGGGGTGGCTCCTCAAGCCCTGAGGCTCGAGAAGGAGCCCCCACACCTGGGCCTGGGGGGCCAAAGGGAGCCTGCTGGAGCCCCAGGTGGACTGTGGCTATGGACACCCCGGTACAAATGTGACCTTGTCCCAGATCACACTGGGAGGGAGCACTGAGGATTGCCT
>TCONS_00096139
ATCAATAAAGAGGCTGATATTGCGATGTAGGTGCCATGTTATCATGGATCAATGCGAAATAAACACACCGGGCAAAAGATGAAAAGAAGGAAGCTTGCTTTGTGCCTCTGGGAACTCACAGCCCAGGAAGAGAAGCAGATGCATAGACACATGATGACAACGGAGCTTGGCAAGCACCACGATGATGCGCCATGTATACAGAGGGAGGAGGTGCCAAGAAGGGAGAGAGCCCAGCAAGTGCAGGAGCAGCATATCGAGTTGGGACACGGTGGAGGACAGGGGAGCGAGCTCTGCTTTGGAAGACTCAGACGGAGCCTCCTCTCGTCCACAACTCCTTGTGGCCCTTCCTGGACATTCCACCCGCTTCTGCCATCTCAATAGCAGTCCTCTTCCTCCCCGGAGGTGAGGTTCCGAGGGAGTCTTCGAAAAGCGAGACTTCCATCAACTCGCTATGATCAGCCCCCAGCATCAGGAGATGGAGGCACCAGGGTGGACGTCCCAGCATCAGGGCCTCCACCTTCTATAAGCGGACACGGACACGTGGAGAGTGAGCTATGCTGGTTCTGGAGACCCGATGCTGCCTTTGGTTCATTGTTGTATCCCCAGTGCCTCATGCCATGCCTGGGATGTGGTAGGGGACCAATAATTGTGTGTTGAATAAATAAAGCTCCACAGTGGATTTCCCATTATGGCTCAG
>TCONS_00068939
AAGTTTAGTGCTGGCTTCTGCCGCAGAACAGATGGACAGTGAGAGCAAAGATATTCTGCTTGACTCTAGCCTGGCACGACCCCATCCAAGTGGTCAGCCAGCTCTGAGCTGACACAGACACAGGCGTGGAGCTGTGCTTCTGGGTCCTGGCAATGGCAGGCAGAGGACAGGAATCCATGACTGCCCCTCATTCCTTCTCTGCTCATTCATTCAGATGCTTTCAGCGAGCACCTGTTATACAAAGGCAACACAGTGAGAGCATCTTTTCTGCACCATCCCATCCATGTCTTGGGCAACAGGCAGGTCAACATTGAGGCAGGAGACCGTCAAGTCAAAGAAGCCATGGGTGCCTCACTGACCCCTCACTCACCATGATCACCTCAACCACGTGACCCAAAGACCATTGAATCCAAGCTTGGCCCCATATGGCGCCACCCTGGGCCTTGGAATTACTAGCCAGACACTGTTCTCACTTCAGAGGGTATGATGGATAGGATTGGACCATTTAAACAAGCAGAGCAAATATAATTCCTGAACAAGACCATGCTTTAGGTGCCACATAGTGGCCTTAAAACCAACCAGCATCCTTGAGAAGATTATAAATGTCAGTATTTGATTTTTTTTTTTTTTTTGCTTTATCACCCCTTTTTGAGCATTCTTACTCTCGAGCCCAGGCTAATAGACATGGCAATGCTCTTGGCAGCCAACCGACATGTTAATAAATACAAGGAGCCC
>TCONS_00031956
GACACCTGAAGGCTGTTGGGCAGGGCCAGGTCTTGGCACTAATGAACTAATGAGACAGAAGCACCAGCTACTGTGTTAGAAGGAGCTCCGGAATATGGCTGCTGCCATTGTCTATAACCCCAGGCAGAGCTGCAGCGAGCCTCCGTCCCCGCCCCCCCACCTCTCCTGCAGACCTCCCAACACTAGCAGGATGTGATGTCTTCAGCTTCAGCAGCTATCTTGGGACCATGAAGAAAAGACAAAAAGAACTGCTGGGACCTTGGCTCTGACATCCTTGAGTTGCTG
>TCONS_00011202
CCCAGCGGTACGCGGACCCACTTGGGGCGCGGCGGCGGCGGGGGGCGCCCCGGGAGGAGGGGCGCTTAGGGACCCGCGACTCCGCGCCGCGAAACCCTGTCCCGCGCCGAGCGCGCCTCGCCGGCCCGTCCCAACTTTACCGCCGCCGGCCCTGCCGGGTCCGCCCGCTGCGCGCTCCGCGCCGCCCGCGCACACGCGCGCACGGGCGACACGCAGCCCGCGGCCGCCGCGTCCCGCCGCCGCCCGCCTGCCCGCCCGGCCGAGCCGTGGGGCCCGAGCGACCGCGCCAGCCGGGGCCGCGGAAGCCACTCCGCCCGGGCAGCGCCGGCACAAGTTAGTTCCTTGGTTCCCGGGGCCTCGGCGCCGCGGGGACGCAACGCCGGCGGCGCCGAGGGGCACAGGAGTGGGGAAAAGTGTGAAAAGAAGCAACAGCCGCTCCCCCCGAGCCCAGAAAAGTGGCGGCCGCGTCCCGGCCGCCCGCCCTGCGCCGGAGATGCGGCAGCGGCGGCGGCTAACGGTCCAGGGAGGCGGCAGGGGCGGCAGGAGCCGCTAGGCGGAGAGACCAGAAATCCTCGCCAAGCAATCTCTGACCATCTCAAGACCAGTGGAAGAAACCCTGGGCTCCAGAGGAACTCGAGAGCAGAGCTACTGACCGGTGCCTCTCCAAGGAAAAGGACAAGCTGCTCTAACTCATTGGATCAGCCGAGTTTGGCACCATGACTCCCCACCACAGCTCCATCTGACGAGGCCTGATAATGAAAGAGTGGAATTGGGTGGATTAAACCAACCTTTCTGTCTGCACGTGGAATGCTGGGGCAGGACACCAAGAACACCCTGGGCTATCATGGAGCATGAAGAAAATGAACCGCTCTGCTTCAGAACCGGAACCCACCTAAAATTCCAAGAAGCCTGGCTTCTAATCCTGCATGTGTTCACTCACGTTGCCCTTCCAGGACTTTGGTGCTGTACCATATGCCTTCCTCTCAAAGAACCAGCCAGTTAAGGATCTTAAACTGCTGTGAAGCAAAAAAATT
>TCONS_00043984
CTCCGATCCTCCACAGCTCCGGACCGAAGGCACCGATGTCCCCATGGTCATCATGCTGAAAGTGCACCATACACGGGATGCGCTCCTTCAAAAGGACCGGTGCTGCCTCGACTTGAGAAAAGATGCCAGGAAGAAGAACCTGAGAGGAGCTTAGTAAACAGATGAGCCGGTCCCAGCAGGATGCCCGCTTCCTTGTTCACCTTGAGATTCTCAGTAATGTCTAAGTCCCCCAAAGCCACTCTGCAAGGACCAGATTCTGCCCTTGGAGTAAAGAGGTCACCTGTCACCAAGGGAACCGGATGGCCAGGAACACCAGGCGGCTTTGGGGATCAGCAGGTTTCTGCTGGAAGAGGCCTTCCTCCTCTCATCCCTGGCTCCATGTGTCAGAATTGAATCACACCAGGGCATTCACGGACCTAGAATTCAA
>TCONS_00004395
GCTCAGTGTAATCTGCAAGGAGGCGGAGGCTCCAGGTCTAAAGAAAGAAGGGTCTCAAAAATAAGGCCGGCTGTAGACACTCTGCCATTCTGCATTCTGGAAGGACCTTCGACTTTCCTTGCAGGCTGTCTGTTAAGTTGGAAAGGACACTTGACAAGCCTCATGACCCAAATGCAAACAAGCAAAACCTCCACAAGTACAGCACACTGGAGCAGCAAAAAGGAGCAACTTCTTTTTTGAAGAGTGTGATTTGCCAGCTAAGTGGTGCTTGGTGCAACAAACCATTCCCGACCCTGGCCTGGCTTTTTGGAATGGATCACCATCAGGTAACACCAGCCACGCCACTCCAGGAATTAAGTTTTCTTTTCCTCTAGTTTTGGCAGAACTCCCATGAGACTGAAATGCCTCCTGAGGGCAGCTGCTACAACCTTGCAAAGCCTCCCCCGTGCTGCACAAGCTTCTAAACTCCCTCTGGGATGAGAGGTGACATTTATCACACACTTCACTGTGCTAAGTGATAAAATAGCAACCGCCTCATTGAATCTTCCTGATAACCTTTTATATCATGTCATTGAGGCACTAGGAAGATAGTAACTTGCCTAAAATCACAAGTGCAGGTGAAGCAGAAATACCTTGTCATTCAGGCATATGAAGCCCCAGGCTCAGGCTCTGCTATACTCGTATATGCAGGTGGGGTGCTTTTCCTCCTATGTCCCAGAATGAGACACTCAACACATACTGGAGCGACCGTTAGATGCAAAACCACGTTAAGTTCTGGGATTACTGTGGTGACCAAGTTAGATACACTTGCATTTCAGGAAAGAAACCTGGAATAATCTGTCACACGAGGTATTTATTACAGTCAAGGGAAATGCTACGGACTCTGGCAGAAAGCCTGCTGAGCAGATAAGAAGAATCTGATCTCATCTGGAGAAAAGGAAGAGCGTAAAGAAGATTTAAGGTCTGGCCTGGCCAGAGGGAGGAGAGAGAGCAGGAAGATGCAACAGAAAAAGGAAGGCCCTGACAGGAGGGGCCCCGTGTATCCTCACTTTGCAGCCTTATTTGGTTAGAAGCCATTTTCTTTTTCAGCTTCACTTCCCCCAGGAGGGGCGGTGTGTGAACTACGGCTGCCACCTGTTTGGGTAATAAAATGTTCCTGGGACCCATCGCACTTCTTCACATACTGTCTCAGGCTGCTTTTGTGATGCAAGGGCAGAGAGCTTTGTCAGGGACTGTCAGCCCACAAAGCCTAGAATGTTTACTATACGGCCCTAAGCAGAAGGCTTGCCAACGTCTGCCCTGCAGCAACATGCAGGACAAGTGCTTCATACACAGGAGGCATTCGACAGTTTAAAAAAAATTATATTTGCTTTTACTTCTATATAATGTTTAAGGGAATAATAATACAACACAGATTTTTAAAAAACTAGCCACCAAGGACCACACACTGTATGATTCTATGTGTATGAACTGTCCAGAACAGGTACTCTAAACAGGTAGGAAATGGATTAGTAGTTGCCTGGGACTGGCGGAAGGAAGGACAGAGGGGAAAAAAGGTGACTGAAGTTTTTATTTGGGGTTGATGAAAATGTTTTAAAATTGATGATGGGGATGGATGCACAGCTTTGTAAATACACTAAAAATCACTGAATTGTGTACTTTTGACAGATGAATTGTACAGTATGTGAATTATATCCCAATAAAGCTGTTATTAAAAAAAAACCCAGATAATGAACATGTGCTTTGTTTTT
>TCONS_00004396
GCTCAGTGTAATCTGCAAGGAGGCGGAGGCTCCAGGTCTAAAGAAAGAAGGGTCTCAAAAATAAGGCCGGCTGTAGACACTCTGCCATTCTGCATTCTGGAAGGACCTTCGACTTTCCTTGCAGGCTGTCTGTTAAGTTGGAAAGGACACTTGACAAGCCTCATGACCCAAATGCAAACAAGCAAAACCTCCACAAGTACAGCACACTGGAGCAGCAAAAAGGAGCAACTTCTTTTTTGAAGAGTGTGATTTGCCAGCTAAGTGGTGCTTGGTGCAACAAACCATTCCCGACCCTGGCCTGGCTTTTTGGAATGGATCACCATCAGTCAAGGGAAATGCTACGGACTCTGGCAGAAAGCCTGCTGAGCAGATAAGAAGAATCTGATCTCATCTGGAGAAAAGGAAGAGCGTAAAGAAGATTTAAGGTCTGGCCTGGCCAGAGGGAGGAGAGAGAGCAGGAAGATGCAACAGAAAAAGGAAGGCCCTGACAGGAGGGGCCCCGTGTATCCTCACTTTGCAGCCTTATTTGGTTAGAAGCCATTTTCTTTTTCAGCTTCACTTCCCCCAGGAGGGGCGGTGTGTGAACTACGGCTGCCACCTGTTTGGGTAATAAAATGTTCCTGGGACCCATCGCACTTCTTCACATACTGTCTCAGGCTGCTTTTGTGATGCAAGGGCAGAGAGCTTTGTCAGGGACTGTCAGCCCACAAAGCCTAGAATGTTTACTATACGGCCCTAAGCAGAAGGCTTGCCAACGTCTGCCCTGCAGCAACATGCAGGACAAGTGCTTCATACACAGGAGGCATTCGACAGTTTAAAAAAAATTATATTTGCTTTTACTTCTATATAATGTTTAAGGGAATAATAATACAACACAGATTTTTAAAAAACTAGCCACCAAGGACCACACACTGTATGATTCTATGTGTATGAACTGTCCAGAACAGGTACTCTAAACAGGTAGGAAATGGATTAGTAGTTGCCTGGGACTGGCGGAAGGAAGGACAGAGGGGAAAAAAGGTGACTGAAGTTTTTATTTGGGGTTGATGAAAATGTTTTAAAATTGATGATGGGGATGGATGCACAGCTTTGTAAATACACTAAAAATCACTGAATTGTGTACTTTTGACAGATGAATTGTACAGTATGTGAATTATATCCCAATAAAGCTGTTATTAAAAAAAAACCCAGATAATGAACATGTGCTTTGTTTTT
>TCONS_00004397
ACGAGTGTAAGAAGGCAAAAGGCTCAGTGTAATCTGCAAGGAGGCGGAGGCTCCAGGTCTAAAGAAAGAAGGGTCTCAAAAATAAGGCCGGCTGTAGACACTCTGCCATTCTGCATTCTGGAAGGACCTTCGACTTTCCTTGCAGGCTGTCTGTTAAGTTGGAAAGGACACTTGACAAGCCTCATGACCCAAATGCAAACAAGCAAAACCTCCACAAGTACAGCACACTGGAGCAGCAAAAAGGAGCAACTTCTTTTTTGAAGAGTGTGATTTGCCAGCTAAGTGGTGCTTGGTGCAACAAACCATTCCCGACCCTGGCCTGGCTTTTTGGAATGGATCACCATCAGGAAAGAAACCTGGAATAATCTGTCACACGAGGTATTTATTACAGTCAAGGGAAATGCTACGGACTCTGGCAGAAAGCCTGCTGAGCAGATAAGAAGAATCTGATCTCATCTGGAGAAAAGGAAGAGCGTAAAGAAGATTTAAGGTCTGGCCTGGCCAGAGGGAGGAGAGAGAGCAGGAAGATGCAACAGAAAAAGGAAGGCCCTGACAGGAGGGGCCCCGTGTATCCTCACTTTGCAGCCTTATTTGGTTAGAAGCCATTTTCTTTTTCAGCTTCACTTCCCCCAGGAGGGGCGGTGTGTGAACTACGGCTGCCACCTGTTTGGGTAATAAAATGTTCCTGGGACCCATCGCACTTCTTCACATACTGTCTCAGGCTGCTTTTGTGATGCAAGGGCAGAGAGCTTTGTCAGGGACTGTCAGCCCACAAAGCCTAGAATGTTTACTATACGGCCCTAAGCAGAAGGCTTGCCAACGTCTGCCCTGCAGCAACATGCAGGACAAGTGCTTCATACACAGGAGGCATTCGACAGTTTAAAAAAAATTATATTTGCTTTTACTTCTATATAATGTTTAAGGGAATAATAATACAACACAGATTTTTAAAAAACTAGCCACCAAGGACCACACACTGTATGATTCTATGTGTATGAACTGTCCAGAACAGGTACTCTAAACAGGTAGGAAATGGATTAGTAGTTGCCTGGGACTGGCGGAAGGAAGGACAGAGGGGAAAAAAGGTGACTGAAGTTTTTATTTGGGGTTGATGAAAATGTTTTAAAATTGATGATGGGGATGGATGCACAGCTTTGTAAATACACTAAAAATCACTGAATTGTGTACTTTTGACAGATGAATTGTACAGTATGTGAATTATATCCCAATAAAGCTGTTATTAAAAAAAAACCCAGATAATGAACATGTGCTTTGTTTTT
>TCONS_00062464
[truncated: 665,625 more chars]
